# Supplementary material for: Poly[[bis­[μ4-3-(2-carboxyl­atophen­yl)propionato]{N-[2-(pyridine-3-amido)­eth­yl]nicotinamide}­dicopper(II)] penta­hydrate]
Source: IUCrdata. 2023 Jul 22;8(Pt 7):x230622. doi: 10.1107/S2414314623006223 (PMC10626606; doi:10.1107/S2414314623006223)
Supplement: Supplementary file 1 [file x-08-x230622-sup1.cif]

##############################################################################
#                                                                            #
# This CIF contains the data for a data article accepted for                 #
# publication in IUCrData. It conforms to the requirements of                #
# Notes for Authors for IUCrData, and has been                               #
# peer reviewed under the auspices of IUCrData.                              #
#                                                                            #
# Full details of the Crystallographic Information File format               #
# are given in the paper "The Crystallographic Information File (CIF):       #
# a New Standard Archive File for Crystallography" by S. R. Hall, F. H.      #
# Allen and I. D. Brown [Acta Cryst. (1991), A47, 655-685].                  #
#                                                                            #
# The current version of the core CIF dictionary is obtainable from          #
# ftp://ftp.iucr.org/pub/cif_core.dic.                                       #
#                                                                            #
# Software is freely available for graphical display of the structure(s)     #
# in this CIF. For information consult the CIF software page                 #
# http://www.iucr.org/resources/cif/software.                                #
#                                                                            #
# This file may be used for bona fide research purposes within the           #
# scientific community so long as proper attribution is given to the data    # 
# article from which it was obtained.                                        #
#                                                                            #
##############################################################################
data_I
_audit_creation_method
;
Olex2 1.3-ac4
(compiled 2020.11.27 svn.r5f609507 for Rigaku Oxford Diffraction, GUI svn.r6214)
;
_journal_date_recd_electronic     2023-06-07
_journal_date_accepted     2023-07-15
_journal_name_full     'IUCrData'
_journal_year     2023
_journal_volume     8
_journal_issue      7
_journal_page_first     0
_journal_page_last     0
_journal_paper_category     HM
_journal_paper_doi     10.1107/S2414314623006223
_journal_coeditor_code     ZL4055
_publ_contact_author     'LaDuca, Robert L.'
_publ_contact_author_email
;
laduca@msu.edu
;
_publ_contact_author_fax     ?
_publ_section_title
;\
Poly[[bis[\m~4~-3-(2-carboxylatophenyl)propionato]{<i>N</i>-[2-(pyridine-3-\
amido)ethyl]nicotinamide}dicopper(II)] pentahydrate]
;
loop_
    _publ_author_name
    _publ_author_footnote
    _publ_author_address
    'Gaskin, Gabrielle J.' .
;
E-35 Holmes Hall
Michigan State University
Lyman Briggs College
919 E. Shaw Lane
East Lansing, MI 48825
USA
;
    'LaDuca, Robert L.' .
;
E-35 Holmes Hall
Michigan State University
Lyman Briggs College
919 E. Shaw Lane
East Lansing, MI 48825
USA
;
_publ_section_synopsis
;
A divalent copper three-dimensional self-penetrated coordination polymer with
<b>rob</b> topology,
{[Cu~2~(3-(2-carboxyphenyl)propionate)~2~(ethylenediamine(bis(nicotinamide)]
^.^5H~2~O}<i>~n~</i>, was structurally characterized by single-crystal X-ray
diffraction.
;
_chemical_name_systematic
;\
Poly[[bis[\m~4~-3-(2-carboxylatophenyl)propionato]{<i>N</i>-[2-(pyridine-3-\
amido)ethyl]nicotinamide}dicopper(II)] pentahydrate]
;
_chemical_name_common     ?
_chemical_formula_moiety     'C34 H30 Cu2 N4 O10, 5(H2 O)'
_chemical_formula_sum     'C34 H40 Cu2 N4 O15'
_chemical_formula_iupac     '[Cu2 (C10 H8 O4)2 (C14 H14 N4 O2)], 5H2 O'
_chemical_formula_weight     871.78
_chemical_melting_point     ?
_space_group_crystal_system     monoclinic
_space_group_name_H-M_alt     'C 1 2/c 1'
_space_group_name_Hall     '-C 2yc'
loop_
    _space_group_symop_operation_xyz
    'x, y, z'
    '-x, y, -z+1/2'
    'x+1/2, y+1/2, z'
    '-x+1/2, y+1/2, -z+1/2'
    '-x, -y, -z'
    'x, -y, z-1/2'
    '-x+1/2, -y+1/2, -z'
    'x+1/2, -y+1/2, z-1/2'
_cell_length_a     27.558(10)
_cell_length_b     14.873(5)
_cell_length_c     9.146(3)
_cell_angle_alpha     90
_cell_angle_beta     98.396(4)
_cell_angle_gamma     90
_cell_volume     3709(2)
_cell_formula_units_Z     4
_cell_measurement_reflns_used     2345
_cell_measurement_theta_min     2.63
_cell_measurement_theta_max     24.37
_cell_measurement_temperature     173.15
_exptl_crystal_description     block
_exptl_crystal_colour     green
_exptl_crystal_size_max     0.283
_exptl_crystal_size_mid     0.156
_exptl_crystal_size_min     0.111
_exptl_crystal_density_diffrn     1.561
_exptl_crystal_density_meas     ?
_exptl_crystal_density_method     ?
_exptl_crystal_F_000     1800
loop_
    _exptl_crystal_face_index_h
    _exptl_crystal_face_index_k
    _exptl_crystal_face_index_l
    _exptl_crystal_face_perp_dist
    0.00 0.00 1.00 0.1470
    -2.00 -1.00 2.00 0.1350
    1.00 2.00 -2.00 0.0720
    -2.00 1.00 -2.00 0.0650
    1.00 1.00 0.00 0.0340
    -1.00 -1.00 0.00 0.0620
    -2.00 0.00 -1.00 0.0670
    -1.00 2.00 -1.00 0.0680
    -1.00 2.00 0.00 0.0440
    -2.00 1.00 0.00 0.0550
    2.00 -1.00 0.00 0.0350
    -1.00 0.00 0.00 0.0760
    1.00 0.00 0.00 0.0200
    1.00 0.00 -1.00 0.0700
_exptl_absorpt_coefficient_mu     1.223
_exptl_absorpt_correction_type     multi-scan
_exptl_absorpt_process_details
;
(SADABS; Krause <i>et al.</i>,  2015)
;
_exptl_absorpt_correction_T_min     0.5596
_exptl_absorpt_correction_T_max     0.7452
_diffrn_ambient_temperature     173.15
_diffrn_source     ?
_diffrn_source_power     2.0
_diffrn_source_voltage     50.0
_diffrn_source_current     40.0
_diffrn_radiation_type     MoK\a
_diffrn_radiation_wavelength     0.71073
_diffrn_measurement_device_type     'Bruker APEXII CCD'
_diffrn_measurement_method     '\f and \w scans'
_diffrn_detector_area_resol_mean     ?
_diffrn_reflns_number     14392
_diffrn_reflns_av_R_equivalents     0.1199
_diffrn_reflns_av_unetI/netI     0.1074
_diffrn_reflns_theta_min     1.494
_diffrn_reflns_theta_max     25.403
_diffrn_reflns_theta_full     25.242
_diffrn_measured_fraction_theta_max     0.994
_diffrn_measured_fraction_theta_full     1.000
_diffrn_reflns_limit_h_min     -33
_diffrn_reflns_limit_h_max     33
_diffrn_reflns_limit_k_min     -17
_diffrn_reflns_limit_k_max     17
_diffrn_reflns_limit_l_min     -11
_diffrn_reflns_limit_l_max     11
_diffrn_standards_number     0
_refine_special_details     ?
_reflns_number_total     3393
_reflns_number_gt     2011
_reflns_threshold_expression     'I > 2\s(I)'
_refine_ls_structure_factor_coef     Fsqd
_refine_ls_matrix_type     full
_refine_ls_R_factor_all     0.1349
_refine_ls_R_factor_gt     0.0792
_refine_ls_wR_factor_gt     0.1946
_refine_ls_wR_factor_ref     0.2297
_refine_ls_goodness_of_fit_ref     1.016
_refine_ls_restrained_S_all     1.014
_refine_ls_number_reflns     3393
_refine_ls_number_parameters     274
_refine_ls_number_restraints     15
_refine_ls_hydrogen_treatment     mixed
_refine_ls_weighting_scheme     calc
_refine_ls_weighting_details
                      'w=1/[\s^2^(Fo^2^)+(0.1316P)^2^] where P=(Fo^2^+2Fc^2^)/3'
_atom_sites_solution_hydrogens     mixed
_atom_sites_solution_primary     ?
_atom_sites_solution_secondary     ?
_refine_ls_shift/su_max     0.000
_refine_ls_shift/su_mean     0.000
_refine_diff_density_max     1.678
_refine_diff_density_min     -0.613
_refine_ls_extinction_method     none
_refine_ls_extinction_coef     .
loop_
    _atom_type_symbol
    _atom_type_description
    _atom_type_scat_dispersion_real
    _atom_type_scat_dispersion_imag
    _atom_type_scat_source
    'C' 'C' 0.0033 0.0016
                         'International Tables Vol C Tables 4.2.6.8 and 6.1.1.4'
    'H' 'H' 0.0000 0.0000
                         'International Tables Vol C Tables 4.2.6.8 and 6.1.1.4'
    'Cu' 'Cu' 0.3201 1.2651
                         'International Tables Vol C Tables 4.2.6.8 and 6.1.1.4'
    'N' 'N' 0.0061 0.0033
                         'International Tables Vol C Tables 4.2.6.8 and 6.1.1.4'
    'O' 'O' 0.0106 0.0060
                         'International Tables Vol C Tables 4.2.6.8 and 6.1.1.4'
_computing_data_collection
;
<i>COSMO</i> V1.61 Bruker, 2009)
;
_computing_cell_refinement
;
SAINT v8.34A (Bruker, 2014)
;
_computing_data_reduction
;
SAINT v8.34A (Bruker, 2014)
;
_computing_structure_solution
;
<i>SHELXT2018/2</i> (Sheldrick, 2015)
;
_computing_structure_refinement
;
<i>SHELXL2018/3</i> (Sheldrick, 2015)
;
_computing_molecular_graphics
;
<i>CrystalMaker X</i> (Palmer, 2020)
;
_computing_publication_material
;
Olex2 1.3-ac4 (Dolomanov <i>et al.</i>,  2009)
;
loop_
    _atom_site_type_symbol
    _atom_site_label
    _atom_site_fract_x
    _atom_site_fract_y
    _atom_site_fract_z
    _atom_site_U_iso_or_equiv
    _atom_site_adp_type
    _atom_site_calc_flag
    _atom_site_occupancy
    _atom_site_disorder_assembly
    _atom_site_disorder_group
    Cu Cu1 0.28340(3) 0.31333(5) 0.51554(10) 0.0264(3) Uani d 1 . .
    O O1 0.4310(2) 0.6336(4) 0.8536(6) 0.0531(16) Uani d 1 . .
    O O2 0.2511(2) 0.3449(3) 0.3163(6) 0.0394(14) Uani d 1 . .
    O O3 0.19296(19) 0.2383(3) 0.2891(5) 0.0327(13) Uani d 1 . .
    O O4 0.23078(19) 0.6236(3) 0.1031(6) 0.0369(13) Uani d 1 . .
    O O5 0.17254(18) 0.7279(3) 0.0656(6) 0.0352(13) Uani d 1 . .
    N N1 0.3245(2) 0.4382(4) 0.5434(7) 0.0282(14) Uani d 1 . .
    N N2 0.4359(3) 0.4863(5) 0.9037(8) 0.0406(17) Uani d 1 . .
    H H2 0.435(3) 0.432(3) 0.868(9) 0.049 Uiso d 1 . .
    C C1 0.4759(3) 0.4959(6) 1.0262(9) 0.044(2) Uani d 1 . .
    H H1A 0.476383 0.442866 1.091850 0.053 Uiso calc 1 . .
    H H1B 0.470134 0.549866 1.084528 0.053 Uiso calc 1 . .
    C C2 0.4170(3) 0.5543(5) 0.8263(9) 0.037(2) Uani d 1 . .
    C C3 0.3778(3) 0.5378(5) 0.7005(8) 0.0319(18) Uani d 1 . .
    C C4 0.3592(3) 0.4538(5) 0.6571(8) 0.0281(17) Uani d 1 . .
    H H4 0.372276 0.403411 0.713309 0.034 Uiso calc 1 . .
    C C5 0.3067(2) 0.5096(4) 0.4656(7) 0.0219(15) Uani d 1 . .
    H H5 0.281838 0.499813 0.383485 0.026 Uiso calc 1 . .
    C C6 0.3218(3) 0.5968(5) 0.4963(9) 0.0368(19) Uani d 1 . .
    H H6 0.308207 0.645667 0.437001 0.044 Uiso calc 1 . .
    C C7 0.3571(3) 0.6102(5) 0.6154(9) 0.039(2) Uani d 1 . .
    H H7 0.367833 0.669622 0.640970 0.047 Uiso calc 1 . .
    C C8 0.2140(3) 0.3066(5) 0.2454(8) 0.0268(16) Uani d 1 . .
    C C9 0.1944(3) 0.3433(4) 0.0944(8) 0.0283(17) Uani d 1 . .
    H H9A 0.160390 0.321624 0.065279 0.034 Uiso calc 1 . .
    H H9B 0.214539 0.320015 0.021644 0.034 Uiso calc 1 . .
    C C10 0.1947(3) 0.4467(4) 0.0900(8) 0.0278(17) Uani d 1 . .
    H H10A 0.227492 0.467709 0.135551 0.033 Uiso calc 1 . .
    H H10B 0.190022 0.465789 -0.014842 0.033 Uiso calc 1 . .
    C C11 0.1564(3) 0.4942(5) 0.1665(7) 0.0254(16) Uani d 1 . .
    C C12 0.1229(3) 0.4454(5) 0.2329(8) 0.0333(18) Uani d 1 . .
    H H12 0.125034 0.381659 0.232085 0.040 Uiso calc 1 . .
    C C13 0.0869(3) 0.4842(6) 0.2995(10) 0.045(2) Uani d 1 . .
    H H13 0.065171 0.448100 0.346293 0.054 Uiso calc 1 . .
    C C14 0.0824(3) 0.5796(6) 0.2977(10) 0.045(2) Uani d 1 . .
    H H14 0.056980 0.608167 0.340443 0.054 Uiso calc 1 . .
    C C15 0.1155(3) 0.6296(5) 0.2330(8) 0.0349(19) Uani d 1 . .
    H H15 0.112726 0.693235 0.230924 0.042 Uiso calc 1 . .
    C C16 0.1529(3) 0.5884(5) 0.1704(8) 0.0299(17) Uani d 1 . .
    C C17 0.1880(3) 0.6497(5) 0.1074(8) 0.0286(17) Uani d 1 . .
    O O1W 0.4372(5) 0.2956(5) 0.8813(11) 0.120(4) Uani d 1 . .
    H H1WA 0.449(6) 0.275(9) 0.807(10) 0.181 Uiso d 1 . .
    H H1WB 0.445(5) 0.259(4) 0.951(7) 0.181 Uiso d 1 . .
    O O2W 0.4262(3) 0.2494(5) 0.5930(8) 0.088(3) Uani d 1 . .
    H H2WA 0.3977(19) 0.232(7) 0.557(11) 0.133 Uiso d 1 . .
    H H2WB 0.438(2) 0.273(6) 0.522(9) 0.133 Uiso d 1 . .
    O O3W 0.4849(7) 0.2581(12) 1.166(2) 0.111(6) Uani d 0.5 A -1
    H H3WA 0.464(4) 0.281(12) 1.21(2) 0.167 Uiso d 0.5 B -1
    H H3WB 0.501(2) 0.300(9) 1.134(16) 0.167 Uiso d 0.5 C -1
loop_
    _atom_site_aniso_label
    _atom_site_aniso_U_11
    _atom_site_aniso_U_22
    _atom_site_aniso_U_33
    _atom_site_aniso_U_12
    _atom_site_aniso_U_13
    _atom_site_aniso_U_23
    Cu1 0.0419(6) 0.0104(5) 0.0247(5) -0.0009(4) -0.0023(4) 0.0007(4)
    O1 0.063(4) 0.049(4) 0.043(4) -0.012(3) -0.006(3) -0.012(3)
    O2 0.052(4) 0.026(3) 0.036(3) -0.011(3) -0.011(3) 0.006(2)
    O3 0.047(3) 0.020(3) 0.026(3) -0.005(2) -0.010(2) 0.003(2)
    O4 0.040(3) 0.017(3) 0.055(4) -0.003(2) 0.011(3) 0.004(2)
    O5 0.042(3) 0.022(3) 0.041(3) 0.001(2) 0.005(3) 0.008(2)
    N1 0.045(4) 0.010(3) 0.029(3) -0.001(3) 0.005(3) 0.001(3)
    N2 0.046(4) 0.036(4) 0.038(4) -0.004(3) 0.000(3) 0.003(3)
    C1 0.043(5) 0.048(6) 0.039(5) -0.004(4) 0.000(4) 0.001(4)
    C2 0.046(5) 0.034(5) 0.031(5) -0.013(4) 0.009(4) 0.001(4)
    C3 0.039(5) 0.026(4) 0.029(4) -0.011(3) -0.001(3) 0.000(3)
    C4 0.037(4) 0.024(4) 0.021(4) 0.002(3) -0.004(3) 0.007(3)
    C5 0.025(4) 0.022(4) 0.020(4) -0.001(3) 0.006(3) 0.000(3)
    C6 0.049(5) 0.019(4) 0.043(5) 0.000(3) 0.009(4) 0.006(4)
    C7 0.054(5) 0.020(4) 0.043(5) -0.009(4) 0.006(4) -0.007(4)
    C8 0.041(4) 0.015(4) 0.024(4) 0.001(3) 0.000(3) 0.001(3)
    C9 0.053(5) 0.011(3) 0.019(4) -0.001(3) -0.003(3) -0.004(3)
    C10 0.048(5) 0.012(4) 0.022(4) -0.002(3) 0.001(3) 0.000(3)
    C11 0.036(4) 0.018(4) 0.020(4) -0.003(3) -0.004(3) 0.004(3)
    C12 0.046(5) 0.024(4) 0.029(4) -0.002(3) 0.002(4) 0.006(3)
    C13 0.051(5) 0.035(5) 0.048(6) -0.007(4) 0.007(4) 0.010(4)
    C14 0.039(5) 0.050(6) 0.048(5) 0.004(4) 0.011(4) 0.001(4)
    C15 0.047(5) 0.028(4) 0.029(4) 0.002(4) 0.003(4) -0.005(3)
    C16 0.037(4) 0.024(4) 0.026(4) -0.002(3) -0.002(3) 0.009(3)
    C17 0.041(5) 0.013(4) 0.028(4) -0.004(3) -0.004(3) -0.002(3)
    O1W 0.219(12) 0.049(5) 0.081(7) 0.003(6) -0.018(8) -0.001(5)
    O2W 0.125(7) 0.055(5) 0.079(6) -0.016(5) -0.009(5) 0.009(4)
    O3W 0.129(17) 0.087(13) 0.116(16) -0.012(12) 0.015(13) 0.014(11)
_geom_special_details
;
 All esds (except the esd in the dihedral angle between two l.s. planes)
 are estimated using the full covariance matrix.  The cell esds are taken
 into account individually in the estimation of esds in distances, angles
 and torsion angles; correlations between esds in cell parameters are only
 used when they are defined by crystal symmetry.  An approximate (isotropic)
 treatment of cell esds is used for estimating esds involving l.s. planes.
;
loop_
    _geom_bond_atom_site_label_1
    _geom_bond_atom_site_label_2
    _geom_bond_site_symmetry_2
    _geom_bond_distance
    _geom_bond_publ_flag
    Cu1 Cu1 7_556 2.6201(18) ?
    Cu1 O2 . 1.965(5) y
    Cu1 O3 7_556 1.967(5) y
    Cu1 O4 6_566 1.991(5) y
    Cu1 O5 4_545 1.975(5) y
    Cu1 N1 . 2.172(6) y
    O1 C2 . 1.255(9) ?
    O2 C8 . 1.263(9) ?
    O3 C8 . 1.263(8) ?
    O4 C17 . 1.247(8) ?
    O5 C17 . 1.278(8) ?
    N1 C4 . 1.325(9) ?
    N1 C5 . 1.332(8) ?
    N2 H2 . 0.87(2) ?
    N2 C1 . 1.460(10) ?
    N2 C2 . 1.299(10) ?
    C1 C1 5_667 1.480(16) ?
    C1 H1A . 0.9900 ?
    C1 H1B . 0.9900 ?
    C2 C3 . 1.479(11) ?
    C3 C4 . 1.387(10) ?
    C3 C7 . 1.400(11) ?
    C4 H4 . 0.9500 ?
    C5 H5 . 0.9500 ?
    C5 C6 . 1.379(10) ?
    C6 H6 . 0.9500 ?
    C6 C7 . 1.365(11) ?
    C7 H7 . 0.9500 ?
    C8 C9 . 1.510(9) ?
    C9 H9A . 0.9900 ?
    C9 H9B . 0.9900 ?
    C9 C10 . 1.538(9) ?
    C10 H10A . 0.9900 ?
    C10 H10B . 0.9900 ?
    C10 C11 . 1.522(10) ?
    C11 C12 . 1.383(10) ?
    C11 C16 . 1.405(10) ?
    C12 H12 . 0.9500 ?
    C12 C13 . 1.366(11) ?
    C13 H13 . 0.9500 ?
    C13 C14 . 1.424(12) ?
    C14 H14 . 0.9500 ?
    C14 C15 . 1.376(11) ?
    C15 H15 . 0.9500 ?
    C15 C16 . 1.393(10) ?
    C16 C17 . 1.505(10) ?
    O1W H1WA . 0.85(2) ?
    O1W H1WB . 0.85(2) ?
    O2W H2WA . 0.846(18) ?
    O2W H2WB . 0.85(2) ?
    O3W H3WA . 0.84(2) ?
    O3W H3WB . 0.84(2) ?
loop_
    _geom_angle_atom_site_label_1
    _geom_angle_atom_site_label_2
    _geom_angle_atom_site_label_3
    _geom_angle_site_symmetry_1
    _geom_angle_site_symmetry_3
    _geom_angle
    _geom_angle_publ_flag
    O2 Cu1 Cu1 . 7_556 81.66(15) ?
    O2 Cu1 O3 . 7_556 168.9(2) y
    O2 Cu1 O4 . 6_566 90.1(2) y
    O2 Cu1 O5 . 4_545 91.5(2) y
    O2 Cu1 N1 . . 93.6(2) y
    O3 Cu1 Cu1 7_556 7_556 87.24(15) ?
    O3 Cu1 O4 7_556 6_566 89.0(2) y
    O3 Cu1 O5 7_556 4_545 87.1(2) y
    O3 Cu1 N1 7_556 . 97.5(2) y
    O4 Cu1 Cu1 6_566 7_556 80.87(16) ?
    O4 Cu1 N1 6_566 . 87.0(2) y
    O5 Cu1 Cu1 4_545 7_556 87.57(15) ?
    O5 Cu1 O4 4_545 6_566 168.0(2) y
    O5 Cu1 N1 4_545 . 104.8(2) y
    N1 Cu1 Cu1 . 7_556 166.94(17) ?
    C8 O2 Cu1 . . 126.3(5) ?
    C8 O3 Cu1 . 7_556 119.7(5) ?
    C17 O4 Cu1 . 6_565 127.8(5) ?
    C17 O5 Cu1 . 4 120.0(5) ?
    C4 N1 Cu1 . . 123.1(5) ?
    C4 N1 C5 . . 116.6(6) ?
    C5 N1 Cu1 . . 118.2(5) ?
    C1 N2 H2 . . 111(6) ?
    C2 N2 H2 . . 122(6) ?
    C2 N2 C1 . . 122.7(7) ?
    N2 C1 C1 . 5_667 111.9(9) ?
    N2 C1 H1A . . 109.2 ?
    N2 C1 H1B . . 109.2 ?
    C1 C1 H1A 5_667 . 109.2 ?
    C1 C1 H1B 5_667 . 109.2 ?
    H1A C1 H1B . . 107.9 ?
    O1 C2 N2 . . 122.4(8) ?
    O1 C2 C3 . . 118.7(7) ?
    N2 C2 C3 . . 119.0(7) ?
    C4 C3 C2 . . 124.7(7) ?
    C4 C3 C7 . . 115.5(7) ?
    C7 C3 C2 . . 119.8(7) ?
    N1 C4 C3 . . 125.2(7) ?
    N1 C4 H4 . . 117.4 ?
    C3 C4 H4 . . 117.4 ?
    N1 C5 H5 . . 117.9 ?
    N1 C5 C6 . . 124.3(7) ?
    C6 C5 H5 . . 117.9 ?
    C5 C6 H6 . . 121.3 ?
    C7 C6 C5 . . 117.3(7) ?
    C7 C6 H6 . . 121.3 ?
    C3 C7 H7 . . 119.5 ?
    C6 C7 C3 . . 121.1(7) ?
    C6 C7 H7 . . 119.5 ?
    O2 C8 O3 . . 125.1(7) ?
    O2 C8 C9 . . 117.5(6) ?
    O3 C8 C9 . . 117.4(6) ?
    C8 C9 H9A . . 109.1 ?
    C8 C9 H9B . . 109.1 ?
    C8 C9 C10 . . 112.6(6) ?
    H9A C9 H9B . . 107.8 ?
    C10 C9 H9A . . 109.1 ?
    C10 C9 H9B . . 109.1 ?
    C9 C10 H10A . . 108.2 ?
    C9 C10 H10B . . 108.2 ?
    H10A C10 H10B . . 107.3 ?
    C11 C10 C9 . . 116.5(6) ?
    C11 C10 H10A . . 108.2 ?
    C11 C10 H10B . . 108.2 ?
    C12 C11 C10 . . 120.6(6) ?
    C12 C11 C16 . . 117.4(7) ?
    C16 C11 C10 . . 121.9(6) ?
    C11 C12 H12 . . 118.3 ?
    C13 C12 C11 . . 123.3(7) ?
    C13 C12 H12 . . 118.3 ?
    C12 C13 H13 . . 120.6 ?
    C12 C13 C14 . . 118.9(8) ?
    C14 C13 H13 . . 120.6 ?
    C13 C14 H14 . . 120.6 ?
    C15 C14 C13 . . 118.8(8) ?
    C15 C14 H14 . . 120.6 ?
    C14 C15 H15 . . 119.4 ?
    C14 C15 C16 . . 121.1(8) ?
    C16 C15 H15 . . 119.4 ?
    C11 C16 C17 . . 123.0(7) ?
    C15 C16 C11 . . 120.4(7) ?
    C15 C16 C17 . . 116.6(7) ?
    O4 C17 O5 . . 123.4(7) ?
    O4 C17 C16 . . 119.1(6) ?
    O5 C17 C16 . . 117.4(7) ?
    H1WA O1W H1WB . . 107(3) ?
    H2WA O2W H2WB . . 106(3) ?
    H3WA O3W H3WB . . 108(4) ?
loop_
    _geom_torsion_atom_site_label_1
    _geom_torsion_atom_site_label_2
    _geom_torsion_atom_site_label_3
    _geom_torsion_atom_site_label_4
    _geom_torsion_site_symmetry_1
    _geom_torsion_site_symmetry_2
    _geom_torsion_site_symmetry_3
    _geom_torsion_site_symmetry_4
    _geom_torsion
    _geom_torsion_publ_flag
    Cu1 O2 C8 O3 . . . . -3.5(11) ?
    Cu1 O2 C8 C9 . . . . 178.6(5) ?
    Cu1 O3 C8 O2 7_556 . . . 2.1(10) ?
    Cu1 O3 C8 C9 7_556 . . . 179.9(5) ?
    Cu1 O4 C17 O5 6_565 . . . -6.6(11) ?
    Cu1 O4 C17 C16 6_565 . . . 175.9(5) ?
    Cu1 O5 C17 O4 4 . . . 1.6(10) ?
    Cu1 O5 C17 C16 4 . . . 179.1(5) ?
    Cu1 N1 C4 C3 . . . . -163.0(6) ?
    Cu1 N1 C5 C6 . . . . 163.9(6) ?
    O1 C2 C3 C4 . . . . 179.3(8) ?
    O1 C2 C3 C7 . . . . -0.3(12) ?
    O2 C8 C9 C10 . . . . -40.7(10) ?
    O3 C8 C9 C10 . . . . 141.3(7) ?
    N1 C5 C6 C7 . . . . -0.7(11) ?
    N2 C2 C3 C4 . . . . -0.1(12) ?
    N2 C2 C3 C7 . . . . -179.7(7) ?
    C1 N2 C2 O1 . . . . -1.8(13) ?
    C1 N2 C2 C3 . . . . 177.7(7) ?
    C2 N2 C1 C1 . . . 5_667 -80.0(12) ?
    C2 C3 C4 N1 . . . . -179.0(7) ?
    C2 C3 C7 C6 . . . . 178.3(7) ?
    C4 N1 C5 C6 . . . . -0.1(10) ?
    C4 C3 C7 C6 . . . . -1.4(12) ?
    C5 N1 C4 C3 . . . . 0.2(11) ?
    C5 C6 C7 C3 . . . . 1.4(12) ?
    C7 C3 C4 N1 . . . . 0.6(11) ?
    C8 C9 C10 C11 . . . . -72.9(8) ?
    C9 C10 C11 C12 . . . . -1.4(10) ?
    C9 C10 C11 C16 . . . . 179.9(6) ?
    C10 C11 C12 C13 . . . . -178.1(7) ?
    C10 C11 C16 C15 . . . . 175.8(7) ?
    C10 C11 C16 C17 . . . . -3.5(11) ?
    C11 C12 C13 C14 . . . . 1.8(13) ?
    C11 C16 C17 O4 . . . . -28.2(11) ?
    C11 C16 C17 O5 . . . . 154.2(7) ?
    C12 C11 C16 C15 . . . . -3.0(11) ?
    C12 C11 C16 C17 . . . . 177.7(7) ?
    C12 C13 C14 C15 . . . . -2.0(13) ?
    C13 C14 C15 C16 . . . . -0.2(12) ?
    C14 C15 C16 C11 . . . . 2.7(12) ?
    C14 C15 C16 C17 . . . . -177.9(7) ?
    C15 C16 C17 O4 . . . . 152.4(7) ?
    C15 C16 C17 O5 . . . . -25.2(10) ?
    C16 C11 C12 C13 . . . . 0.7(11) ?
loop_
    _geom_hbond_atom_site_label_D
    _geom_hbond_atom_site_label_H
    _geom_hbond_atom_site_label_A
    _geom_hbond_site_symmetry_A
    _geom_hbond_distance_DH
    _geom_hbond_distance_HA
    _geom_hbond_distance_DA
    _geom_hbond_angle_DHA
    _geom_hbond_publ_flag
    N2 H2 O1W . 0.87(2) 2.03(4) 2.844(10) 155(8) yes
    C5 H5 O2 . 0.95 2.50 3.099(9) 121.0 yes
    C6 H6 O3 4 0.95 2.48 3.332(9) 148.9 yes
    O1W H1WA O2W . 0.85(2) 2.00(11) 2.698(13) 139(15) yes
    O1W H1WB O3W . 0.85(2) 2.10(2) 2.79(2) 139(5) yes
    O2W H2WA O5 4_545 0.846(18) 2.091(19) 2.909(10) 162(7) yes
    O2W H2WB O1 6_565 0.85(2) 2.06(2) 2.816(9) 147(5) yes
    O3W H3WA O1 6_566 0.84(2) 2.10(2) 2.917(19) 162(9) yes
    O3W H3WB O1 5_667 0.84(2) 2.10(2) 2.848(19) 147(6) yes
_shelx_space_group_comment
;
The symmetry employed for this shelxl refinement is uniquely defined
by the following loop, which should always be used as a source of
symmetry information in preference to the above space-group names.
They are only intended as comments.
;
_shelx_estimated_absorpt_T_min     0.723
_shelx_estimated_absorpt_T_max     0.876
_shelx_hkl_file
;
   2   0   0 9999.00  515.25
  -4   0   0   42.20    7.30
   4   0   0   65.59    9.80
   6   0   0  214.18   20.70
  -6   0   0  199.58   18.20
   8   0   0 2846.32  157.78
  -8   0   0 2995.20  156.68
  10   0   0  270.77   26.60
 -10   0   0  254.77   24.40
 -12   0   0   74.69   15.30
  12   0   0   73.49   17.90
  14   0   0 1132.29   71.79
 -14   0   0 1050.69   68.49
 -16   0   0    3.90   11.70
  16   0   0    2.70   15.30
 -18   0   0   -5.70   12.70
  18   0   0    5.20   16.80
  20   0   0  441.46   47.00
 -20   0   0  433.56   41.50
  22   0   0   42.40   23.20
 -22   0   0   12.00   20.60
  24   0   0   -7.40   21.00
 -24   0   0  -19.10   18.60
  26   0   0   -0.70   23.50
 -26   0   0    1.20   24.70
 -28   0   0   61.89   33.70
  28   0   0   34.70   28.40
 -30   0   0  264.77   49.60
  30   0   0  183.88   42.40
  32   0   0   99.49   39.50
 -32   0   0   63.09   36.80
  -1  -1   0  939.81   50.59
   1  -1   0  918.91   50.29
  -1   1   0  912.41   50.49
   3  -1   0  156.38   12.80
  -3  -1   0  180.88   12.90
  -3   1   0  144.19   15.00
   3   1   0  150.38   13.60
  -5  -1   0  205.58   16.80
   5  -1   0  215.38   18.60
   5  -1   0  205.18   18.40
   5  -1   0  153.98   16.50
  -5   1   0  171.48   17.00
   5   1   0  207.58   20.00
  -5   1   0  165.38   19.00
  -7  -1   0   86.59   13.60
   7  -1   0  133.69   17.10
   7  -1   0  119.39   17.40
  -7   1   0  107.79   15.00
   7   1   0  125.29   18.00
  -7   1   0  121.49   15.80
   9  -1   0  112.49   16.90
  -9  -1   0   86.79   14.70
   9   1   0  105.69   18.30
  -9   1   0   94.59   14.90
  -9   1   0  114.39   15.60
  11  -1   0  117.39   19.80
 -11  -1   0  106.59   16.90
 -11   1   0  107.29   16.50
 -11   1   0  123.49   17.90
  11   1   0   97.29   19.30
  13  -1   0   -4.80   12.90
 -13  -1   0   -0.80   10.60
 -13   1   0    5.10    8.60
 -13   1   0    8.10   11.00
  13   1   0   -2.50   12.70
 -15  -1   0  175.68   24.50
  15  -1   0  164.68   26.00
 -15   1   0  113.39   21.10
  15   1   0  149.79   25.80
  17  -1   0  -20.90   12.70
 -17  -1   0   14.80   13.10
  17   1   0   -7.40   13.60
 -17   1   0   -1.10   12.80
  19  -1   0   13.30   18.20
 -19  -1   0    6.20   15.00
  19   1   0   47.50   21.40
 -19   1   0   21.00   16.30
  21  -1   0   91.79   28.00
 -21  -1   0   91.19   25.10
 -21   1   0  168.38   30.70
  21   1   0  157.08   32.30
  23  -1   0   62.79   24.40
 -23  -1   0   15.10   22.90
 -23   1   0    1.20   19.00
  23   1   0   50.49   25.80
 -25  -1   0  220.48   39.60
  25  -1   0  156.98   34.40
  25   1   0  198.58   42.60
 -25   1   0  280.27   42.60
 -27  -1   0    1.60   27.60
  27  -1   0  -34.10   19.00
  27   1   0   -1.40   23.60
 -27   1   0    1.70   26.40
 -29  -1   0   61.99   33.30
  29  -1   0   33.20   27.20
 -29   1   0   98.49   32.80
  29   1   0   51.39   34.30
 -31  -1   0    3.30   33.00
  31  -1   0   -1.00   26.60
 -31   1   0  -28.90   31.80
  31   1   0  -27.50   26.40
   0  -2   0  143.89   15.40
   0  -2   0  101.09   11.40
   0   2   0  129.89   16.40
  -2  -2   0 1929.51  105.59
   2  -2   0 1841.02  103.49
  -2  -2   0 2109.29  105.19
   2  -2   0 1999.10  107.29
   2  -2   0 2038.80  105.59
  -2   2   0 1957.40  107.89
   2   2   0 1921.41  104.79
  -2   2   0 2060.39  103.79
   4  -2   0 3998.90  211.48
   4  -2   0 4243.68  210.28
  -4  -2   0 3988.80  209.38
  -4   2   0 3957.50  211.98
   4   2   0 3888.01  210.38
   4   2   0 3917.81  208.78
   6  -2   0  217.18   21.90
  -6  -2   0  233.48   20.20
   6   2   0  260.77   24.30
  -6   2   0  203.88   25.30
   8  -2   0  266.17   23.30
  -8  -2   0  248.48   22.80
   8  -2   0  257.07   24.80
  -8   2   0  294.97   24.20
   8   2   0  281.87   27.80
  -8   2   0  250.97   27.40
 -10  -2   0  344.47   27.40
  10  -2   0  327.77   27.80
  10  -2   0  365.66   29.50
 -10   2   0  279.17   29.60
 -10   2   0  325.67   27.40
  10   2   0  306.97   31.10
 -12  -2   0  208.68   25.90
  12  -2   0  253.17   28.10
  12  -2   0  295.87   28.30
  12   2   0  285.27   31.40
 -12   2   0  305.27   27.70
 -12   2   0  271.37   27.90
 -14  -2   0  189.68   24.50
  14  -2   0  198.48   27.50
 -14   2   0  255.67   26.20
  14   2   0  196.28   29.30
 -14   2   0  191.88   26.40
  16  -2   0  191.48   28.80
 -16  -2   0  178.08   25.70
  16   2   0  186.88   29.00
 -16   2   0  218.48   25.30
 -16   2   0  202.28   26.30
 -18  -2   0  345.87   37.50
  18  -2   0  412.66   40.30
  18   2   0  423.06   42.60
 -18   2   0  369.46   37.00
 -20  -2   0    6.60   16.20
  20  -2   0   42.30   20.00
  20   2   0   41.70   22.50
 -20   2   0   24.30   17.50
 -22  -2   0   21.90   20.20
  22  -2   0    5.30   18.70
 -22   2   0    1.20   17.40
  22   2   0    5.40   22.50
 -24  -2   0   32.40   22.10
  24  -2   0    9.60   21.40
 -24   2   0   10.10   21.80
  24   2   0   49.10   27.20
  26  -2   0   52.59   27.90
 -26  -2   0   93.39   30.80
  26   2   0   85.89   33.30
 -26   2   0  120.59   32.80
  28  -2   0  188.78   41.10
 -28  -2   0  125.89   36.30
  28   2   0   83.39   35.00
 -28   2   0  255.07   43.90
 -30  -2   0   37.50   34.00
  30  -2   0   49.80   29.60
 -30   2   0   19.00   33.00
  30   2   0   14.70   33.50
  32  -2   0   -1.70   29.50
 -32  -2   0    2.90   33.90
  32   2   0   -4.00   35.80
 -32   2   0   11.00   35.50
   1  -3   0   59.29   11.00
  -1  -3   0   73.69   14.00
   1  -3   0   67.59   14.00
  -1  -3   0   43.50    9.90
  -1   3   0   30.80    8.40
   1   3   0   66.89   15.30
  -1   3   0   81.49   16.90
   1   3   0   49.60    9.50
  -3  -3   0    8.80    8.50
   3  -3   0   21.30   13.40
   3  -3   0    8.40    8.90
  -3  -3   0   40.60   12.40
  -3   3   0   23.10    6.70
   3   3   0    8.40    9.00
  -3   3   0   24.80   13.70
   5  -3   0   16.50    8.10
   5  -3   0    5.10    8.80
  -5  -3   0   24.60    9.40
   5  -3   0   27.10   14.50
   5   3   0   31.20   12.00
  -5   3   0   34.10   14.50
   5   3   0    8.40   10.90
   7  -3   0  900.51   55.69
  -7  -3   0  934.11   54.59
   7  -3   0  864.61   56.59
  -7   3   0  905.01   59.69
   7   3   0  952.70   57.59
   9  -3   0  198.68   23.30
  -9  -3   0  225.38   21.80
  -9   3   0  182.68   27.90
  -9   3   0  229.18   22.50
   9   3   0  227.08   26.10
 -11  -3   0  387.36   31.60
  11  -3   0  443.66   34.80
 -11   3   0  412.36   37.10
 -11   3   0  382.56   32.80
  11   3   0  365.06   35.50
 -13  -3   0  850.61   54.39
  13  -3   0  824.42   54.39
  13  -3   0  712.93   54.29
 -13   3   0  813.52   53.99
 -13   3   0  776.02   55.39
  13   3   0  826.32   57.69
  15  -3   0   -8.60   11.60
  15  -3   0    0.20   12.40
 -15  -3   0   10.80   12.80
 -15   3   0   33.20   15.50
  15   3   0    1.30   15.00
 -15   3   0   -3.00   12.60
 -17  -3   0  277.17   31.30
  17  -3   0  288.87   33.30
 -17   3   0  305.97   33.40
  17   3   0  269.87   38.00
 -17   3   0  274.77   32.70
 -19  -3   0  310.37   37.10
  19  -3   0  456.25   43.20
  19   3   0  455.25   45.50
 -19   3   0  447.96   41.10
 -21  -3   0  236.08   35.10
  21  -3   0  200.78   33.10
 -21   3   0  218.78   34.60
  21   3   0  142.79   32.30
 -23  -3   0  256.27   38.80
  23  -3   0  284.17   40.70
 -23   3   0  237.08   37.50
  23   3   0  207.08   40.00
  25  -3   0   74.09   26.50
 -25  -3   0   45.60   26.60
  25   3   0   63.19   27.90
 -25   3   0   63.79   28.90
 -27  -3   0   27.50   26.70
  27  -3   0    5.60   24.30
  27   3   0    5.40   27.50
 -27   3   0   56.79   29.10
  29  -3   0   33.00   28.30
 -29  -3   0   11.80   30.30
 -29   3   0   -4.30   27.10
  29   3   0   -9.10   29.80
 -31  -3   0   43.30   33.10
  31  -3   0   -0.60   29.50
 -31   3   0  -17.50   30.70
  31   3   0  -33.70   30.50
   0  -4   0  476.35   41.10
   0  -4   0  593.74   37.00
   0   4   0  609.14   43.30
   0   4   0  546.15   34.20
   2  -4   0 1159.88   73.69
  -2  -4   0 1191.48   68.99
   2  -4   0 1269.57   69.89
  -2  -4   0 1191.28   72.19
   2   4   0 1215.58   68.09
   2   4   0 1248.18   73.29
  -2   4   0 1223.38   66.39
  -2   4   0 1148.89   74.59
  -4  -4   0   33.10   10.90
   4  -4   0   72.49   17.70
   4  -4   0   31.00   11.40
  -4  -4   0   77.89   14.60
  -4   4   0   75.29   18.40
  -4   4   0   53.19    9.60
   4   4   0   45.00   11.80
  -6  -4   0  299.67   25.10
   6  -4   0  282.37   25.60
   6  -4   0  320.67   31.90
   6  -4   0  268.97   22.30
  -6   4   0  285.87   23.00
   6   4   0  278.37   26.80
   6   4   0  347.37   28.00
  -6   4   0  343.77   34.30
   8  -4   0  908.71   56.79
   8  -4   0  903.41   53.29
  -8  -4   0  844.92   54.89
  -8   4   0  829.22   61.39
   8   4   0  881.71   53.29
   8   4   0  960.20   58.29
 -10  -4   0  158.28   21.00
  10  -4   0  162.58   23.70
 -10   4   0  200.78   28.50
  10   4   0  144.99   22.50
  12  -4   0    5.70   11.80
 -12  -4   0   -0.10   10.90
 -12   4   0   -2.30   12.80
  12   4   0   -4.10   14.10
 -12   4   0   -8.10    9.20
  14  -4   0    4.80   12.30
 -14  -4   0   23.70   13.30
  14  -4   0   22.40   13.70
  14   4   0    2.70   15.60
 -14   4   0    0.50   11.60
 -14   4   0    7.80   14.40
 -16  -4   0   -6.60   11.50
  16  -4   0    7.10   13.00
  16  -4   0   12.80   14.50
 -16   4   0   26.40   16.00
 -16   4   0   14.60   14.20
  16   4   0   -4.40   15.00
  18  -4   0   -1.40   14.70
  18  -4   0   -9.30   14.70
 -18  -4   0  -16.10   13.80
  18   4   0   21.10   18.30
 -18   4   0   34.00   17.00
 -18   4   0  -12.00   16.80
  20  -4   0   20.20   18.80
 -20  -4   0   17.60   17.60
  20   4   0   -9.90   17.30
 -20   4   0   12.70   16.20
  22  -4   0   12.20   18.80
 -22  -4   0   10.90   19.40
  22   4   0   46.40   24.70
 -22   4   0   27.90   18.70
 -24  -4   0   18.70   21.10
  24  -4   0   -3.70   20.20
  24   4   0   20.00   25.30
 -24   4   0  -37.20   18.60
  26  -4   0    3.10   22.90
 -26  -4   0   -7.40   23.10
  26   4   0   19.40   31.20
 -26   4   0   10.40   27.30
  28  -4   0    7.10   25.20
 -28  -4   0   33.60   29.00
 -28   4   0   19.40   30.30
  28   4   0    9.20   29.00
 -30  -4   0   -9.10   30.50
  30  -4   0  -11.80   27.20
 -30   4   0  -34.00   26.00
  30   4   0   27.90   32.30
  32  -4   0    5.90   31.20
  32   4   0   29.10   38.80
   1  -5   0  656.73   51.79
   1  -5   0  859.81   49.20
  -1  -5   0  796.72   47.70
  -1  -5   0  650.43   50.89
   1   5   0  717.23   52.99
  -1   5   0  717.63   53.79
   1   5   0  711.13   44.50
  -1   5   0  752.32   44.00
   3  -5   0  -13.00    8.90
   3  -5   0   25.10   16.40
  -3  -5   0  -22.00   12.10
  -3  -5   0   26.50   10.90
  -3   5   0   25.00    7.70
   3   5   0    6.90    9.50
  -3   5   0   16.00   16.60
   3   5   0   31.10   15.20
  -5  -5   0  909.41   54.09
   5  -5   0  883.51   55.59
   5  -5   0  946.91   60.09
  -5   5   0  823.32   50.09
   5   5   0  782.72   53.19
  -5   5   0  851.81   61.69
   7  -5   0 2515.45  130.99
  -7  -5   0 2355.26  133.59
   7  -5   0 2303.07  134.19
  -7   5   0 2505.35  131.29
  -7   5   0 2412.76  140.79
   7   5   0 2414.16  133.99
   7   5   0 2389.06  134.89
   9  -5   0 1608.54   93.69
   9  -5   0 1609.74   89.59
  -9  -5   0 1594.84   92.29
   9   5   0 1575.44   90.39
   9   5   0 1525.55   94.29
  -9   5   0 1585.64   99.69
  11  -5   0 1139.29   67.99
  11  -5   0 1046.00   63.89
 -11  -5   0 1013.90   65.69
 -11   5   0  986.30   72.19
  11   5   0 1003.00   68.79
  13  -5   0   27.00   15.30
 -13  -5   0   21.10   13.40
 -13   5   0   17.60   13.70
  13   5   0  -24.80   14.00
 -13   5   0   37.90   20.20
  15  -5   0   42.20   17.40
 -15  -5   0   45.70   16.90
 -15   5   0   48.00   17.00
  15   5   0   32.80   19.50
 -15   5   0   44.40   22.30
  17  -5   0   19.70   16.00
  17  -5   0    9.50   15.00
 -17  -5   0   30.70   15.90
 -17   5   0   23.70   15.60
 -17   5   0   22.40   21.40
  17   5   0   27.20   19.90
 -19  -5   0   56.09   22.00
  19  -5   0   45.10   20.60
  19  -5   0   80.39   22.40
  19   5   0   69.49   26.40
 -19   5   0   54.99   24.60
 -19   5   0   81.39   23.60
 -21  -5   0  133.89   29.40
  21  -5   0  131.69   28.90
  21   5   0  160.08   36.20
 -21   5   0  250.97   36.40
 -23  -5   0    9.90   21.40
  23  -5   0   -9.70   19.00
 -23   5   0   25.10   22.30
  23   5   0    5.20   22.80
 -25  -5   0   64.99   27.20
  25  -5   0   48.80   24.80
  25   5   0   13.20   26.50
 -25   5   0   31.90   27.50
 -27  -5   0   28.60   27.50
  27  -5   0   39.90   27.70
 -27   5   0    0.00   26.60
  27   5   0   69.69   33.40
 -29  -5   0   92.49   34.40
  29  -5   0   37.40   29.60
 -29   5   0   22.40   33.40
  29   5   0   49.90   35.60
  31  -5   0  -40.80   27.90
 -31  -5   0   -1.00   32.90
 -31   5   0   39.30   34.40
  31   5   0   -2.30   33.60
   0  -6   0  981.40   67.69
   0  -6   0 1136.49   71.19
   0   6   0 1052.59   63.29
   0   6   0 1256.67   74.69
   2  -6   0 1843.92  104.69
  -2  -6   0 1695.63   99.89
  -2  -6   0 1928.61  102.99
   2  -6   0 1602.34  100.19
  -2   6   0 1753.92  106.39
   2   6   0 1769.42  104.59
  -2   6   0 1698.73   95.79
   2   6   0 1674.13   96.69
   4  -6   0 2472.75  143.49
  -4  -6   0 2588.74  139.59
   4  -6   0 2546.05  140.69
   4   6   0 2625.84  143.09
  -4   6   0 2355.36  145.89
   4   6   0 2557.04  137.09
  -4   6   0 2433.46  134.79
   6  -6   0  712.53   52.29
  -6  -6   0  816.82   50.49
  -6   6   0  742.63   46.10
   6   6   0  758.22   50.29
  -6   6   0  748.83   60.49
  -8  -6   0   24.50   13.10
   8  -6   0   41.30   14.60
   8  -6   0   38.80   12.20
  -8   6   0   37.80   21.60
   8   6   0   48.10   16.20
  -8   6   0   33.50   10.70
   8   6   0   49.30   16.30
  10  -6   0   75.09   15.10
 -10  -6   0  102.99   19.80
  10  -6   0   93.99   19.40
 -10   6   0   89.99   25.50
 -10   6   0   86.49   15.90
  10   6   0   70.09   18.90
  10   6   0   80.89   16.70
  12  -6   0  652.33   46.20
  12  -6   0  524.15   40.50
 -12  -6   0  505.15   43.10
  12   6   0  575.34   48.10
 -12   6   0  578.24   53.79
  12   6   0  554.74   39.60
 -14  -6   0  221.68   28.50
  14  -6   0  261.87   30.30
  14  -6   0  225.48   31.30
  14   6   0  179.48   31.20
 -14   6   0  307.77   41.10
  16  -6   0   92.59   23.90
 -16  -6   0  207.48   28.90
  16   6   0  186.98   31.60
 -16   6   0  224.98   29.40
 -16   6   0  210.28   36.70
  18  -6   0   94.99   23.80
 -18  -6   0   43.00   19.30
 -18   6   0   86.09   30.10
 -18   6   0   46.90   19.20
  18   6   0   91.89   28.40
  20  -6   0  -10.20   17.00
 -20  -6   0  -11.70   17.40
  20  -6   0    9.00   19.30
  20   6   0   -7.90   23.10
 -20   6   0  -24.00   33.30
 -20   6   0    8.00   19.10
 -22  -6   0   50.49   23.50
  22  -6   0   14.70   21.50
  22  -6   0   63.99   28.50
 -22   6   0   72.79   26.90
  22   6   0   51.09   30.50
  24  -6   0  -14.40   21.20
 -24  -6   0  -20.80   20.30
  24   6   0  -28.10   23.00
 -24   6   0  -10.70   20.40
 -26  -6   0   42.40   30.20
  26  -6   0   56.59   28.20
 -26   6   0   20.70   28.10
  26   6   0   23.60   31.70
  28  -6   0   10.30   27.40
 -28  -6   0   -2.30   29.00
 -28   6   0   -7.00   27.60
  28   6   0   35.00   33.80
  30  -6   0   17.20   32.20
 -30  -6   0   43.60   35.80
 -30   6   0  -45.70   31.30
  30   6   0    9.50   35.20
  -1  -7   0    1.20   12.40
   1  -7   0   37.20   15.90
  -1   7   0   26.20   19.90
   1   7   0   17.90   11.10
  -1   7   0    0.20    9.70
   1   7   0    6.70   17.70
  -3  -7   0  398.26   34.40
   3  -7   0  396.36   35.40
  -3   7   0  340.07   28.90
  -3   7   0  380.36   43.80
   3   7   0  370.06   41.30
   3   7   0  413.56   31.00
   5  -7   0  227.38   29.10
  -5  -7   0  226.48   27.30
  -5   7   0  218.78   20.70
  -5   7   0  171.88   32.70
   5   7   0  264.67   26.60
   5   7   0  291.77   34.30
   7  -7   0  104.49   21.60
  -7  -7   0  136.19   20.40
  -7   7   0   94.89   15.30
  -7   7   0   86.09   27.00
   7   7   0  112.99   20.60
   9  -7   0  175.98   26.20
  -9  -7   0  172.28   24.30
  -9   7   0  179.28   35.50
   9   7   0  161.08   25.20
   9   7   0  161.58   25.40
  -9   7   0  144.39   19.20
  11  -7   0   -9.40   12.50
 -11  -7   0   22.40   13.70
  11  -7   0   17.80   11.60
 -11   7   0    3.80   11.90
  11   7   0   15.60   13.80
 -11   7   0   -1.90   19.60
  11   7   0   20.10   16.40
 -13  -7   0   10.00   13.90
  13  -7   0   20.40   14.90
  13  -7   0   22.60   13.10
 -13   7   0    4.00   13.70
  13   7   0   12.10   12.90
 -13   7   0  -14.60   19.50
  13   7   0    9.50   15.70
  15  -7   0    4.80   17.60
  15  -7   0   45.90   16.60
 -15  -7   0   10.50   14.60
  15   7   0   25.50   21.30
 -15   7   0   44.70   25.00
 -15   7   0   37.20   17.80
  17  -7   0  -17.60   14.40
 -17  -7   0    4.70   16.50
  17  -7   0   -7.70   17.30
 -17   7   0  -30.70   19.10
 -17   7   0   25.40   16.30
  17   7   0    4.60   18.10
  19  -7   0   37.50   18.80
 -19  -7   0   -1.70   18.00
 -19   7   0  -14.30   16.90
  19   7   0   -1.00   21.70
 -19   7   0  -23.70   20.60
  21  -7   0   24.40   21.80
 -21  -7   0   -4.00   19.40
 -21   7   0  -16.60   17.30
  21   7   0   17.70   26.00
 -23  -7   0   63.59   26.10
  23  -7   0   32.40   25.50
  23  -7   0   89.79   28.40
 -23   7   0   16.80   26.80
  23   7   0    8.70   30.20
 -25  -7   0  -22.50   21.70
  25  -7   0   22.50   25.50
 -25   7   0   19.50   26.30
  25   7   0   24.30   30.20
 -27  -7   0   24.90   28.60
  27   7   0  -13.70   33.40
 -27   7   0    8.30   27.90
 -29  -7   0   14.30   32.10
 -29   7   0  -44.00   27.80
   0  -8   0  221.68   30.30
   0   8   0  207.38   22.90
   0   8   0  213.18   34.80
   2  -8   0 1352.16   78.39
  -2  -8   0 1208.68   76.59
  -2   8   0 1144.49   83.59
   2   8   0 1195.08   71.19
  -2   8   0 1166.28   69.79
   2   8   0 1125.69   82.39
   4  -8   0  207.18   29.20
  -4  -8   0  257.37   29.50
   4   8   0  334.47   38.70
  -4   8   0  294.47   41.70
  -4   8   0  143.59   23.50
   4   8   0  227.38   24.80
  -6  -8   0   41.10   15.50
   6  -8   0   41.10   17.40
  -6   8   0   41.10   11.10
   6   8   0   32.90   16.90
  -6   8   0   35.50   22.70
   6   8   0   50.29   15.60
   8  -8   0  -11.20   12.40
  -8  -8   0    0.70   10.70
   8   8   0    1.00   14.10
  -8   8   0   12.90   10.20
  -8   8   0    7.80   20.10
 -10  -8   0  291.17   30.50
  10  -8   0  282.27   33.80
  10   8   0  303.47   34.60
  10   8   0  243.28   34.20
 -10   8   0  213.18   25.20
 -10   8   0  364.06   50.09
  12  -8   0  642.24   54.99
 -12  -8   0  668.23   53.09
 -12   8   0  676.93   49.30
 -12   8   0  810.42   68.39
  12   8   0  785.42   55.29
  12   8   0  711.33   56.79
  14  -8   0  528.55   49.60
 -14  -8   0  571.54   48.60
  14  -8   0  712.03   48.50
 -14   8   0  641.54   63.49
 -14   8   0  561.04   46.80
  14   8   0  454.65   52.99
 -16  -8   0  523.95   50.79
  16  -8   0  520.05   53.59
  16  -8   0  641.04   51.39
 -16   8   0  900.31   67.29
  16   8   0  554.44   56.39
 -16   8   0  665.33   64.79
  18  -8   0  315.07   37.60
 -18  -8   0  275.37   38.90
  18  -8   0  221.78   36.90
 -18   8   0  280.17   47.10
  18   8   0  206.18   38.50
 -18   8   0  244.58   36.60
 -20  -8   0   64.59   24.80
  20  -8   0  117.59   26.90
  20  -8   0   57.59   24.80
  20   8   0  112.79   33.60
 -20   8   0  118.89   28.90
 -20   8   0  109.49   34.80
  22  -8   0   77.99   27.50
 -22  -8   0   14.10   22.80
  22   8   0   33.30   31.20
 -22   8   0   22.90   21.90
  24  -8   0  241.68   41.90
 -24  -8   0  184.78   37.70
  24   8   0   69.09   36.20
 -24   8   0  192.08   40.10
 -26  -8   0  176.18   40.00
 -26   8   0  256.97   44.50
  26   8   0   99.99   45.00
 -28  -8   0   96.29   38.00
  28   8   0  121.49   47.20
 -28   8   0  101.19   37.50
   1  -9   0    3.40   15.00
  -1  -9   0  -19.30   12.50
   1   9   0    5.50   11.60
  -1   9   0   -1.90   21.00
   1   9   0    2.40   20.40
  -1   9   0    1.60   10.30
  -3  -9   0  180.38   27.60
   3  -9   0  148.89   25.90
   3   9   0  284.17   40.10
  -3   9   0  258.27   44.80
  -3   9   0  174.98   20.70
   3   9   0  162.48   22.90
   5  -9   0   -2.00   14.00
  -5  -9   0   19.30   14.40
  -5   9   0   -7.50   20.50
   5   9   0  -14.20   11.50
   5   9   0   32.40   20.60
  -5   9   0    5.10   10.20
   7  -9   0   -8.60   14.60
  -7  -9   0   -4.40   13.30
   7   9   0    5.50   17.80
  -7   9   0    7.80    9.80
   7   9   0   -4.80   14.40
  -7   9   0   20.10   22.80
   9  -9   0  114.59   24.70
  -9  -9   0  117.09   22.90
  -9   9   0  144.69   37.60
   9   9   0  114.49   25.10
  11  -9   0  204.18   31.90
 -11  -9   0  149.99   25.10
  11   9   0  131.99   26.20
 -11   9   0  130.49   35.20
  11   9   0  110.09   26.60
  13  -9   0  501.05   46.70
 -13  -9   0  439.56   43.00
 -13   9   0  356.76   55.39
  13   9   0  392.56   46.60
  13   9   0  410.76   44.40
  15  -9   0  283.77   39.80
 -15  -9   0  322.37   39.60
  15   9   0  285.87   44.00
 -15   9   0  432.36   61.19
 -17  -9   0  -57.79   13.80
  17  -9   0    9.20   20.70
 -17   9   0   16.30   26.90
  17   9   0   22.90   23.40
 -19  -9   0   44.40   22.20
  19  -9   0   81.59   26.20
 -19   9   0   34.80   32.30
  19   9   0   78.39   30.60
 -19   9   0  101.39   28.40
 -21  -9   0   77.09   29.00
  21  -9   0   75.29   27.60
 -21   9   0   82.09   29.00
  21   9   0   93.29   33.80
 -21   9   0  105.89   38.70
 -23  -9   0  233.08   45.00
  23  -9   0  200.68   39.90
 -23   9   0  297.77   45.10
  23   9   0  244.08   49.50
  25  -9   0   12.10   27.20
 -25  -9   0  -12.60   27.90
 -25   9   0   32.70   30.20
  25   9   0   16.20   32.50
 -27  -9   0  -21.50   30.50
  27   9   0  -55.39   30.20
 -27   9   0   -5.80   30.00
   0 -10   0   46.10   18.70
   0  10   0  -15.50   19.80
   0  10   0   47.30   14.80
   2 -10   0   77.99   21.00
  -2 -10   0  115.69   24.20
  -2  10   0  102.89   32.10
   2  10   0   98.79   19.50
   2  10   0  147.89   36.10
  -4 -10   0  232.78   32.30
   4 -10   0  241.08   34.40
   4  10   0  242.08   29.70
  -4  10   0  253.87   44.90
   4  10   0  260.97   43.10
   6 -10   0   -4.40   15.70
  -6 -10   0  -12.70   13.90
   6  10   0   -1.20   15.00
  -6  10   0   29.10   24.50
   6  10   0   21.80   24.00
   8 -10   0   -5.60   15.70
  -8 -10   0  -13.00   13.70
   8  10   0  -26.00   19.30
  -8  10   0    6.80   24.40
   8  10   0   40.10   19.90
  10 -10   0    6.30   15.70
 -10 -10   0  -16.20   14.60
  10  10   0   -4.30   18.10
 -10  10   0  -30.30   24.00
  10  10   0   14.90   35.00
  12 -10   0  120.29   28.00
 -12 -10   0   77.49   24.30
 -12  10   0  178.28   45.00
  12  10   0  135.29   31.90
  12  10   0  129.69   28.90
  14 -10   0  390.86   46.70
 -14 -10   0  414.16   43.70
 -14  10   0  494.75   61.99
  14  10   0  345.57   48.60
 -16 -10   0  736.83   60.39
  16 -10   0  719.43   62.99
 -16  10   0  777.72   77.59
  16  10   0  681.53   65.79
  18 -10   0  268.77   44.10
 -18 -10   0  263.27   42.10
 -18  10   0  352.96   61.39
  18  10   0  316.97   47.40
 -20 -10   0   26.40   23.60
  20 -10   0  -21.60   19.00
 -20  10   0   14.20   35.00
  20  10   0   15.00   25.90
 -20  10   0   26.40   23.50
  22 -10   0   16.80   24.10
 -22 -10   0   23.40   25.90
  22  10   0    1.50   31.40
 -22  10   0   45.50   28.40
 -24 -10   0    7.40   26.70
  24 -10   0   14.30   28.50
 -24  10   0    9.20   27.40
  24  10   0   18.70   32.70
 -26 -10   0   99.29   36.90
  26 -10   0    0.50   26.40
 -26  10   0   48.80   32.90
  26  10   0   83.69   39.50
   1 -11   0  -11.70   16.80
  -1 -11   0   44.00   22.00
   1  11   0   21.30   25.20
  -1  11   0   20.60   27.10
   3 -11   0  330.27   44.10
  -3 -11   0  476.35   45.00
  -3  11   0  378.06   57.29
   3  11   0  586.04   57.99
   5 -11   0 1276.27   90.19
  -5 -11   0 1472.35   89.89
   5  11   0 1315.27   83.89
   5  11   0 1334.17   96.79
  -5  11   0 1178.38   99.09
   7 -11   0  612.84   58.69
  -7 -11   0  700.53   57.29
   7  11   0  860.61   57.99
   7  11   0  687.63   65.29
  -7  11   0  580.04   69.39
   9 -11   0  548.65   54.49
  -9 -11   0  559.24   50.99
   9  11   0  581.14   70.49
  -9  11   0  510.15   66.59
   9  11   0  617.64   52.59
  11 -11   0  102.39   27.90
 -11 -11   0  154.78   30.20
  11  11   0  204.28   34.20
  11  11   0  126.39   35.20
 -11  11   0  137.29   41.40
  13 -11   0   24.50   23.50
 -13 -11   0  -14.60   18.60
  13  11   0   17.30   22.70
 -13  11   0   44.80   30.30
  15 -11   0   11.50   22.00
 -15 -11   0  -18.30   17.80
 -15  11   0    2.90   29.90
  15  11   0  -19.90   22.30
  17 -11   0   -5.90   20.50
 -17 -11   0    8.90   22.00
 -17  11   0   20.80   36.20
  17  11   0   29.10   27.20
 -19 -11   0   31.80   23.60
  19 -11   0   -8.30   22.30
 -19  11   0    5.70   35.50
  19  11   0   70.19   31.70
  21 -11   0  150.48   39.40
 -21 -11   0   84.79   32.10
 -21  11   0   49.60   37.10
 -21  11   0  168.38   37.40
  21  11   0  104.59   39.10
  23 -11   0   18.40   26.00
 -23 -11   0   44.80   32.10
 -23  11   0  103.39   35.90
  23  11   0   87.49   38.40
  25 -11   0  141.49   39.00
 -25 -11   0  132.19   41.20
 -25  11   0  115.99   37.90
  25  11   0   82.59   39.30
   0 -12   0    6.50   18.10
   0  12   0    2.30   27.90
   2 -12   0   29.10   21.40
  -2 -12   0   -8.30   20.30
   2  12   0   40.70   29.80
  -2  12   0   23.30   29.10
   4 -12   0   56.59   24.00
  -4 -12   0   46.40   22.00
   4  12   0   55.59   33.50
  -4  12   0   89.39   37.00
  -6 -12   0   10.00   18.30
   6 -12   0   39.90   25.90
   6  12   0   60.49   32.20
  -6  12   0   92.09   37.00
  -8 -12   0   91.29   27.30
   8 -12   0   63.69   26.40
   8  12   0   90.49   34.50
  -8  12   0   47.70   36.10
  10 -12   0   21.10   20.40
 -10 -12   0   28.40   21.30
 -10  12   0    9.60   29.30
 -12 -12   0   97.39   29.20
  12 -12   0   45.90   24.30
 -12  12   0  132.59   44.30
  12  12   0   94.19   28.90
 -14 -12   0   -2.30   22.40
  14 -12   0  -24.00   20.70
  14  12   0  -13.80   26.40
 -14  12   0  -26.40   33.40
  16 -12   0  -28.50   19.00
 -16 -12   0   36.60   24.30
 -16  12   0   24.90   37.00
  18 -12   0   54.99   30.50
 -18 -12   0   30.60   27.30
 -18  12   0   70.69   45.80
  18  12   0   48.90   30.20
  20 -12   0   32.20   28.50
 -20 -12   0   26.30   25.80
 -20  12   0   43.80   41.60
  20  12   0   39.50   31.00
 -20  12   0   29.00   28.40
 -22 -12   0   29.60   28.30
  22 -12   0   25.00   30.50
 -22  12   0   11.00   39.70
 -22  12   0   26.40   28.70
  22  12   0   52.39   37.50
 -24 -12   0  -22.70   29.40
  24 -12   0    2.20   26.20
 -24  12   0  -24.20   27.00
  24  12   0    9.80   37.30
  -1 -13   0  107.69   31.00
   1 -13   0   69.59   29.80
  -1  13   0  118.69   45.70
   1  13   0   60.09   36.70
   3 -13   0  433.16   52.29
  -3 -13   0  432.46   50.79
  -3  13   0  462.75   68.19
   3  13   0  458.45   68.59
   5 -13   0  110.09   32.70
  -5 -13   0  165.18   34.10
  -5  13   0   95.89   40.30
   5  13   0  178.88   45.40
   7 -13   0   50.79   24.90
  -7 -13   0   62.99   28.20
  -7  13   0   99.99   40.90
   7  13   0   65.19   37.50
   9 -13   0   28.00   25.00
  -9 -13   0   33.50   22.40
  -9  13   0    1.80   35.70
   9  13   0    5.90   33.80
  11 -13   0  167.48   37.90
 -11 -13   0  168.08   35.40
 -11  13   0   81.29   39.50
  13 -13   0  117.19   34.80
 -13 -13   0   79.79   29.60
 -13  13   0   58.49   44.00
  15 -13   0  -21.40   22.50
 -15 -13   0    7.60   24.30
 -15  13   0   26.80   40.20
  17 -13   0   63.39   31.70
 -17 -13   0   -3.70   24.80
 -17  13   0   78.59   50.19
  19 -13   0   69.79   32.20
 -19 -13   0   62.99   30.30
 -19  13   0   70.99   48.40
  19  13   0   63.49   40.50
  21 -13   0   47.80   30.50
 -21 -13   0   62.99   33.50
  21  13   0   60.19   37.40
 -21  13   0   97.39   36.10
 -21  13   0   59.89   43.90
   0 -14   0  126.09   33.70
   0  14   0  129.19   48.00
  -2 -14   0  252.47   43.30
   2 -14   0  297.27   46.30
  -2  14   0  174.08   48.70
   2  14   0  200.18   52.49
   4 -14   0   75.89   29.40
  -4 -14   0   34.60   25.90
  -4  14   0  118.19   46.10
   4  14   0   69.69   42.20
  -6 -14   0   55.19   25.00
   6 -14   0   11.10   26.90
   6  14   0   68.09   40.50
  -6  14   0   55.29   40.40
   8 -14   0   20.90   25.90
  -8 -14   0   29.20   26.10
   8  14   0   15.10   36.90
  -8  14   0   44.00   39.60
  10 -14   0   39.90   27.90
 -10 -14   0   -5.00   23.70
  10  14   0   53.89   37.70
 -10  14   0   18.30   40.40
 -12 -14   0  226.18   42.20
  12 -14   0  213.98   43.80
 -12  14   0  273.97   61.89
  14 -14   0  256.67   48.20
 -14 -14   0  214.68   40.70
 -14  14   0  178.68   57.29
 -16 -14   0   77.59   36.60
  16 -14   0  107.49   40.70
 -16  14   0  185.48   58.09
  18 -14   0   78.69   34.30
 -18 -14   0   78.79   37.60
 -18  14   0    6.90   45.40
 -20 -14   0    1.80   30.90
  20 -14   0   16.50   31.70
 -20  14   0   57.19   46.30
   1 -15   0   12.00   26.50
  -1 -15   0   34.90   27.20
  -1  15   0  -30.80   38.30
   1  15   0   17.50   43.40
  -3 -15   0    7.10   24.70
   3 -15   0  -12.90   21.50
   3  15   0  -23.60   39.80
  -3  15   0   -5.60   38.90
  -5 -15   0   49.80   32.20
   5 -15   0   42.90   30.40
   5  15   0  -14.90   39.00
  -5  15   0   40.80   42.60
   7 -15   0   46.80   31.20
  -7 -15   0   64.29   30.10
  -7  15   0  109.29   49.30
   7  15   0   80.39   45.60
  -9 -15   0   -5.90   23.50
   9 -15   0   32.00   28.80
  -9  15   0   16.30   42.00
   9  15   0   54.69   40.10
 -11 -15   0   15.20   27.60
  11 -15   0    2.00   24.90
 -11  15   0  -15.60   41.70
  13 -15   0   34.90   33.00
 -13 -15   0  -26.90   25.60
 -13  15   0   70.39   52.29
  15 -15   0   32.10   32.40
 -15 -15   0   29.90   30.70
 -15  15   0   -1.70   44.90
 -17 -15   0  -32.70   27.10
  17 -15   0  -58.09   26.70
 -17  15   0    9.20   45.00
   0 -16   0  805.22   72.49
   0  16   0  601.04   91.79
  -2 -16   0  224.48   46.70
   2 -16   0  180.98   41.70
   2  16   0  275.87   64.89
  -2  16   0  340.17   69.39
   4 -16   0  105.09   37.20
  -4 -16   0  153.58   39.50
  -4  16   0  169.48   60.59
   4  16   0   91.99   55.29
  -6 -16   0   36.40   32.20
   6 -16   0   74.19   34.50
   6  16   0  120.99   53.19
  -6  16   0   98.99   53.49
   8 -16   0   -4.80   27.90
  -8 -16   0  -10.90   27.60
   8  16   0  -22.90   39.90
  -8  16   0  -32.90   42.30
 -10 -16   0   21.00   30.40
  10 -16   0  111.89   35.30
 -10  16   0   65.99   53.19
  12 -16   0  126.79   43.60
 -12 -16   0  172.28   41.60
 -12  16   0  124.99   59.49
  14 -16   0  237.98   51.59
 -14 -16   0  267.27   48.80
 -14  16   0  298.97   72.59
   1 -17   0   20.80   32.30
  -1 -17   0   14.10   30.30
   1  17   0    5.40   53.19
  -1  17   0   81.79   60.39
  -3 -17   0   44.60   33.00
   3 -17   0   48.80   33.50
  -3  17   0   42.30   54.89
   3  17   0  -37.80   46.30
  -5 -17   0  135.59   41.60
   5 -17   0  118.49   39.70
  -5  17   0   60.89   53.79
   5  17   0  156.38   59.49
   7 -17   0   17.90   36.50
  -7 -17   0  104.99   39.30
   7  17   0  122.89   57.29
  -7  17   0   25.80   55.89
   9 -17   0   68.29   37.20
  -9 -17   0    5.80   33.70
  -9  17   0    2.10   49.50
  32   0  -1   15.80   30.70
 -32   0   1   18.50   33.60
 -30   0   1   14.10   29.60
  30   0  -1   -8.60   24.40
  28   0  -1   16.80   23.80
 -28   0   1  -18.50   27.30
 -26   0   1    7.10   24.50
  26   0  -1   28.00   25.20
  24   0  -1  -30.50   16.20
 -24   0   1   -0.80   19.90
  22   0  -1  -19.10   16.20
 -22   0   1   -5.00   16.60
  20   0  -1  -12.50   16.00
 -20   0   1   16.80   17.30
  18   0  -1   -6.30   14.30
 -18   0   1   -5.60   11.70
 -16   0   1    7.50   11.20
  16   0  -1   -1.30   13.80
  14   0  -1    2.20   12.70
 -14   0   1    7.60   10.20
  12   0  -1   28.00   13.80
 -12   0   1    7.80    9.40
 -10   0   1   -2.80    8.20
  10   0  -1   -2.20   10.50
  10   0  -1    2.20    6.70
   8   0  -1   -1.90    6.40
   8   0  -1    3.80    9.80
  -8   0   1   11.80    7.80
   6   0  -1   -9.90    5.70
  -6   0   1   -6.40    6.50
   6   0  -1   -6.60    7.90
  -4   0   1    1.60    4.70
   4   0  -1   -0.20    6.10
  -2   0   1   -3.00    2.70
  -2   0   1   -5.90    4.50
   2   0  -1  -12.50    5.10
   2   0  -1   -3.70    4.60
   0   0  -1    2.50    5.40
   0   0   1    1.10    2.60
   2   0   1   -9.00    4.80
  -2   0  -1  -13.60    5.70
  -4   0  -1   -3.10    7.10
   4   0   1  -16.80    6.50
  -4   0  -1   -0.50    6.10
   4   0   1   -5.70    7.10
  -6   0  -1   20.30    8.20
   6   0   1   18.10   10.50
   6   0   1    2.30    9.80
  -6   0  -1  -11.10    7.20
   8   0   1  -11.20    9.00
  -8   0  -1   18.80    9.00
  -8   0  -1    0.30    7.80
 -10   0  -1   -7.70    7.90
 -10   0  -1    1.20    8.70
  10   0   1   -2.50   12.00
  12   0   1   11.30   13.00
 -12   0  -1   -6.40   10.10
  14   0   1   10.50   13.30
 -14   0  -1   -9.30    9.50
  16   0   1   -2.20   15.20
 -16   0  -1   -8.40   11.00
 -18   0  -1    1.90   14.80
  18   0   1    9.10   16.70
 -20   0  -1  -13.00   14.00
  20   0   1  -16.00   15.60
 -22   0  -1   -1.30   18.20
  22   0   1   12.40   22.30
 -24   0  -1    2.60   20.30
  24   0   1   -6.70   21.90
 -26   0  -1   27.30   28.00
  26   0   1  -11.60   24.20
 -28   0  -1  -25.70   27.10
  28   0   1  -18.80   25.80
 -30   0  -1    0.80   33.90
  30   0   1   17.00   29.60
 -32   0  -1  -42.80   32.40
  32   0   1  -11.10   32.10
  33  -1  -1   60.19   34.10
 -33  -1   1   63.29   39.00
 -33   1   1   21.20   34.70
  33   1  -1   15.50   31.30
  31  -1  -1    2.70   26.20
 -31  -1   1   12.60   34.70
  31   1  -1    1.00   27.70
 -31   1   1   49.10   33.80
  29  -1  -1  146.99   36.20
 -29  -1   1  105.19   35.40
  29   1  -1   97.79   33.90
 -29   1   1  114.79   38.10
  27  -1  -1   92.39   30.30
 -27  -1   1  116.29   33.10
  27   1  -1  155.58   37.70
 -27   1   1  165.08   38.50
 -25  -1   1   26.30   23.90
  25  -1  -1   54.59   25.10
 -25   1   1   25.30   23.10
  25   1  -1   20.80   24.50
 -23  -1   1   17.50   19.80
  23  -1  -1  -27.20   17.40
  23   1  -1    9.20   21.60
 -23   1   1  -15.00   16.10
 -21  -1   1   47.80   20.70
  21  -1  -1   30.20   19.10
  21   1  -1   26.20   20.80
 -21   1   1   90.99   22.50
 -19  -1   1  500.55   41.40
  19  -1  -1  438.36   43.20
 -19   1   1  432.76   40.00
  19   1  -1  374.16   44.10
  17  -1  -1  590.04   51.19
 -17  -1   1  612.74   49.00
 -17   1   1  771.42   49.30
  17   1  -1  688.63   53.29
 -17   1   1  610.74   48.60
  15  -1  -1 1056.39   63.39
  15  -1  -1 1026.90   69.99
 -15  -1   1 1090.39   68.09
 -15   1   1 1078.69   67.79
 -15   1   1 1057.09   64.79
  15   1  -1 1108.99   71.99
  13  -1  -1  606.94   43.60
  13  -1  -1  553.54   38.00
 -13  -1   1  597.84   41.30
 -13   1   1  488.65   39.80
  13   1  -1  646.34   45.90
  11  -1  -1   -5.60   10.10
 -11  -1   1    7.90    9.50
  11  -1  -1   34.30   10.00
  11   1  -1   16.10   12.90
 -11   1   1   -0.80    8.90
   9  -1  -1  176.38   21.80
   9  -1  -1  157.68   19.30
  -9  -1   1  238.08   20.70
   9   1  -1  207.68   24.00
  -9   1   1  237.48   20.30
  -7  -1   1  936.91   55.29
   7  -1  -1  929.81   56.09
   7  -1  -1  968.10   54.79
   7   1  -1  903.01   52.09
  -7   1   1  997.40   54.69
   7   1  -1 1014.60   57.69
  -5  -1   1 2189.68  119.59
   5  -1  -1 2229.78  120.49
   5   1  -1 2298.77  120.69
  -5   1   1 2298.77  118.79
   5   1  -1 2223.88  118.59
   3  -1  -1 2220.98  114.49
   3  -1  -1 2049.29  114.39
  -3  -1   1 2173.28  113.79
  -3   1   1 2004.30  114.59
   3   1  -1 2109.39  113.69
  -3   1   1 2321.77  112.29
   1  -1  -1 4441.76  216.38
  -1  -1   1 4154.98  216.08
  -1  -1   1 3978.10  216.28
  -1   1   1 3923.51  216.78
   1   1  -1 3832.72  214.98
   1   1  -1 4607.04  216.78
  -1  -1  -1 5996.70  285.47
  -1  -1  -1 5939.11  287.17
   1  -1   1 5463.15  286.27
   1  -1   1 4952.00  286.97
  -1   1  -1 5510.55  287.87
   1   1   1 5317.47  288.47
   3  -1   1 1183.38   71.49
  -3  -1  -1 1448.46   68.99
   3  -1   1 1194.68   69.99
   3   1   1 1219.48   71.79
  -3   1  -1 1279.47   70.59
  -5  -1  -1   34.10    9.00
   5  -1   1   33.80   10.70
  -5  -1  -1   25.00    7.30
  -5   1  -1   -8.00    8.80
   5   1   1   37.30   11.40
   7  -1   1  273.77   24.50
  -7  -1  -1  247.78   19.10
  -7  -1  -1  310.07   23.80
   7  -1   1  295.87   25.00
  -7   1  -1  302.97   24.30
  -7   1  -1  245.68   23.20
   7   1   1  273.27   26.50
   9  -1   1  289.47   25.80
   9  -1   1  238.78   25.40
  -9  -1  -1  260.67   23.70
  -9   1  -1  273.37   24.40
   9   1   1  246.88   28.10
  -9   1  -1  203.08   22.50
  11  -1   1   38.20   14.50
 -11  -1  -1   31.20   12.80
  11  -1   1   48.50   15.40
  11   1   1   61.09   17.30
 -11   1  -1   35.30   11.20
 -11   1  -1   55.09   15.20
 -13  -1  -1   27.70   13.20
  13  -1   1   22.20   15.70
  13   1   1   22.10   15.40
 -13   1  -1   24.80   13.20
 -13   1  -1   19.90   10.10
  15  -1   1  150.78   26.00
 -15  -1  -1   68.29   18.50
  15   1   1   87.69   22.50
 -15   1  -1  112.69   15.90
 -15   1  -1  133.99   23.30
 -17  -1  -1  116.39   22.70
  17  -1   1  142.69   26.20
  17   1   1  154.78   28.70
 -17   1  -1  129.79   24.00
 -19  -1  -1  171.88   28.60
  19  -1   1  139.59   29.70
  19   1   1  108.39   28.10
 -19   1  -1  149.79   27.90
 -21  -1  -1  125.29   28.30
  21  -1   1   89.79   27.90
 -21   1  -1   90.19   27.20
  21   1   1   84.89   28.40
  23  -1   1   35.00   26.40
 -23  -1  -1   -1.00   19.20
  23   1   1  -24.20   21.20
 -23   1  -1   11.40   21.40
 -25  -1  -1   74.99   29.10
  25  -1   1   46.20   26.00
  25   1   1   22.80   27.30
 -25   1  -1   42.70   28.20
 -27  -1  -1  108.69   35.40
  27  -1   1  125.09   38.80
  27   1   1   55.99   33.10
 -27   1  -1  160.88   37.50
 -29  -1  -1  147.59   38.00
  29  -1   1  105.49   36.20
  29   1   1   83.39   41.20
 -29   1  -1   84.59   37.80
 -31  -1  -1   98.79   40.60
  31  -1   1   95.69   36.90
  31   1   1   48.00   36.90
 -31   1  -1   72.49   39.00
 -32  -2   1   57.39   37.00
  32  -2  -1   44.50   30.90
 -32   2   1  -22.30   29.10
  32   2  -1   47.20   32.50
  30  -2  -1  -34.80   24.50
 -30  -2   1  -53.99   25.30
  30   2  -1   37.00   33.00
 -30   2   1  -17.90   29.70
  28  -2  -1   -6.20   22.30
 -28  -2   1   13.80   27.60
 -28   2   1   13.30   26.50
  28   2  -1  -11.90   21.80
  26  -2  -1   11.60   22.80
 -26  -2   1  -26.60   20.60
 -26   2   1   23.00   24.90
  26   2  -1   -8.50   22.90
 -24  -2   1   10.40   21.00
  24  -2  -1   -3.60   19.80
 -24   2   1    5.20   19.20
  24   2  -1    1.00   21.50
 -22  -2   1  136.59   29.40
  22  -2  -1   87.69   26.00
 -22   2   1  151.08   28.00
  22   2  -1   59.89   25.10
 -20  -2   1  137.29   26.40
  20  -2  -1  115.39   26.30
 -20   2   1  116.59   25.20
  20   2  -1  156.48   29.60
  18  -2  -1   28.70   15.90
 -18  -2   1   22.90   15.10
 -18   2   1  -12.40   13.50
  18   2  -1   14.90   17.20
  16  -2  -1   31.70   13.50
  16  -2  -1    8.90   14.00
 -16  -2   1    3.70   13.60
  16   2  -1   40.40   18.00
 -16   2   1    5.90   14.00
 -16   2   1   -6.10   12.20
  14  -2  -1    8.20   13.50
 -14  -2   1   18.80   12.00
  14  -2  -1    6.90   11.30
  14   2  -1   22.50   14.90
 -14   2   1    5.50   12.00
 -14   2   1   16.10   12.20
  12  -2  -1   83.39   17.70
  12  -2  -1  100.59   16.80
 -12  -2   1   76.49   15.50
 -12   2   1   67.79   14.30
  12   2  -1   90.69   19.60
  10  -2  -1  221.58   23.40
  10  -2  -1  215.48   23.20
 -10  -2   1  242.18   21.90
 -10   2   1  190.88   20.60
  10   2  -1  223.58   25.90
   8  -2  -1 1538.85   90.49
  -8  -2   1 1628.44   90.19
   8  -2  -1 1624.84   90.19
   8   2  -1 1653.13   92.19
   8   2  -1 1592.44   86.19
  -8   2   1 1658.73   89.49
   6  -2  -1 1603.54   92.69
  -6  -2   1 1830.22   93.09
  -6   2   1 1691.13   91.19
   6   2  -1 1660.13   93.39
   6   2  -1 1641.44   90.29
   4  -2  -1  460.45   26.60
   4  -2  -1  418.86   28.60
  -4  -2   1  377.96   27.90
   4  -2  -1  398.26   30.00
   4   2  -1  426.26   28.20
  -4   2   1  411.46   28.70
  -2  -2   1   78.99   11.30
   2  -2  -1   76.09    8.60
   2  -2  -1  127.29   15.50
   2   2  -1   97.69   13.30
  -2   2   1   97.99   13.00
   2   2  -1   85.19    9.90
   0  -2   1    0.10    6.90
   0  -2  -1   13.50    8.00
   0  -2  -1    6.00    4.30
   0   2  -1   -2.30    8.40
   0   2   1    9.20    8.60
  -2  -2  -1   30.20    8.70
   2  -2   1   24.50    8.80
   2   2   1   19.00   10.40
  -2   2  -1   51.79   12.10
   4  -2   1   28.40    9.90
   4  -2   1   36.00    8.70
  -4  -2  -1   43.00    9.80
  -4   2  -1   41.40   12.60
   4   2   1   38.00   13.10
   6  -2   1  313.67   25.90
   6  -2   1  329.47   27.80
  -6  -2  -1  355.76   25.60
  -6  -2  -1  348.47   23.20
  -6   2  -1  334.27   29.10
   6   2   1  346.17   29.30
  -8  -2  -1  701.03   44.50
   8  -2   1  663.43   46.30
  -8   2  -1  725.73   45.90
   8   2   1  746.73   48.80
  -8   2  -1  675.63   45.60
 -10  -2  -1  132.99   18.40
  10  -2   1   96.29   18.00
  10  -2   1   67.79   15.40
 -10   2  -1   70.39   15.40
 -10   2  -1   59.39   14.80
  10   2   1   77.19   18.40
 -12  -2  -1   45.20   15.00
  12  -2   1   73.79   17.40
  12  -2   1   43.90   15.40
  12   2   1   70.39   18.30
 -12   2  -1   49.10   14.80
 -12   2  -1   11.10   11.70
  14  -2   1   -2.00   11.60
  14  -2   1    2.90   12.70
 -14  -2  -1  -14.40   11.20
  14   2   1  -18.80   14.30
 -14   2  -1   -1.70   11.80
 -14   2  -1    0.70   10.50
  16  -2   1  396.86   39.10
 -16  -2  -1  354.66   36.00
  16   2   1  360.06   42.00
 -16   2  -1  358.66   32.50
 -16   2  -1  435.26   37.60
  18  -2   1  493.45   45.10
 -18  -2  -1  336.97   39.00
 -18   2  -1  457.95   41.10
  18   2   1  458.85   45.70
  20  -2   1  350.76   41.80
 -20  -2  -1  329.87   39.20
  20   2   1  330.57   47.60
 -20   2  -1  262.57   39.00
 -22  -2  -1  378.46   43.60
  22  -2   1  375.76   46.90
 -22   2  -1  415.96   44.70
  22   2   1  426.26   51.99
 -24  -2  -1  118.59   30.90
  24  -2   1  142.19   33.00
  24   2   1  199.28   39.30
 -24   2  -1  149.88   34.90
  26  -2   1  101.59   32.80
 -26  -2  -1   50.99   30.40
 -26   2  -1  123.59   34.10
  26   2   1  148.49   40.30
  28  -2   1   -0.20   27.50
 -28  -2  -1   10.00   30.00
  28   2   1  -52.99   24.80
 -28   2  -1   39.70   30.80
  30  -2   1   21.80   30.90
 -30  -2  -1  -20.80   30.20
  30   2   1    4.60   30.30
 -30   2  -1   27.10   34.30
  32  -2   1   -4.30   30.20
 -32  -2  -1   48.10   37.80
  32   2   1  -19.70   33.90
 -32   2  -1   -9.10   33.70
  31  -3  -1  -17.50   25.50
 -31  -3   1   12.50   30.60
 -31   3   1    0.00   29.80
  31   3  -1  -13.30   28.40
  29  -3  -1  -19.30   23.10
 -29  -3   1   -2.20   26.60
  29   3  -1  -38.90   25.90
 -29   3   1  -17.30   26.70
 -27  -3   1   47.00   27.10
  27  -3  -1   -2.50   22.10
 -27   3   1   19.60   23.60
  27   3  -1  -17.10   22.50
 -25  -3   1   48.60   23.30
  25  -3  -1   54.89   26.60
 -25   3   1  100.19   28.50
  25   3  -1   32.50   25.30
 -23  -3   1   40.60   21.60
  23  -3  -1   23.00   20.20
  23   3  -1   63.59   26.40
 -23   3   1   25.40   21.40
 -21  -3   1   -4.90   16.30
  21  -3  -1   -0.70   17.40
  21   3  -1   -0.40   18.00
 -21   3   1   -2.20   16.60
  19  -3  -1   27.70   18.60
 -19  -3   1   12.50   14.00
 -19   3   1    8.50   14.30
  19   3  -1   13.20   19.10
  17  -3  -1   83.19   20.00
  17  -3  -1   40.50   17.30
 -17  -3   1   41.60   15.30
 -17   3   1   43.00   17.50
  17   3  -1   49.30   20.30
 -17   3   1   59.59   17.90
  15  -3  -1   56.69   18.40
 -15  -3   1   67.39   15.40
  15  -3  -1  108.49   20.10
  15   3  -1   46.50   18.90
 -15   3   1   85.99   18.30
 -15   3   1  142.39   23.00
  13  -3  -1  -12.60    9.70
 -13  -3   1   -0.10    9.90
  13  -3  -1   24.30   13.60
 -13   3   1   -2.20   13.50
 -13   3   1   22.70   11.20
  13   3  -1   23.20   14.30
  11  -3  -1  144.09   21.90
  11  -3  -1  151.78   22.20
 -11  -3   1  150.48   20.90
  11   3  -1  170.68   25.30
 -11   3   1  157.08   23.50
 -11   3   1  162.68   20.20
   9  -3  -1  347.07   30.00
   9  -3  -1  389.16   29.70
  -9  -3   1  383.46   29.50
   9   3  -1  393.86   25.40
   9   3  -1  357.36   31.90
  -9   3   1  381.06   28.10
   7  -3  -1  241.58   26.70
  -7  -3   1  277.77   23.70
   7  -3  -1  259.47   23.20
  -7   3   1  293.37   24.50
   7   3  -1  285.17   25.60
   7   3  -1  282.47   22.10
   5  -3  -1  200.18   19.50
  -5  -3   1  215.28   19.90
   5  -3  -1  168.28   23.70
   5   3  -1  190.28   19.90
  -5   3   1  166.68   18.90
   5   3  -1  199.38   20.50
   3  -3  -1  346.37   29.80
   3  -3  -1  359.56   24.20
  -3  -3   1  322.57   26.80
  -3   3   1  325.37   26.30
   3   3  -1  352.86   24.20
   3   3  -1  367.46   33.60
   1  -3  -1 3583.34  183.48
   1  -3  -1 3481.45  180.18
  -1  -3   1 3446.66  182.48
  -1   3   1 3208.68  181.88
   1   3  -1 3455.15  183.48
   1   3  -1 3402.76  177.88
  -1  -3  -1    0.80    6.40
  -1  -3  -1   -1.00    9.70
   1  -3   1    2.10    8.80
  -1   3  -1    1.70   11.70
   1   3   1  -10.40    9.90
  -3  -3  -1   17.90   10.70
   3  -3   1    2.20    8.90
   3   3   1    7.30   12.00
  -3   3  -1   15.00   12.80
  -5  -3  -1   18.70    8.50
   5  -3   1   20.30   10.50
   5  -3   1   21.30    7.90
  -5  -3  -1    8.00    9.20
  -5   3  -1   18.10   12.80
   5   3   1   38.40   13.20
  -7  -3  -1 1639.54   89.69
  -7  -3  -1 1670.73   91.69
   7  -3   1 1581.34   90.09
   7  -3   1 1768.42   94.49
  -7   3  -1 1585.34   94.99
   7   3   1 1585.54   94.59
   9  -3   1  280.47   28.00
  -9  -3  -1  311.87   27.30
   9  -3   1  323.07   29.50
  -9   3  -1  352.26   31.50
   9   3   1  329.17   32.20
  11  -3   1  202.88   26.80
 -11  -3  -1  148.29   21.00
 -11   3  -1  160.68   23.50
 -11   3  -1  111.59   20.80
  11   3   1  204.28   29.30
 -13  -3  -1  277.07   29.40
  13  -3   1  357.66   33.20
  13  -3   1  283.17   30.20
 -13   3  -1  376.66   32.60
  13   3   1  319.07   36.70
 -13   3  -1  286.07   30.90
  15  -3   1   27.50   15.60
  15  -3   1   -3.90   14.80
 -15  -3  -1    1.10   12.20
 -15   3  -1   -3.30   10.80
 -15   3  -1   -7.70   12.40
  15   3   1   -6.90   16.20
 -17  -3  -1   -6.10   14.00
  17  -3   1   -8.20   14.30
  17  -3   1   -3.20   14.30
 -17   3  -1    9.80   15.60
  17   3   1   17.70   18.40
 -17   3  -1   59.89   19.60
 -19  -3  -1   55.19   19.20
  19  -3   1    4.90   17.70
 -19   3  -1   24.60   18.60
  19   3   1   47.60   22.40
 -21  -3  -1  -12.70   16.60
  21  -3   1    6.60   18.30
  21   3   1   35.80   23.00
 -21   3  -1   34.00   22.10
 -23  -3  -1   19.80   22.90
  23  -3   1   35.20   23.70
  23   3   1   25.70   25.30
 -23   3  -1  -23.50   18.50
 -25  -3  -1   10.70   24.70
  25  -3   1  -15.60   21.70
  25   3   1   12.10   22.40
 -25   3  -1   -6.60   25.10
 -27  -3  -1   41.70   32.20
  27  -3   1   85.29   31.20
 -27   3  -1  116.09   36.70
  27   3   1   53.79   33.30
  29  -3   1   52.49   32.40
 -29  -3  -1  -12.80   31.60
 -29   3  -1   96.69   38.80
  29   3   1   44.00   35.00
  31  -3   1   29.40   31.90
 -31  -3  -1   49.90   37.80
 -31   3  -1   -0.20   33.70
  31   3   1   11.40   34.60
 -32  -4   1    3.60   29.90
  32  -4  -1   16.90   31.10
  32   4  -1  -12.70   29.80
 -32   4   1  -17.40   30.40
 -30  -4   1   -8.00   31.30
  30  -4  -1  -40.00   24.10
 -30   4   1   -4.30   27.70
  30   4  -1  -11.80   28.50
  28  -4  -1   -8.80   24.70
 -28  -4   1  -52.29   22.30
  28   4  -1   26.70   29.90
 -28   4   1   24.60   28.90
  26  -4  -1  -18.30   23.10
 -26  -4   1   -8.20   23.20
 -26   4   1   54.49   28.20
  26   4  -1   59.59   32.50
  24  -4  -1   99.29   28.90
 -24  -4   1  108.49   29.10
  24   4  -1  137.29   35.20
 -24   4   1  128.69   32.10
  22  -4  -1  138.29   29.30
 -22  -4   1  160.78   31.60
  22   4  -1  115.79   32.00
 -22   4   1  137.19   28.70
  20  -4  -1  166.18   32.50
 -20  -4   1  162.98   28.90
 -20   4   1  196.98   30.80
  20   4  -1  201.28   36.00
  18  -4  -1  108.29   23.80
 -18  -4   1   78.59   21.20
  18   4  -1  109.99   27.30
 -18   4   1  107.69   26.10
 -18   4   1  147.99   24.90
  16  -4  -1  138.29   25.50
 -16  -4   1  152.78   24.70
  16  -4  -1  135.39   24.20
 -16   4   1  168.88   29.60
 -16   4   1  189.98   27.30
  16   4  -1  171.18   29.10
 -14  -4   1   14.10   12.30
  14  -4  -1    9.40   13.10
  14  -4  -1   -1.90   11.20
  14   4  -1  -29.50   11.50
 -14   4   1    5.60   11.60
 -14   4   1   -5.50   15.50
 -12  -4   1 1065.39   68.19
  12  -4  -1 1132.89   68.69
  12  -4  -1 1103.09   68.79
 -12   4   1 1086.29   67.39
  12   4  -1 1126.79   71.59
 -12   4   1 1101.59   73.69
  10  -4  -1 2980.60  160.28
 -10  -4   1 3007.60  161.38
 -10   4   1 3032.10  161.08
  10   4  -1 2701.23  156.18
  10   4  -1 2897.91  162.78
 -10   4   1 3081.49  165.98
 -10   4   1 2951.60  159.88
   8  -4  -1 1994.60  116.29
   8  -4  -1 1911.01  107.49
   8  -4  -1 1744.83  103.09
  -8  -4   1 1913.11  104.79
  -8   4   1 1858.11  104.19
   8   4  -1 1832.02  102.19
   8   4  -1 1783.72  104.99
   6  -4  -1 1133.39   70.69
  -6  -4   1 1119.99   67.19
   6   4  -1 1175.78   67.19
  -6   4   1 1155.58   66.29
   6   4  -1 1091.69   66.69
  -4  -4   1 1762.02   99.89
   4  -4  -1 1723.83  102.69
   4  -4  -1 1666.43  106.69
   4   4  -1 1900.91   97.99
  -4   4   1 1832.82   99.09
   2  -4  -1  205.58   20.70
   2  -4  -1  333.97   29.20
  -2  -4   1  216.18   22.60
   2   4  -1  258.27   18.80
   2   4  -1  292.47   27.20
  -2   4   1  188.68   21.10
   0  -4  -1   52.19   14.90
   0  -4   1   35.90   12.30
   0  -4  -1   35.80   11.10
   0   4   1   23.80   11.30
   0   4  -1   29.70   14.60
  -2  -4  -1   48.20   14.20
   2  -4   1   40.60   11.90
  -2   4  -1   58.39   16.20
   2   4   1   65.29   14.80
  -4  -4  -1  150.78   21.60
  -4  -4  -1  119.49   15.60
   4  -4   1  157.98   20.60
  -4   4  -1  142.99   23.40
   4   4   1  160.68   21.40
   6  -4   1 1197.58   75.79
  -6  -4  -1 1309.57   74.59
   6  -4   1 1247.18   70.49
  -6  -4  -1 1324.47   73.89
  -6   4  -1 1309.67   79.79
   6   4   1 1322.67   77.39
   8  -4   1 1479.95   85.99
  -8  -4  -1 1491.45   83.49
   8  -4   1 1402.96   80.79
  -8  -4  -1 1479.05   81.99
   8   4   1 1453.85   86.89
  -8   4  -1 1344.17   87.49
  10  -4   1  550.44   39.70
 -10  -4  -1  666.33   42.20
  10  -4   1  602.14   44.90
 -10  -4  -1  543.75   38.10
  10   4   1  640.84   48.30
 -10   4  -1  582.04   46.80
  12  -4   1  125.29   22.50
  12  -4   1  126.79   24.30
 -12  -4  -1  119.19   18.70
 -12   4  -1  126.69   23.50
 -12   4  -1  159.38   23.90
  12   4   1  118.89   23.70
 -14  -4  -1   96.19   19.30
  14  -4   1   72.09   20.50
  14   4   1   90.09   24.70
 -14   4  -1   92.09   21.70
 -14   4  -1   67.29   17.60
  16  -4   1    2.90   14.50
  16  -4   1    2.80   13.40
 -16  -4  -1   -6.90   13.70
  16   4   1  -29.40   15.40
 -16   4  -1    6.00   14.90
 -16   4  -1   22.90   16.00
  18  -4   1  304.67   38.70
  18  -4   1  386.86   38.90
 -18  -4  -1  263.17   34.90
 -18   4  -1  351.96   38.20
 -18   4  -1  314.67   38.10
  18   4   1  319.17   43.40
  20  -4   1  598.24   52.59
 -20  -4  -1  579.44   51.19
  20   4   1  577.14   58.59
 -20   4  -1  624.74   54.39
  22  -4   1  181.58   34.10
 -22  -4  -1  197.68   35.50
 -22   4  -1  176.68   33.20
  22   4   1  257.57   43.60
 -24  -4  -1  108.79   31.30
  24  -4   1   77.39   28.40
  24   4   1   59.59   28.80
 -24   4  -1   47.10   27.20
  26  -4   1  152.48   35.90
 -26  -4  -1  146.89   36.80
  26   4   1  164.28   40.60
 -26   4  -1  238.98   45.00
 -28  -4  -1   69.09   32.40
  28  -4   1   38.70   29.00
 -28   4  -1   55.49   34.10
  28   4   1   76.59   36.50
 -30  -4  -1    2.50   29.60
  30  -4   1    0.70   29.20
  30   4   1  -16.70   32.90
 -30   4  -1    6.20   35.80
  31  -5  -1   56.99   35.00
 -31  -5   1   68.79   38.70
  31   5  -1   -2.90   33.30
 -31   5   1  114.59   38.30
  29  -5  -1  -44.40   25.30
 -29  -5   1   -3.20   28.20
  29   5  -1    3.00   30.30
 -29   5   1    1.90   29.70
  27  -5  -1  -12.70   23.60
 -27  -5   1   -8.40   23.20
  27   5  -1   22.20   30.00
 -27   5   1    7.30   26.10
 -25  -5   1    1.90   21.60
  25  -5  -1  -23.40   21.00
  25   5  -1  -30.10   23.30
 -25   5   1   10.00   21.00
 -23  -5   1   19.10   21.70
  23  -5  -1   37.20   23.70
  23   5  -1   71.09   32.40
 -23   5   1   92.09   25.40
  21  -5  -1   26.30   21.70
 -21  -5   1   56.69   21.60
  21   5  -1   11.80   22.50
 -21   5   1   26.40   19.80
 -19  -5   1   83.79   22.30
  19  -5  -1  113.99   26.60
 -19   5   1  106.29   27.40
 -19   5   1  114.99   25.50
  19   5  -1  116.19   28.20
  17  -5  -1   95.09   29.10
 -17  -5   1   56.59   19.20
  17  -5  -1  116.99   23.60
  17  -5  -1   73.49   20.20
 -17   5   1  106.09   21.20
  17   5  -1   79.49   24.60
 -17   5   1  110.89   26.90
  15  -5  -1   -2.00   11.80
  15  -5  -1   20.80   15.30
 -15  -5   1    2.80   11.70
  15   5  -1    7.70   16.70
 -15   5   1    8.00   12.10
 -15   5   1   28.70   19.70
  13  -5  -1   84.19   22.90
  13  -5  -1  112.49   20.10
 -13  -5   1  102.29   19.10
  13  -5  -1   81.49   18.50
 -13   5   1   69.39   15.60
  13   5  -1   79.09   21.60
 -13   5   1   97.89   20.80
 -13   5   1   78.29   23.50
 -11  -5   1  245.48   28.20
  11  -5  -1  292.67   28.20
  11  -5  -1  262.17   34.10
  11  -5  -1  246.18   26.20
  11   5  -1  272.07   31.20
 -11   5   1  258.67   36.20
  11   5  -1  244.98   24.00
 -11   5   1  294.17   28.40
   9  -5  -1   35.40   12.30
   9  -5  -1   21.90   17.70
  -9  -5   1   36.60   13.50
   9   5  -1   40.90   15.30
  -9   5   1   36.90   18.90
  -9   5   1   26.60   13.00
   9   5  -1   30.10   12.80
   7  -5  -1    7.80   13.90
  -7  -5   1    7.10   10.70
   7   5  -1   10.60   11.70
  -7   5   1    3.60    9.00
  -7   5   1   19.70   15.60
   7   5  -1   26.00   11.90
   5  -5  -1 1015.20   67.99
  -5  -5   1  935.91   63.49
  -5   5   1 1094.89   62.79
   5   5  -1 1146.29   62.59
   3  -5  -1   33.10   16.70
  -3  -5   1   60.89   14.70
   3   5  -1  116.79   15.40
   3   5  -1   59.39   16.70
  -3   5   1   52.49   11.80
  -1  -5   1   19.90   12.40
   1  -5  -1   39.80   16.20
  -1   5   1   28.60   12.60
   1   5  -1   48.60   16.50
   1   5  -1   44.80    8.20
  -1  -5  -1 1877.71  107.49
   1  -5   1 1862.71  106.69
   1   5   1 1809.72  105.19
  -1   5  -1 1918.21  109.59
   3  -5   1 2516.35  137.69
  -3  -5  -1 2606.94  137.89
  -3   5  -1 2383.36  140.69
   3   5   1 2369.96  136.39
  -5  -5  -1 1226.98   72.39
   5  -5   1 1113.19   72.39
  -5  -5  -1 1286.37   69.99
  -5   5  -1 1141.19   77.39
   5   5   1 1121.39   72.59
   7  -5   1  570.74   36.70
   7  -5   1  653.73   44.80
  -7  -5  -1  655.33   41.60
  -7  -5  -1  599.04   43.00
   7   5   1  622.44   45.10
  -7   5  -1  494.45   48.00
  -9  -5  -1   -4.50    9.50
   9  -5   1   20.00    8.90
   9  -5   1  -10.80   11.30
  -9  -5  -1    1.00   11.70
   9   5   1    8.60   14.10
   9   5   1   -1.50   11.10
  -9   5  -1   -8.90   14.20
 -11  -5  -1  110.99   17.30
  11  -5   1   85.79   16.10
 -11  -5  -1  110.49   18.90
  11  -5   1   75.19   20.20
  11   5   1   79.29   16.40
 -11   5  -1   67.89   20.30
  11   5   1  116.99   24.50
  13  -5   1  289.27   33.40
  13  -5   1  316.97   29.50
 -13  -5  -1  286.37   29.90
 -13   5  -1  245.98   36.40
  13   5   1  305.47   37.90
  15  -5   1  193.38   33.30
 -15  -5  -1  218.48   29.00
  15  -5   1  183.78   30.30
  15   5   1  203.48   33.80
 -15   5  -1  198.18   28.10
 -15   5  -1  242.68   34.50
 -17  -5  -1  -15.90   13.10
  17  -5   1   -2.70   14.20
  17   5   1    2.70   18.80
 -17   5  -1   -4.10   17.00
 -17   5  -1  -11.00   13.50
 -19  -5  -1   -9.30   15.40
  19  -5   1  -15.80   14.10
  19  -5   1    5.70   20.80
  19   5   1   15.90   23.50
 -19   5  -1  -10.60   16.20
 -19   5  -1  -11.20   23.10
  21  -5   1   64.19   25.30
 -21  -5  -1   46.80   24.00
  21  -5   1   44.50   22.80
 -21   5  -1   16.50   21.90
  21   5   1   35.00   25.50
 -23  -5  -1   13.40   21.20
  23  -5   1  104.99   29.80
 -23   5  -1   52.19   25.80
  23   5   1   65.39   30.30
  25  -5   1   26.10   22.20
 -25  -5  -1  -35.30   21.10
  25   5   1   -6.10   28.70
 -25   5  -1    7.90   23.40
 -27  -5  -1  -14.70   24.80
  27  -5   1   32.80   27.90
 -27   5  -1    7.10   26.40
  27   5   1   16.70   30.50
 -29  -5  -1   10.70   29.80
  29  -5   1  -14.10   26.90
  29   5   1  -22.30   32.60
 -29   5  -1   43.30   36.20
 -30  -6   1  -16.50   33.90
  30  -6  -1  -34.10   29.40
  30   6  -1   54.49   39.10
 -30   6   1  -38.50   29.50
  28  -6  -1  168.88   38.40
 -28  -6   1  107.49   35.10
 -28   6   1  193.18   43.20
  28   6  -1  147.49   41.40
 -26  -6   1  155.28   36.80
  26  -6  -1  124.19   34.20
  26   6  -1  100.09   37.00
 -26   6   1  194.98   40.70
  24  -6  -1   20.70   23.40
 -24  -6   1   41.80   25.30
  24   6  -1   25.30   30.80
 -24   6   1   48.90   25.80
  22  -6  -1   84.79   27.50
 -22  -6   1   37.50   23.30
 -22   6   1   80.79   25.30
  22   6  -1  120.39   32.10
  20  -6  -1   77.59   25.30
  20  -6  -1   36.60   22.00
 -20  -6   1   22.70   19.20
 -20   6   1   52.09   26.10
 -20   6   1   82.69   25.00
  20   6  -1   48.40   25.30
  18  -6  -1  148.79   28.10
 -18  -6   1  231.58   32.50
  18  -6  -1  209.18   31.90
  18   6  -1  144.19   32.00
 -18   6   1  180.28   30.10
 -18   6   1  185.88   37.40
  16  -6  -1   45.30   16.80
 -16  -6   1   50.09   17.90
  16  -6  -1   39.70   17.90
  16  -6  -1    9.10   19.10
 -16   6   1   53.09   17.10
 -16   6   1   55.39   24.60
 -16   6   1   46.80   19.10
  16   6  -1   47.10   21.10
 -14  -6   1  183.98   26.70
  14  -6  -1  174.88   26.70
  14  -6  -1  218.98   35.30
  14  -6  -1  221.68   28.40
 -14   6   1  177.08   33.60
 -14   6   1  206.58   26.20
  14   6  -1  142.69   21.70
 -14   6   1  184.78   27.90
  14   6  -1  164.28   28.70
  12  -6  -1    2.60   16.50
  12  -6  -1    0.30   11.70
 -12  -6   1  -11.20   10.20
 -12   6   1    2.10   17.50
  12   6  -1    5.80   11.20
 -12   6   1    8.80   13.50
  12   6  -1   10.60   14.20
  10  -6  -1  181.38   30.00
  10  -6  -1  134.29   21.10
 -10  -6   1  121.39   20.70
  10   6  -1  133.09   20.10
 -10   6   1   79.29   25.80
 -10   6   1  150.08   21.90
  10   6  -1  126.69   22.20
  -8  -6   1 1821.02  107.29
   8  -6  -1 1962.00  107.19
   8  -6  -1 1896.61  113.39
   8   6  -1 1748.72  106.29
   8   6  -1 1829.42  106.99
  -8   6   1 1887.91  115.19
  -8   6   1 1880.61  105.39
   6  -6  -1  806.22   59.69
  -6  -6   1  847.02   53.99
  -6   6   1  773.72   61.29
  -6   6   1  780.82   50.49
   6   6  -1  763.32   51.19
  -4  -6   1 1960.30  113.49
   4  -6  -1 2028.90  117.59
   4   6  -1 2073.79  115.69
   4   6  -1 1961.00  109.09
  -4   6   1 1969.40  119.49
  -4   6   1 1950.10  110.69
  -2  -6   1  600.64   45.20
   2  -6  -1  618.24   48.00
  -2   6   1  561.64   42.30
   2   6  -1  652.03   48.90
   2   6  -1  617.24   37.60
  -2   6   1  639.64   50.79
   0  -6  -1   41.50   17.30
   0  -6   1   27.90   14.40
   0   6   1   33.40   13.60
   0   6  -1   48.80   19.10
   0   6   1   50.79   18.70
  -2  -6  -1  248.08   31.80
   2   6   1  205.68   26.20
  -2   6  -1  292.57   35.20
   4  -6   1 3707.43  200.88
  -4  -6  -1 3831.32  200.68
  -4  -6  -1 3666.33  196.78
  -4   6  -1 3637.44  204.68
   4   6   1 3536.75  198.98
   4   6   1 3599.64  201.48
   6  -6   1  314.17   33.20
  -6  -6  -1  320.07   33.90
  -6  -6  -1  335.87   29.10
   6   6   1  357.46   34.00
  -6   6  -1  291.97   40.10
  -6   6  -1  315.97   22.10
  -8  -6  -1   74.39   16.50
   8  -6   1   99.69   20.60
  -8  -6  -1  114.29   20.00
   8  -6   1  112.19   15.30
  -8   6  -1  109.09   25.90
   8   6   1   83.99   19.20
   8   6   1   81.79   20.50
  -8   6  -1  111.29   15.90
 -10  -6  -1 1628.04   94.99
 -10  -6  -1 1638.74   96.39
  10  -6   1 1654.43   91.69
  10  -6   1 1697.93   99.89
  10   6   1 1625.04   95.99
 -10   6  -1 1534.35  103.09
  10   6   1 1613.84   99.99
 -12  -6  -1  299.67   30.30
  12  -6   1  269.77   33.30
  12  -6   1  298.97   28.20
 -12  -6  -1  329.07   31.70
 -12   6  -1  349.87   40.80
  12   6   1  320.27   39.20
  12   6   1  303.37   31.20
  14  -6   1   11.00   15.10
  14  -6   1    8.50   12.30
 -14  -6  -1    9.70   14.00
 -14   6  -1    8.90   19.50
  14   6   1   39.70   20.20
 -16  -6  -1    2.90   14.50
  16  -6   1   14.60   15.30
  16  -6   1    3.70   17.10
 -16   6  -1  -16.40   13.00
 -16   6  -1    0.20   18.30
  16   6   1   -2.40   19.50
  18  -6   1   23.90   19.10
 -18  -6  -1   35.20   19.70
  18  -6   1  -16.00   16.10
 -18   6  -1   -9.30   15.50
  18   6   1   -0.50   21.20
  20  -6   1   -8.00   16.80
 -20  -6  -1   -3.70   18.10
 -20   6  -1   16.00   19.40
  20   6   1   19.60   23.30
 -22  -6  -1   86.59   25.50
  22  -6   1   73.19   27.10
 -22   6  -1  111.09   31.20
  22   6   1  129.39   35.60
  24  -6   1  216.68   37.20
 -24  -6  -1  176.88   36.80
  24   6   1  222.28   48.60
 -24   6  -1  369.66   52.09
  26  -6   1    4.20   24.90
 -26  -6  -1   58.19   30.30
  26   6   1   30.30   32.90
 -26   6  -1    4.50   26.40
 -28  -6  -1   41.80   31.90
  28   6   1  -20.40   32.60
 -28   6  -1   13.00   33.50
 -30  -6  -1  -16.50   34.00
 -30   6  -1  -65.09   30.80
  30   6   1   -5.50   38.30
  29  -7  -1  248.38   47.40
 -29  -7   1  212.08   44.50
 -29   7   1  168.28   43.60
  29   7  -1  170.18   46.30
 -27  -7   1  113.39   35.00
  27  -7  -1   50.79   32.90
  27   7  -1  165.28   44.80
 -27   7   1  145.69   38.30
  25  -7  -1   67.79   28.70
 -25  -7   1   28.60   28.30
 -25   7   1   13.20   24.80
  25   7  -1   35.30   32.50
  23  -7  -1   26.20   22.60
 -23  -7   1    5.30   20.40
 -23   7   1   -5.20   21.00
 -23   7   1   10.90   26.10
  23   7  -1  -17.60   25.60
 -21  -7   1   30.10   20.20
  21  -7  -1   74.19   26.40
  21  -7  -1   76.19   26.50
 -21   7   1  115.79   30.00
  21   7  -1  128.99   34.70
 -21   7   1  116.49   28.60
  19  -7  -1  131.69   27.30
 -19  -7   1  187.98   31.90
  19  -7  -1  188.88   30.60
 -19   7   1  132.79   29.50
 -19   7   1  226.88   38.50
  19   7  -1  265.17   40.50
 -19   7   1  140.89   28.90
  17  -7  -1  422.26   43.10
  17  -7  -1  431.46   52.29
 -17  -7   1  389.06   41.50
 -17   7   1  499.85   46.00
 -17   7   1  450.25   55.29
 -17   7   1  433.36   40.80
  17   7  -1  426.86   46.80
  15  -7  -1  544.65   49.99
  15  -7  -1  446.96   42.80
 -15  -7   1  448.76   42.90
 -15   7   1  496.25   45.40
 -15   7   1  454.95   40.80
  15   7  -1  478.45   47.20
 -15   7   1  449.16   53.99
 -13  -7   1   15.50   13.50
  13  -7  -1   38.80   21.90
  13  -7  -1   33.40   16.10
 -13   7   1   22.60   14.90
  13   7  -1   52.09   19.50
  13   7  -1   41.50   16.00
 -13   7   1   34.70   22.60
  11  -7  -1   40.10   15.30
  11  -7  -1   39.50   22.20
 -11  -7   1   40.00   15.10
 -11   7   1   22.60   13.10
  11   7  -1   49.80   17.40
  11   7  -1   49.00   15.70
 -11   7   1   21.10   23.10
   9  -7  -1   15.70   20.20
  -9  -7   1    4.80   11.10
   9  -7  -1   14.50   12.90
  -9   7   1   11.00   11.40
  -9   7   1  -12.90   19.10
   9   7  -1   -1.40   13.00
   9   7  -1   30.40   14.70
   7  -7  -1   58.99   23.00
   7  -7  -1   19.30   12.30
  -7  -7   1   70.89   16.60
   7   7  -1   33.00   14.80
  -7   7   1   50.49   13.90
  -7   7   1   69.29   25.80
  -5  -7   1   87.59   19.30
   5  -7  -1  115.59   26.90
   5   7  -1  136.49   23.80
  -5   7   1  150.48   30.80
   5   7  -1  164.18   20.90
  -5   7   1   82.09   17.30
  -3  -7   1 1745.83  107.09
   3  -7  -1 1838.02  111.29
   3   7  -1 1817.32  109.99
  -3   7   1 1834.12  113.09
   3   7  -1 1789.82   99.69
  -3   7   1 1850.91  104.59
  -1  -7   1 1534.45   89.79
   1  -7  -1 1480.05   91.19
  -1   7   1 1397.26   92.19
  -1   7   1 1401.26   84.29
   1   7  -1 1329.37   77.99
   1   7  -1 1511.55   92.09
  -1  -7  -1   83.59   21.40
  -1  -7  -1   31.10   14.30
   1  -7   1   43.60   16.60
   1   7   1   47.00   21.40
  -1   7  -1   66.39   21.90
   1   7   1   33.80   14.60
   3  -7   1  282.87   32.30
  -3  -7  -1  234.78   34.10
  -3  -7  -1  287.27   27.70
  -3   7  -1  310.37   39.50
   3   7   1  304.07   37.40
   3   7   1  287.77   29.70
  -5  -7  -1    0.40   10.20
  -5  -7  -1    5.70   15.60
   5  -7   1   23.30   16.20
   5   7   1   18.70   16.30
   5   7   1   14.90   13.70
  -5   7  -1    4.80   18.10
  -7  -7  -1   36.30   14.10
  -7  -7  -1   13.20   16.00
   7  -7   1   35.00   16.80
   7   7   1   32.30   16.10
  -7   7  -1   32.60   21.20
  -7   7  -1   39.90    9.30
   9  -7   1   15.50   14.10
  -9  -7  -1   -2.10   17.80
  -9  -7  -1   24.10   12.70
   9  -7   1   11.50    9.80
  -9   7  -1    7.30    9.40
  -9   7  -1    5.20   20.10
   9   7   1    4.50   15.20
   9   7   1  -15.30   14.10
 -11  -7  -1  724.03   56.39
  11  -7   1  813.52   50.99
 -11  -7  -1  782.12   56.59
  11  -7   1  755.22   58.89
 -11   7  -1  869.91   52.59
  11   7   1  823.72   61.99
 -11   7  -1  870.91   67.39
  11   7   1  824.92   57.49
  13  -7   1  801.72   57.09
 -13  -7  -1  640.24   51.29
  13  -7   1  656.43   47.50
  13   7   1  663.63   50.19
  13   7   1  628.64   57.09
 -13   7  -1  741.83   61.49
  15  -7   1  514.65   50.49
 -15  -7  -1  575.84   49.20
  15  -7   1  571.84   46.00
 -15   7  -1  727.33   60.39
  15   7   1  629.54   57.49
  17  -7   1  216.18   31.20
 -17  -7  -1  211.08   34.40
  17  -7   1  196.58   34.90
 -17   7  -1  210.18   40.30
  17   7   1  291.37   44.50
 -17   7  -1  250.37   36.00
 -19  -7  -1   25.00   20.90
  19  -7   1   -6.00   17.90
  19  -7   1   27.40   20.60
  19   7   1    0.60   25.10
 -19   7  -1   -8.60   22.20
 -19   7  -1  -10.40   18.60
  21  -7   1   24.70   20.20
  21  -7   1    8.70   25.00
 -21  -7  -1   40.30   22.20
 -21   7  -1   39.30   23.60
  21   7   1   22.70   26.50
  23  -7   1    2.10   21.20
 -23  -7  -1   31.80   24.30
 -23   7  -1    6.60   25.90
  23   7   1  -17.90   26.90
 -25  -7  -1  201.68   40.90
  25  -7   1  223.08   43.40
  25   7   1  145.09   43.90
 -25   7  -1  201.78   40.50
 -27  -7  -1  196.28   42.40
 -27   7  -1  235.18   47.40
  27   7   1  116.09   44.60
 -29  -7  -1   77.79   37.70
 -29   7  -1  110.19   43.60
  29   7   1  112.99   46.00
 -28  -8   1   11.40   30.10
  28   8  -1  -16.30   30.10
 -28   8   1    7.20   28.90
  26  -8  -1   19.50   29.60
 -26  -8   1   23.20   30.60
  26   8  -1   12.90   34.00
 -26   8   1   27.40   26.50
 -24  -8   1    4.50   26.00
  24  -8  -1  -31.10   20.90
 -24   8   1  -28.60   21.20
  24   8  -1  -14.00   28.30
  22  -8  -1  -11.30   21.80
 -22  -8   1  -31.30   20.10
  22  -8  -1   18.50   21.20
  22   8  -1    2.90   24.20
 -22   8   1    2.10   20.90
 -22   8   1  -15.40   23.00
  20  -8  -1  -16.00   16.50
 -20  -8   1   12.00   21.60
 -20   8   1    3.10   27.50
  20   8  -1  -13.70   22.00
 -20   8   1   37.30   25.90
 -20   8   1    2.60   18.90
  18  -8  -1   28.00   19.20
 -18  -8   1   10.80   17.70
 -18   8   1   20.70   21.10
  18   8  -1    5.10   21.30
 -18   8   1   43.50   29.50
 -18   8   1   15.90   18.10
 -16  -8   1   33.40   17.60
  16  -8  -1   35.30   19.90
 -16   8   1   32.30   29.00
  16   8  -1   26.70   22.40
 -16   8   1   30.50   18.40
 -16   8   1   55.29   20.40
  14  -8  -1   82.29   27.70
 -14  -8   1   47.20   18.60
  14  -8  -1   50.99   19.20
  14   8  -1   30.10   19.40
 -14   8   1   47.70   19.20
 -14   8   1   65.69   29.60
  14   8  -1   82.09   25.30
  12  -8  -1  140.69   25.30
  12  -8  -1  151.08   33.40
 -12  -8   1  143.39   24.80
 -12   8   1  125.29   34.40
  12   8  -1   98.09   21.40
  12   8  -1   93.79   24.40
 -12   8   1  102.99   21.80
  10  -8  -1  -21.40   11.30
 -10  -8   1    5.10   13.90
  10  -8  -1   39.30   24.00
  10   8  -1   33.30   16.80
 -10   8   1    7.50   22.40
 -10   8   1   19.70   12.10
  10   8  -1   13.90   15.80
  -8  -8   1   99.99   19.80
   8  -8  -1  105.99   30.80
   8  -8  -1   51.29   17.00
  -8   8   1  113.19   30.00
   8   8  -1  107.79   21.80
  -8   8   1   76.19   17.60
  -6  -8   1  176.08   25.50
   6  -8  -1  122.59   21.70
   6  -8  -1  143.19   32.30
  -6   8   1  144.29   33.50
   6   8  -1  198.88   31.00
   6   8  -1  167.08   24.00
  -6   8   1  183.28   23.60
   4  -8  -1   93.99   26.20
   4  -8  -1   81.89   17.70
  -4  -8   1   97.49   20.40
  -4   8   1   55.69   16.70
   4   8  -1   58.29   24.00
   4   8  -1   71.59   15.00
  -4   8   1  120.09   28.70
   2  -8  -1  456.85   38.90
  -2  -8   1  431.16   41.00
   2  -8  -1  524.95   50.19
  -2   8   1  460.05   37.70
  -2   8   1  480.55   50.69
   2   8  -1  479.75   48.70
   2   8  -1  475.35   32.40
   0  -8   1 1078.99   69.49
   0  -8  -1  979.00   71.89
   0  -8  -1 1008.70   65.59
   0   8   1  871.41   72.29
   0   8  -1  926.31   72.69
   0   8   1 1055.79   64.09
  -2  -8  -1   47.40   16.30
  -2  -8  -1   67.09   23.60
   2  -8   1   54.09   17.60
  -2   8  -1  102.19   27.10
   2   8   1   65.39   18.00
   2   8   1   41.00   20.80
  -4  -8  -1  360.36   39.10
  -4  -8  -1  258.17   29.20
   4  -8   1  291.77   33.80
  -4   8  -1  274.77   41.60
   4   8   1  261.87   30.60
   4   8   1  257.97   38.90
  -6  -8  -1   54.39   21.40
  -6  -8  -1   70.79   17.80
   6  -8   1   23.30   15.60
   6   8   1   39.60   20.20
  -6   8  -1   91.29   28.00
   6   8   1   35.00   18.50
  -8  -8  -1   39.20   14.60
   8  -8   1   18.20   16.50
  -8  -8  -1   18.50   18.90
  -8   8  -1   19.20   22.80
   8   8   1   52.49   18.90
  10  -8   1   35.90   17.20
 -10  -8  -1   -2.40   12.80
 -10  -8  -1   18.00   18.50
  10   8   1   23.20   19.30
  10   8   1   59.89   20.80
 -10   8  -1    9.60   21.50
 -12  -8  -1   32.10   16.80
  12  -8   1   38.00   15.20
  12  -8   1   34.40   19.20
 -12   8  -1   12.70   23.00
  12   8   1   12.20   19.20
  12   8   1   16.90   18.80
  14  -8   1  -15.50   16.40
 -14  -8  -1  -13.90   13.80
 -14   8  -1    2.50   21.30
  14   8   1  -26.70   16.50
 -16  -8  -1   10.00   17.00
  16  -8   1   -9.10   16.40
 -16   8  -1   10.80   22.80
  16   8   1   28.70   24.60
 -18  -8  -1   31.20   21.50
  18  -8   1   27.10   20.00
  18   8   1   23.00   24.60
 -18   8  -1   39.30   22.20
 -18   8  -1   35.80   28.70
  20  -8   1   -2.50   20.00
 -20  -8  -1  -23.20   18.60
  20   8   1   20.40   27.00
 -20   8  -1    8.40   21.50
 -20   8  -1  -10.90   23.80
  22  -8   1   52.39   27.10
 -22  -8  -1   54.09   27.20
 -22   8  -1    6.20   25.50
  22   8   1   12.80   26.80
 -24  -8  -1   43.30   28.30
  24  -8   1  107.29   33.20
 -24   8  -1   73.89   29.80
  24   8   1   41.90   34.80
 -26  -8  -1   25.60   32.60
  26  -8   1   43.70   33.20
  26   8   1  -30.50   32.70
 -26   8  -1   22.60   32.60
 -28  -8  -1   63.19   36.50
 -28   8  -1   65.69   38.20
 -27  -9   1  -30.10   27.50
  27   9  -1    2.00   33.90
 -27   9   1   11.20   30.40
 -25  -9   1   28.80   29.50
 -25   9   1  -14.30   27.40
  25   9  -1  -14.80   30.50
 -23  -9   1   12.10   26.10
  23  -9  -1   30.20   26.20
  23   9  -1   16.20   28.90
 -23   9   1    5.20   22.80
  21  -9  -1   13.70   22.50
 -21  -9   1   76.99   26.20
 -21   9   1   63.49   33.90
 -21   9   1    8.70   23.70
  21   9  -1   58.49   31.30
  19  -9  -1  126.39   45.20
  19  -9  -1  107.19   28.40
 -19  -9   1  118.59   30.80
  19   9  -1   68.59   28.10
 -19   9   1  123.39   38.30
 -19   9   1  136.49   29.20
 -17  -9   1   39.40   22.10
  17  -9  -1  121.39   27.40
  17   9  -1  101.59   30.80
 -17   9   1   63.39   34.10
 -17   9   1   78.99   23.00
  15  -9  -1  311.47   38.30
 -15  -9   1  298.17   37.30
 -15   9   1  311.37   52.99
  15   9  -1  328.87   44.00
 -15   9   1  275.67   36.60
  13  -9  -1  426.96   54.89
  13  -9  -1  601.84   50.09
 -13  -9   1  542.85   48.10
 -13   9   1  585.34   63.89
  13   9  -1  543.45   49.00
  13   9  -1  608.14   51.79
 -13   9   1  545.05   45.70
 -11  -9   1  206.98   30.00
  11  -9  -1  129.99   33.80
  11  -9  -1  277.67   33.90
 -11   9   1  160.38   26.00
  11   9  -1  203.78   32.10
 -11   9   1  261.67   45.70
  11   9  -1  228.98   34.20
   9  -9  -1   39.70   25.00
   9  -9  -1   69.99   18.90
  -9  -9   1   46.80   18.30
  -9   9   1   50.59   24.30
   9   9  -1   59.89   19.20
  -9   9   1   52.29   17.20
   7  -9  -1   10.90   22.20
  -7  -9   1   25.60   15.80
   7  -9  -1   -7.00   14.30
   7   9  -1  -14.70   12.90
   7   9  -1   14.20   18.70
  -7   9   1   -4.90   20.90
  -7   9   1    9.20   11.20
   5  -9  -1   64.19   26.10
  -5  -9   1   91.79   21.30
   5  -9  -1  112.69   22.50
   5   9  -1   88.79   18.30
  -5   9   1   71.49   25.90
   5   9  -1  122.79   28.50
  -5   9   1   76.89   18.80
  -3  -9   1  664.13   52.09
   3  -9  -1  694.33   60.19
   3  -9  -1  663.63   50.89
   3   9  -1  663.03   43.50
  -3   9   1  684.83   48.40
  -3   9   1  622.94   61.29
   3   9  -1  636.14   58.39
   1  -9  -1  479.05   42.30
   1  -9  -1  540.75   52.09
  -1  -9   1  404.46   43.10
  -1   9   1  523.85   53.79
   1   9  -1  474.45   51.19
  -1   9   1  465.15   38.70
   1   9  -1  402.66   31.20
  -1  -9  -1  556.24   51.89
  -1  -9  -1  408.46   42.40
   1  -9   1  459.75   46.10
   1   9   1  508.45   41.50
  -1   9  -1  495.35   52.69
   1   9   1  583.34   55.29
  -3  -9  -1  947.81   71.79
   3  -9   1  956.40   68.59
  -3  -9  -1  990.10   65.29
   3   9   1  964.90   64.09
   3   9   1 1027.30   74.89
  -3   9  -1  868.41   73.79
   5  -9   1   20.20   15.90
  -5  -9  -1    9.00   20.50
  -5  -9  -1   39.60   16.30
   5   9   1   13.80   20.80
  -5   9  -1  -33.70   18.40
   5   9   1    0.10   14.90
  -7  -9  -1   35.50   16.40
   7  -9   1    8.60   17.20
  -7  -9  -1   41.10   21.70
   7   9   1   33.20   17.80
   7   9   1   20.00   22.60
  -7   9  -1    7.90   22.10
   9  -9   1  194.08   31.10
  -9  -9  -1  200.48   28.70
  -9  -9  -1  239.48   34.10
  -9   9  -1  244.58   46.30
   9   9   1  130.69   28.50
 -11  -9  -1 1009.10   67.29
  11  -9   1  914.41   71.19
  11   9   1 1038.40   79.99
 -11   9  -1  819.72   78.59
  11   9   1  988.10   71.99
  13  -9   1  375.96   43.10
 -13  -9  -1  259.67   34.90
  13   9   1  236.68   39.60
 -13   9  -1  263.17   46.00
  15  -9   1  399.76   46.60
 -15  -9  -1  381.76   42.60
  15   9   1  461.75   51.69
 -15   9  -1  361.06   55.09
 -17  -9  -1  671.33   56.89
  17  -9   1  627.14   59.39
  17   9   1  648.44   63.39
 -17   9  -1  594.14   68.09
 -19  -9  -1   53.29   27.30
  19  -9   1   79.89   27.90
 -19   9  -1   43.40   30.20
  19   9   1   24.90   30.20
 -19   9  -1   -8.00   22.10
  21  -9   1   88.09   30.60
 -21  -9  -1   43.80   27.90
 -21   9  -1   86.79   49.20
  21   9   1  122.69   39.10
 -21   9  -1  161.08   34.70
  23  -9   1   65.29   29.00
 -23  -9  -1   31.10   27.80
  23   9   1   42.60   33.70
 -23   9  -1   36.90   27.70
 -25  -9  -1   58.39   31.50
  25  -9   1   66.39   32.30
 -25   9  -1   61.49   33.20
  25   9   1   16.80   36.60
 -27  -9  -1   32.80   34.60
  27  -9   1   64.69   38.50
  27   9   1   44.90   43.20
 -27   9  -1   -1.50   31.90
 -26 -10   1    9.90   32.20
 -26  10   1   -9.50   30.00
  26  10  -1  -12.80   32.50
  24 -10  -1   84.79   32.90
 -24 -10   1  120.69   37.90
  24  10  -1  119.59   40.00
 -24  10   1  149.99   36.10
 -22 -10   1   38.40   28.00
  22 -10  -1   96.09   30.40
  22  10  -1  132.79   38.40
 -22  10   1  107.49   30.10
 -22  10   1  168.88   49.00
 -20 -10   1   38.80   26.20
  20 -10  -1   14.70   20.70
  20  10  -1   41.80   29.00
 -20  10   1   28.10   23.80
 -20  10   1   68.49   38.50
 -18 -10   1   16.60   22.90
  18 -10  -1   33.10   21.10
  18  10  -1   32.20   27.40
 -18  10   1  -51.59   25.80
 -18  10   1   38.20   24.30
  16 -10  -1   73.39   24.70
 -16 -10   1   67.79   24.20
 -16  10   1   83.19   39.50
  16  10  -1   75.99   29.00
 -14 -10   1  118.09   25.90
  14 -10  -1  117.29   28.70
  14  10  -1  110.09   30.50
 -14  10   1  162.08   43.30
  12 -10  -1   12.60   18.10
 -12 -10   1    1.20   16.90
  12  10  -1   -7.90   18.10
  12  10  -1   14.50   20.80
 -12  10   1   -5.60   23.80
  10 -10  -1  148.99   37.50
  10 -10  -1  133.19   26.60
 -10 -10   1  129.99   26.00
  10  10  -1   84.49   23.90
 -10  10   1   97.79   33.80
  -8 -10   1  388.76   41.60
   8 -10  -1  411.46   42.50
   8 -10  -1  401.76   53.69
  -8  10   1  432.86   37.50
   8  10  -1  408.36   40.00
   8  10  -1  457.75   49.30
  -8  10   1  418.86   54.69
   6 -10  -1  742.23   69.59
   6 -10  -1  888.71   61.59
  -6 -10   1  737.73   58.89
   6  10  -1  794.52   64.49
   6  10  -1  760.72   53.39
  -6  10   1  716.93   53.59
  -6  10   1  681.23   69.29
   4 -10  -1 1065.69   87.29
   4 -10  -1 1306.37   81.09
  -4 -10   1 1331.27   82.19
  -4  10   1 1129.09   74.89
   4  10  -1 1166.18   86.29
  -4  10   1 1141.49   90.29
   2 -10  -1 1249.18   82.59
   2 -10  -1 1310.27   91.99
  -2 -10   1 1267.27   84.79
  -2  10   1 1139.89   92.39
   2  10  -1 1234.58   90.29
  -2  10   1 1248.98   78.09
   0 -10   1   17.00   17.10
   0 -10  -1  -39.50   14.30
   0 -10  -1    8.10   23.60
   0  10   1    1.90   14.40
   0  10  -1   20.50   22.80
   0  10   1   36.10   26.30
   2 -10   1  129.39   25.20
  -2 -10  -1  180.38   35.70
  -2 -10  -1   78.69   21.20
   2  10   1   91.79   29.40
   2  10   1   86.89   21.00
  -2  10  -1   65.59   28.50
  -4 -10  -1  457.15   51.29
  -4 -10  -1  430.36   40.30
   4 -10   1  356.26   41.30
   4  10   1  509.75   54.29
   4  10   1  379.96   39.90
  -4  10  -1  395.56   53.09
   6 -10   1  790.72   64.69
  -6 -10  -1  808.52   60.69
  -6 -10  -1  834.12   68.09
   6  10   1  818.22   60.59
  -6  10  -1  844.82   73.59
   6  10   1  921.91   71.89
  -8 -10  -1  443.86   41.90
   8 -10   1  454.85   47.90
   8  10   1  441.76   69.39
  -8  10  -1  413.76   57.49
   8  10   1  377.56   43.90
 -10 -10  -1  254.07   33.30
  10 -10   1  228.38   35.60
  10  10   1  240.18   42.40
  10  10   1  246.98   38.20
 -10  10  -1  257.37   49.10
  12 -10   1  161.58   32.80
 -12 -10  -1   98.29   23.10
 -12  10  -1  163.08   40.00
  12  10   1  163.58   35.20
  12  10   1  146.49   33.00
  14 -10   1  -23.30   18.60
 -14 -10  -1    1.60   18.40
 -14  10  -1   10.30   28.30
  14  10   1  -34.80   20.50
 -16 -10  -1    1.80   18.30
  16 -10   1   14.40   21.90
  16  10   1   27.80   26.60
 -16  10  -1   15.40   31.80
 -18 -10  -1  -11.50   20.20
  18 -10   1   39.40   23.90
 -18  10  -1   36.20   32.30
  18  10   1   32.80   28.20
  20 -10   1   55.59   27.40
 -20 -10  -1   40.00   25.60
 -20  10  -1   49.20   27.50
 -20  10  -1  123.49   40.30
  20  10   1  111.19   39.90
 -22 -10  -1   62.79   29.70
  22 -10   1   51.79   29.50
 -22  10  -1   59.59   30.50
  22  10   1   42.40   33.60
 -24 -10  -1   79.79   32.30
  24 -10   1   19.10   29.00
 -24  10  -1   67.59   33.00
  24  10   1   36.70   37.50
  26 -10   1   51.49   32.30
 -26 -10  -1  -29.20   28.70
 -26  10  -1   44.00   35.10
  26  10   1   69.99   40.10
 -25 -11   1    4.20   29.60
  25 -11  -1    4.10   29.10
 -25  11   1  -27.40   25.80
  25  11  -1  -49.70   29.90
  23 -11  -1  -32.00   22.50
 -23 -11   1   -6.00   29.20
 -23  11   1   -8.30   23.60
  23  11  -1  -14.60   30.80
 -21 -11   1   -0.10   22.00
  21 -11  -1   21.70   24.90
 -21  11   1    5.20   34.90
  21  11  -1   26.90   30.50
 -21  11   1  -16.70   22.60
 -19 -11   1   39.80   25.50
  19 -11  -1    2.20   22.20
  19  11  -1    2.00   28.60
 -19  11   1   37.40   35.70
 -19  11   1  -11.30   21.00
 -17 -11   1  196.38   37.60
  17 -11  -1  168.48   34.90
  17  11  -1  185.18   38.60
 -17  11   1  136.79   45.70
 -15 -11   1   75.69   26.30
  15 -11  -1   82.49   27.00
  15  11  -1   40.40   27.10
 -15  11   1   27.00   34.70
  13 -11  -1   -9.70   19.10
 -13 -11   1    2.40   18.50
  13  11  -1   55.89   22.60
 -13  11   1   -7.10   29.20
  11 -11  -1  283.37   39.80
 -11 -11   1  195.28   32.80
 -11  11   1  277.37   54.09
  11  11  -1  258.67   39.40
  -9 -11   1   -5.30   17.20
   9 -11  -1   17.10   27.00
   9 -11  -1    3.80   18.20
   9  11  -1  -10.60   20.80
  -9  11   1    4.70   27.00
  -7 -11   1  187.58   32.20
   7 -11  -1  169.78   32.70
   7 -11  -1  118.59   35.80
  -7  11   1  168.48   41.90
   7  11  -1  202.98   39.30
   5 -11  -1   21.40   26.30
  -5 -11   1   19.60   18.20
   5 -11  -1   -6.20   16.40
   5  11  -1   27.40   24.50
  -5  11   1   17.10   26.90
   3 -11  -1   22.60   27.60
   3 -11  -1   72.39   21.90
  -3 -11   1   51.49   21.70
  -3  11   1   19.70   26.10
   3  11  -1   94.39   32.40
  -1 -11   1   28.90   19.20
   1 -11  -1   16.70   25.40
   1 -11  -1    4.80   18.60
  -1  11   1    5.40   24.10
  -1  11   1   21.30   17.80
   1  11  -1    3.00   26.80
   1 -11   1   11.40   18.70
  -1 -11  -1  -23.70   22.20
  -1 -11  -1   11.80   18.60
   1  11   1   11.00   25.00
   1  11   1    6.40   16.80
  -1  11  -1   34.80   27.10
  -3 -11  -1  562.74   46.40
  -3 -11  -1  403.86   52.49
   3 -11   1  418.46   47.00
   3  11   1  505.35   45.30
   3  11   1  460.25   57.19
  -3  11  -1  304.17   53.19
   5 -11   1   68.09   25.30
  -5 -11  -1   68.19   28.30
  -5 -11  -1   72.69   20.80
  -5  11  -1  111.79   38.00
   5  11   1   97.29   32.60
   5  11   1   75.29   24.30
   7 -11   1   11.30   21.10
  -7 -11  -1   34.00   18.90
   7  11   1   -6.90   25.30
   7  11   1   -3.20   20.50
  -7  11  -1  -23.00   24.70
   9 -11   1  -21.70   19.80
  -9 -11  -1  -20.70   15.30
  -9  11  -1    2.20   28.80
   9  11   1   15.80   21.00
 -11 -11  -1   58.49   23.80
  11 -11   1   92.99   30.10
 -11  11  -1   52.59   33.00
  11  11   1  159.28   36.10
  11  11   1  105.19   30.90
  13 -11   1  169.28   35.70
 -13 -11  -1  217.88   34.70
 -13  11  -1  287.37   55.19
  13  11   1  147.89   36.90
  15 -11   1  136.69   35.50
 -15 -11  -1  112.19   28.90
 -15  11  -1  122.49   43.70
  15  11   1  101.49   36.00
 -17 -11  -1   -1.60   22.20
  17 -11   1    3.90   20.80
  17  11   1    4.90   27.50
 -17  11  -1   22.40   32.80
  19 -11   1  -19.60   23.30
 -19 -11  -1  -10.30   21.50
 -19  11  -1    6.50   32.60
  19  11   1  -16.50   29.80
 -21 -11  -1   24.90   25.80
  21 -11   1   -1.10   25.30
 -21  11  -1    2.70   28.50
  21  11   1  -24.50   29.20
 -21  11  -1  -23.30   35.40
 -23 -11  -1    0.80   27.50
  23 -11   1   16.50   29.10
  23  11   1   37.60   36.50
 -23  11  -1   53.89   34.90
  25 -11   1  -33.60   26.70
 -25 -11  -1   41.30   31.70
 -25  11  -1  -45.30   30.10
  25  11   1    0.90   38.40
 -24 -12   1  141.09   40.50
  24 -12  -1   91.89   36.70
  24  12  -1  117.39   44.00
 -24  12   1  118.39   36.90
  22 -12  -1  316.67   53.19
 -22 -12   1  244.88   44.70
  22  12  -1  244.88   48.10
 -22  12   1  180.28   39.90
 -22  12   1  266.27   59.39
 -20 -12   1  214.98   43.40
  20 -12  -1  182.68   39.20
 -20  12   1  212.38   56.59
 -20  12   1  182.18   39.90
  20  12  -1  214.28   44.00
  18 -12  -1  129.89   36.40
 -18 -12   1  105.79   32.90
 -18  12   1  157.58   50.89
 -16 -12   1   30.50   25.90
  16 -12  -1   39.80   23.80
 -16  12   1   28.30   34.50
 -14 -12   1   60.09   27.20
  14 -12  -1   45.70   25.40
 -14  12   1  147.09   46.10
  12 -12  -1  128.29   32.10
 -12 -12   1  102.79   31.30
  12  12  -1  131.09   50.99
 -12  12   1  239.48   54.49
 -10 -12   1  285.37   40.20
  10 -12  -1  218.18   37.90
  10  12  -1  374.56   51.09
 -10  12   1  341.87   60.39
   8 -12  -1  242.58   41.10
  -8 -12   1  292.97   40.90
  -8  12   1  197.28   48.50
   8  12  -1  308.77   48.50
  -6 -12   1  153.68   31.00
   6 -12  -1   92.29   28.30
   6  12  -1  148.19   37.10
  -6  12   1   78.49   36.00
   4 -12  -1  186.68   33.20
  -4 -12   1  189.68   35.20
  -4  12   1  157.78   41.80
   4  12  -1  174.48   41.50
   2 -12  -1   21.60   19.00
  -2 -12   1   42.80   22.80
  -2  12   1   72.29   33.50
   2  12  -1   23.90   29.90
   0 -12  -1   -3.20   19.00
   0 -12   1  -26.90   16.30
   0  12  -1   16.20   28.60
   0  12   1   -9.10   28.00
  -2 -12  -1  -14.50   17.10
   2 -12   1  -14.40   17.90
  -2  12  -1   49.90   35.10
   2  12   1   -2.30   27.90
   4 -12   1  363.26   50.49
  -4 -12  -1  535.85   48.90
   4  12   1  586.34   65.79
   4  12   1  474.65   56.19
  -4  12  -1  404.36   64.49
   6 -12   1  830.42   73.59
  -6 -12  -1  976.20   70.39
   6  12   1  940.71   68.19
   6  12   1  888.31   81.19
  -6  12  -1  800.12   83.39
   8 -12   1  656.33   65.29
  -8 -12  -1  675.23   57.39
  -8  12  -1  764.82   78.39
   8  12   1  712.73   60.09
   8  12   1  557.14   68.39
  10 -12   1  622.24   62.89
 -10 -12  -1  656.03   58.89
 -10  12  -1  660.83   76.69
  10  12   1  651.73   62.79
 -12 -12  -1   78.19   26.70
  12 -12   1  135.49   36.00
  12  12   1  114.89   35.00
 -12  12  -1  197.78   50.89
  14 -12   1    4.20   25.60
 -14 -12  -1   78.79   25.90
 -14  12  -1   -6.00   30.90
  14  12   1   32.60   28.70
  16 -12   1  -44.50   21.30
 -16 -12  -1   -3.30   23.00
 -16  12  -1  -27.70   33.00
  16  12   1    2.20   29.20
 -18 -12  -1  117.99   31.00
  18 -12   1   11.50   27.10
 -18  12  -1   75.19   43.00
  18  12   1   68.49   37.40
 -20 -12  -1  213.28   39.00
  20 -12   1  143.09   42.30
  20  12   1  185.38   44.50
 -20  12  -1  176.18   51.29
 -22 -12  -1   56.99   32.20
  22 -12   1  102.59   36.60
 -22  12  -1  167.48   42.30
 -22  12  -1   57.69   48.40
  22  12   1   74.69   38.00
  21 -13  -1  -11.30   25.90
 -21 -13   1   17.20   32.30
 -21  13   1  -29.50   39.50
 -21  13   1    3.80   28.70
  19 -13  -1   16.70   29.00
 -19 -13   1  -14.30   27.20
 -19  13   1    9.70   41.20
  17 -13  -1   50.59   28.50
 -17 -13   1   72.49   30.70
 -17  13   1   22.80   41.70
 -15 -13   1   32.80   28.80
  15 -13  -1   88.49   31.50
 -15  13   1   88.49   43.60
  13 -13  -1   50.49   28.20
 -13 -13   1   86.29   30.50
 -13  13   1   51.69   37.90
  11 -13  -1  134.49   33.90
 -11 -13   1  137.99   33.90
 -11  13   1   95.99   44.50
   9 -13  -1  -15.60   20.70
  -9 -13   1    7.30   22.70
  -9  13   1    1.30   33.90
   9  13  -1   19.70   29.60
   7 -13  -1  231.68   39.60
  -7 -13   1  332.57   43.30
  -7  13   1  245.78   56.09
   7  13  -1  194.98   45.70
  -5 -13   1    1.20   22.40
   5 -13  -1    6.10   24.10
  -5  13   1   78.49   38.90
   5  13  -1   62.19   34.10
  -3 -13   1   26.50   24.50
   3 -13  -1   49.60   27.40
  -3  13   1   49.50   37.00
   3  13  -1   14.80   30.00
  -1 -13   1   -8.90   22.40
   1 -13  -1   21.00   21.70
   1  13  -1   15.30   29.60
  -1  13   1   26.10   34.50
   1 -13   1   32.70   23.00
  -1 -13  -1   16.70   22.10
  -1  13  -1   18.50   31.80
   1  13   1   28.20   37.70
   3 -13   1   24.20   24.70
  -3 -13  -1   64.59   26.30
  -3  13  -1   -6.20   31.60
   3  13   1   45.50   37.80
   5 -13   1  117.19   32.60
  -5 -13  -1  101.29   27.60
   5  13   1  101.39   41.40
  -5  13  -1  120.79   45.50
   7 -13   1   52.79   27.70
  -7 -13  -1   22.50   21.80
   7  13   1   -2.90   31.20
  -7  13  -1   10.30   35.10
   9 -13   1   14.30   25.00
  -9 -13  -1   -6.90   20.80
   9  13   1   45.80   33.20
  -9  13  -1   12.30   34.00
 -11 -13  -1   38.20   24.10
  11 -13   1   18.50   23.40
 -11  13  -1   23.80   36.60
  11  13   1   34.50   32.60
  13 -13   1  113.49   36.80
 -13 -13  -1  127.79   34.40
 -13  13  -1  109.99   47.60
  15 -13   1  191.78   43.40
 -15 -13  -1   74.89   29.70
 -15  13  -1   91.19   45.10
  15  13   1   92.19   37.70
  17 -13   1   39.50   28.60
 -17 -13  -1   20.10   27.60
  17  13   1   60.09   33.40
 -17  13  -1   65.59   44.80
 -19 -13  -1    8.70   25.60
  19 -13   1  -12.50   26.50
 -19  13  -1  -11.20   37.10
  19  13   1  -28.50   33.50
 -21 -13  -1   -9.20   28.20
  21 -13   1   18.30   31.10
  21  13   1  -17.90   33.90
 -21  13  -1  -25.40   30.10
 -21  13  -1   -8.80   38.20
  20 -14  -1   22.50   29.30
 -20 -14   1   81.49   38.60
 -20  14   1    7.00   43.40
 -18 -14   1  -29.20   30.70
  18 -14  -1   75.99   34.20
 -18  14   1   -7.30   43.00
  16 -14  -1  -10.20   26.80
 -16 -14   1    3.30   29.60
 -16  14   1  -22.70   38.50
  14 -14  -1   15.50   28.00
 -14 -14   1   34.10   26.50
 -14  14   1   11.20   39.70
 -12 -14   1   12.40   25.70
  12 -14  -1  -31.20   23.90
 -12  14   1   -0.80   36.00
  10 -14  -1   33.70   25.00
 -10 -14   1   76.79   30.20
 -10  14   1  -28.40   34.70
  10  14  -1   36.40   34.30
  -8 -14   1   -0.30   23.50
   8 -14  -1   14.10   25.50
   8  14  -1   -9.20   30.90
  -8  14   1   33.30   34.00
  -6 -14   1  157.08   37.70
   6 -14  -1  105.99   31.10
  -6  14   1  175.28   51.19
   6  14  -1  113.89   44.10
  -4 -14   1   35.00   27.80
   4 -14  -1   68.09   29.90
  -4  14   1   76.49   44.00
   4  14  -1   80.29   43.10
   2 -14  -1  185.38   38.20
  -2 -14   1  143.19   38.20
   2  14  -1  274.17   56.39
  -2  14   1  182.88   52.09
   0 -14  -1  -17.50   22.70
   0 -14   1  -11.00   24.10
   0  14   1   -5.90   39.10
   0  14  -1   15.90   36.90
   2 -14   1  313.47   48.90
  -2 -14  -1  304.37   44.40
  -2  14  -1  233.18   57.69
   2  14   1  277.47   61.79
  -4 -14  -1  410.16   51.39
   4 -14   1  379.76   54.39
   4  14   1  442.66   70.29
  -4  14  -1  372.36   65.49
   6 -14   1  377.36   55.59
  -6 -14  -1  377.56   50.59
  -6  14  -1  453.25   71.99
   6  14   1  428.66   66.99
  -8 -14  -1  230.08   41.00
   8 -14   1  314.87   50.49
  -8  14  -1  236.68   58.49
   8  14   1  347.57   56.89
 -10 -14  -1    3.50   24.10
  10 -14   1   33.00   26.90
  10  14   1   41.60   39.90
 -10  14  -1   64.49   42.40
 -12 -14  -1    9.40   26.00
  12 -14   1  -14.90   23.60
 -12  14  -1   24.40   42.10
 -14 -14  -1    1.80   26.70
  14 -14   1   24.30   30.20
 -14  14  -1   18.50   41.10
 -16 -14  -1   39.50   29.50
  16 -14   1   28.20   31.40
 -16  14  -1   37.40   39.80
 -18 -14  -1    4.00   29.40
  18 -14   1   -2.40   30.80
 -18  14  -1   44.00   43.50
 -17 -15   1  171.68   46.50
 -17  15   1  142.79   57.19
  15 -15  -1  251.57   49.20
 -15 -15   1  153.08   42.30
 -15  15   1  291.97   69.99
 -13 -15   1  214.08   46.60
  13 -15  -1  192.08   47.10
 -13  15   1  203.48   62.49
  11 -15  -1   81.29   34.80
 -11 -15   1   29.60   30.40
 -11  15   1  110.39   49.60
  -9 -15   1   23.40   26.70
   9 -15  -1   80.49   31.80
   9  15  -1   61.59   39.60
  -9  15   1   79.59   46.20
  -7 -15   1   25.30   28.70
   7 -15  -1    3.40   29.50
   7  15  -1   30.90   39.90
  -7  15   1   23.50   37.40
   5 -15  -1  387.56   54.59
  -5 -15   1  391.56   55.49
   5  15  -1  326.87   64.99
  -5  15   1  358.36   67.09
  -3 -15   1  381.26   56.39
   3 -15  -1  401.26   55.49
  -3  15   1  369.76   70.09
   3  15  -1  386.86   69.89
   1 -15  -1  546.15   62.59
  -1 -15   1  575.84   63.09
  -1  15   1  554.54   82.09
   1  15  -1  524.15   79.29
  -1 -15  -1  334.27   50.79
   1 -15   1  410.06   54.89
   1  15   1  500.95   77.29
  -1  15  -1  485.85   75.59
  -3 -15  -1  112.39   34.80
   3 -15   1  100.79   34.10
   3  15   1   60.99   45.00
  -3  15  -1  171.38   52.49
  -5 -15  -1   38.00   29.80
   5 -15   1   32.10   29.00
  -5  15  -1  109.69   49.70
   5  15   1   87.89   48.50
  -7 -15  -1   35.40   26.70
   7 -15   1   -0.50   26.70
  -7  15  -1  -26.20   39.10
   7  15   1  -26.80   41.10
  -9 -15  -1  -11.00   25.00
   9 -15   1   27.80   29.10
  -9  15  -1   54.49   44.30
   9  15   1   99.29   45.90
  11 -15   1   84.59   33.50
 -11 -15  -1   57.29   30.90
 -11  15  -1   96.89   49.20
  13 -15   1  112.69   41.70
 -13 -15  -1  148.09   38.80
 -13  15  -1  207.08   62.29
  15 -15   1  206.08   47.40
 -15 -15  -1   82.29   33.70
 -15  15  -1  139.19   54.99
 -17 -15  -1   64.29   33.10
  17 -15   1   82.39   37.70
 -17  15  -1   33.50   46.90
 -14 -16   1   56.59   34.20
 -14  16   1    9.50   48.90
 -12 -16   1   24.30   30.90
 -12  16   1   55.79   50.59
 -10 -16   1  -12.40   29.30
  10 -16  -1   82.99   41.30
  10  16  -1  -36.40   59.59
 -10  16   1  -71.79   39.10
  -8 -16   1    7.60   31.40
   8 -16  -1   84.99   38.20
   8  16  -1   40.70   44.10
  -8  16   1  122.49   53.39
  -6 -16   1   59.49   34.20
   6 -16  -1   21.60   30.40
  -6  16   1   83.79   52.89
   6  16  -1    8.70   46.10
  -4 -16   1   15.20   28.40
   4 -16  -1   -6.50   27.80
  -4  16   1  -38.50   41.40
   4  16  -1  -45.00   43.20
  -2 -16   1   13.20   28.90
   2 -16  -1   37.70   29.80
   2  16  -1    0.20   41.90
  -2  16   1  -17.60   44.00
   0 -16   1   -1.80   25.00
   0 -16  -1  -37.60   21.50
   0  16   1    6.90   47.70
   0  16  -1    9.70   43.40
  -2 -16  -1   51.39   31.90
   2 -16   1   52.19   32.10
  -2  16  -1   35.70   49.00
   2  16   1   83.09   53.79
   4 -16   1   -8.40   29.00
  -4 -16  -1   39.60   32.10
  -4  16  -1   11.20   44.10
   4  16   1   44.50   51.39
   6 -16   1   41.70   31.30
  -6 -16  -1  -15.90   27.60
   6  16   1  -53.09   41.00
  -6  16  -1   22.20   47.90
  -8 -16  -1    3.70   29.50
   8 -16   1  -11.70   29.70
   8  16   1    9.80   43.90
  -8  16  -1  -47.20   39.40
 -10 -16  -1    5.90   28.90
  10 -16   1   65.39   36.40
 -10  16  -1  -19.90   43.90
  12 -16   1   12.30   29.90
 -12 -16  -1   14.60   30.30
 -14  16  -1   76.39   49.70
  -9 -17   1   -4.20   32.60
  -9  17   1   31.80   49.40
   9  17  -1   30.60   41.40
  -7 -17   1   24.80   33.10
  -7  17   1  -48.30   48.30
   7  17  -1   60.69   51.49
  -5 -17   1   87.89   39.20
   5  17  -1  150.28   59.49
  -5  17   1  119.29   60.19
  -3 -17   1  234.18   47.90
   3 -17  -1  249.18   75.49
   3  17  -1  304.87   70.49
  -3  17   1  163.98   64.79
  -1 -17   1  271.67   50.49
   1 -17  -1  256.97   47.20
  -1  17   1  250.87   68.19
   1  17  -1  440.56   78.99
   1 -17   1  273.87   49.10
  -1 -17  -1  217.28   46.40
  -1  17  -1  328.37   73.99
   1  17   1  318.17   77.89
   3 -17   1   65.09   37.70
  -3 -17  -1   85.19   38.30
   3  17   1  127.79   58.49
  -3  17  -1  111.29   59.39
   5 -17   1  -37.80   26.30
  -5 -17  -1   34.90   31.40
   5  17   1   39.20   53.89
  -5  17  -1   40.10   51.89
   7 -17   1  -24.20   33.20
  -7 -17  -1  -10.30   30.30
   7  17   1   31.70   50.69
  -7  17  -1  -42.30   45.00
  -9 -17  -1  -14.90   32.00
   9 -17   1   35.10   33.40
  -9  17  -1   29.40   46.90
 -32   0   2   47.60   35.30
  32   0  -2   88.29   37.00
 -30   0   2   37.60   30.00
  30   0  -2   61.89   31.70
 -28   0   2  139.39   34.00
  28   0  -2  179.28   38.80
 -26   0   2  132.29   33.30
  26   0  -2  152.28   35.70
  24   0  -2  226.78   39.40
 -24   0   2  315.07   39.90
  22   0  -2  263.67   38.40
 -22   0   2  262.97   35.00
  20   0  -2  127.89   27.70
 -20   0   2  147.89   27.30
 -18   0   2  780.52   57.29
  18   0  -2  890.01   62.29
  16   0  -2 1011.60   63.19
 -16   0   2 1124.99   69.09
  16   0  -2 1151.08   72.69
  14   0  -2   60.89   13.50
 -14   0   2   67.29   15.10
  14   0  -2   72.19   19.70
  12   0  -2  404.46   30.80
  12   0  -2  463.75   36.90
 -12   0   2  460.95   33.00
  10   0  -2  134.49   19.30
 -10   0   2  105.49   14.90
  10   0  -2  102.19   14.60
   8   0  -2 2147.19  118.59
   8   0  -2 2225.18  118.99
  -8   0   2 2087.09  116.19
  -6   0   2 3206.58  177.38
   6   0  -2 3350.16  177.38
  -6   0   2 3408.86  174.88
  -4   0   2 1659.03   88.29
   4   0  -2 1473.95   87.09
   4   0  -2 1625.64   87.69
  -4   0   2 1595.54   84.69
  -2   0   2  460.85   32.80
  -2   0   2  523.75   29.40
   0   0   2  552.74   32.50
   0   0  -2  554.24   37.40
   0   0   2  574.94   36.70
   2   0   2 8809.12  434.86
  -2   0  -2 8036.60  433.76
   2   0   2 8181.28  431.86
   4   0   2 8187.08  419.36
  -4   0  -2 7921.01  417.56
   4   0   2 7954.60  417.06
  -6   0  -2   39.80   12.40
   6   0   2   18.60   10.90
   6   0   2   27.30   13.10
  -6   0  -2   37.70   11.00
  -8   0  -2 1636.94   86.59
   8   0   2 1421.36   89.49
   8   0   2 1539.75   88.69
  -8   0  -2 1500.75   87.69
  10   0   2 1946.81  113.19
 -10   0  -2 1890.91  107.49
 -10   0  -2 2023.20  111.29
  12   0   2   45.60   17.70
 -12   0  -2   63.19   16.40
 -12   0  -2   89.19   15.50
 -14   0  -2  183.38   23.30
  14   0   2  257.37   34.50
 -14   0  -2  236.88   27.60
 -16   0  -2  140.79   24.80
  16   0   2  164.58   29.40
 -18   0  -2  207.08   31.90
  18   0   2  122.89   28.20
  20   0   2  301.67   44.30
 -20   0  -2  183.68   33.10
 -22   0  -2   47.00   24.90
  22   0   2   -5.70   22.90
 -24   0  -2   15.40   23.90
  24   0   2   37.20   27.00
 -26   0  -2  200.18   42.40
  26   0   2  224.58   45.60
 -28   0  -2  230.68   46.50
  28   0   2   91.09   38.30
  30   0   2    1.40   35.20
 -30   0  -2   -9.50   30.60
  33  -1  -2  -11.60   29.60
 -33  -1   2   50.89   34.00
  33   1  -2   19.00   34.10
 -33   1   2    8.90   36.60
 -31  -1   2   10.90   30.10
  31  -1  -2   -7.00   27.60
 -31   1   2    3.70   31.20
  31   1  -2    1.50   31.30
  29  -1  -2   29.70   26.00
 -29  -1   2   30.60   29.10
  29   1  -2   17.10   26.10
 -29   1   2    5.60   28.20
  27  -1  -2   -2.30   22.70
 -27  -1   2  -32.40   21.40
 -27   1   2  -39.90   19.80
  27   1  -2   11.20   22.40
  25  -1  -2    1.70   19.90
 -25  -1   2  -13.20   18.40
  25   1  -2  -10.10   19.50
 -25   1   2  -11.80   18.40
  23  -1  -2    7.20   19.10
 -23  -1   2   23.90   18.40
  23   1  -2   40.20   21.30
 -23   1   2  -17.20   16.00
 -21  -1   2   61.19   21.00
  21  -1  -2   77.49   23.70
  21   1  -2  128.79   28.50
 -21   1   2  107.39   25.20
  19  -1  -2    5.30   14.90
 -19  -1   2   29.90   16.50
  19   1  -2   53.09   20.50
 -19   1   2   24.30   17.50
  17  -1  -2    6.20   10.90
  17  -1  -2  -12.50   13.10
 -17  -1   2  -20.70   10.40
  17   1  -2   13.60   14.60
 -17   1   2    6.10   11.50
  15  -1  -2   16.60   14.30
  15  -1  -2   55.49   13.60
 -15  -1   2   22.90   13.30
  15   1  -2   63.79   18.70
  15   1  -2   47.70   11.30
 -15   1   2   32.20   13.40
  13  -1  -2   -8.70   11.40
 -13  -1   2   21.10   11.60
  13  -1  -2   13.80   10.40
 -13   1   2   14.60    9.80
  13   1  -2    2.50   13.40
  13   1  -2   15.70    9.00
 -11  -1   2  305.77   24.50
  11  -1  -2  243.28   24.40
  11  -1  -2  278.27   27.90
  11   1  -2  253.57   27.00
 -11   1   2  227.18   22.60
  11   1  -2  266.07   21.60
   9  -1  -2  509.05   37.70
  -9  -1   2  509.85   34.70
  -9   1   2  548.85   33.90
   9   1  -2  505.05   33.80
   9   1  -2  523.75   37.20
   7  -1  -2  760.52   47.90
  -7  -1   2  730.03   45.30
  -7   1   2  782.32   48.40
   7   1  -2  763.32   47.30
  -7   1   2  755.52   44.00
   5  -1  -2 5134.79  297.37
  -5  -1   2 5838.12  296.37
   5  -1  -2 5714.63  298.27
  -5   1   2 5833.12  298.87
  -5   1   2 5809.02  294.57
   5   1  -2 5788.42  297.57
   3  -1  -2   45.80   12.40
  -3  -1   2   32.00    8.70
   3   1  -2   46.00   12.00
   3   1  -2   52.89   11.20
  -3   1   2   25.50   10.60
   1  -1  -2   -1.10    8.80
  -1  -1   2   -3.50    7.20
  -1   1   2    2.70   10.00
   1   1  -2    7.30    9.90
  -1  -1  -2 6201.88  319.07
   1  -1   2 5553.34  321.17
  -1  -1  -2 6687.63  322.87
  -1   1  -2 6270.67  323.47
   1   1   2 5718.63  324.07
   1   1   2 6568.04  319.47
  -3  -1  -2 3813.62  177.08
  -3  -1  -2 3151.68  174.48
   3  -1   2 3082.99  176.18
  -3   1  -2 3474.75  177.98
   3   1   2 3089.79  179.08
  -5  -1  -2 1365.86   71.09
   5  -1   2 1186.88   71.39
   5   1   2 1254.47   75.19
  -5   1  -2 1159.38   72.29
  -7  -1  -2    6.40    9.90
  -7  -1  -2   21.70    9.10
   7  -1   2   -3.90   10.10
   7  -1   2   12.00   12.30
  -7   1  -2    4.30    9.50
  -7   1  -2  -14.70    9.90
   7   1   2   11.20   11.90
   9  -1   2 1138.69   70.39
  -9  -1  -2 1145.79   68.79
  -9  -1  -2 1076.89   66.39
  -9   1  -2 1102.69   68.69
   9   1   2 1326.87   74.59
  -9   1  -2 1227.68   70.49
  11  -1   2  428.16   37.10
 -11  -1  -2  399.66   30.40
 -11  -1  -2  412.96   33.60
  11  -1   2  405.86   37.30
 -11   1  -2  436.16   35.90
 -11   1  -2  360.76   32.70
  11   1   2  459.45   39.60
 -13  -1  -2    0.60   11.90
  13  -1   2  -10.40   12.20
 -13  -1  -2   11.00    9.90
  13  -1   2  -14.80   13.20
 -13   1  -2   -4.10   11.30
 -13   1  -2    7.30   12.30
  13   1   2    2.00   14.40
  15  -1   2    7.10   15.40
 -15  -1  -2   12.40   14.10
 -15   1  -2    4.30   12.60
  15   1   2   10.00   18.40
 -15   1  -2    7.60   12.70
  17  -1   2  111.59   26.20
 -17  -1  -2   71.09   19.80
  17   1   2   56.39   23.00
 -17   1  -2   92.89   23.50
 -19  -1  -2   19.80   17.90
  19  -1   2   31.10   22.20
  19   1   2   11.20   20.40
 -19   1  -2   -5.40   15.40
 -21  -1  -2  183.78   33.90
  21  -1   2  129.99   32.00
 -21   1  -2  115.49   28.90
  21   1   2   98.89   31.50
 -23  -1  -2   87.39   28.20
  23  -1   2   94.19   30.10
  23   1   2   79.19   28.90
 -23   1  -2   93.19   31.00
 -25  -1  -2   87.49   34.90
  25  -1   2   69.59   33.60
  25   1   2   84.59   36.30
 -25   1  -2  120.99   35.60
 -27  -1  -2   35.60   30.10
  27  -1   2   49.10   33.50
  27   1   2  -13.00   26.70
 -27   1  -2   40.90   32.40
  29  -1   2   65.59   33.60
 -29  -1  -2   35.10   38.50
 -29   1  -2   15.80   31.00
  29   1   2  -21.90   32.00
 -31  -1  -2  -29.20   32.60
  31  -1   2    5.70   34.30
  31   1   2   -1.50   35.00
 -31   1  -2   24.20   36.40
 -32  -2   2  -12.50   30.20
  32  -2  -2    7.50   29.70
 -32   2   2  -29.90   31.50
  32   2  -2   13.40   32.30
  30  -2  -2    5.10   27.00
 -30  -2   2   -7.80   28.80
  30   2  -2   15.80   29.80
 -30   2   2   -5.50   28.80
 -28  -2   2  -11.00   22.80
  28  -2  -2    2.60   21.80
 -28   2   2  -42.40   22.40
  28   2  -2   -8.00   23.30
 -26  -2   2   13.30   23.50
  26  -2  -2  -19.30   20.80
  26   2  -2  -25.70   19.80
 -26   2   2   38.10   24.70
 -24  -2   2  242.78   36.40
  24  -2  -2  288.97   42.60
 -24   2   2  367.26   41.10
  24   2  -2  280.87   43.00
  22  -2  -2  -26.50   17.30
 -22  -2   2  -17.90   15.00
 -22   2   2  -10.00   15.40
  22   2  -2    5.90   20.00
  20  -2  -2  252.77   37.10
 -20  -2   2  318.77   34.00
 -20   2   2  267.87   33.30
  20   2  -2  264.77   37.40
  18  -2  -2  527.45   39.50
 -18  -2   2  475.15   41.10
  18  -2  -2  483.55   44.90
  18   2  -2  542.95   47.20
 -18   2   2  443.76   39.80
  16  -2  -2 1071.99   72.19
 -16  -2   2 1065.89   69.39
  16  -2  -2 1097.49   67.59
 -16   2   2 1148.79   69.39
  16   2  -2 1039.00   72.79
 -14  -2   2  805.22   55.59
  14  -2  -2  825.12   58.89
  14  -2  -2  908.31   55.69
 -14   2   2  850.21   54.99
  14   2  -2  868.61   59.79
 -12  -2   2   -2.90    9.40
  12  -2  -2  -10.50   10.60
  12  -2  -2   10.50   10.90
  12   2  -2    9.90   12.20
 -12   2   2    6.90    8.30
  12   2  -2    9.70    7.60
 -10  -2   2    2.20    8.70
  10  -2  -2    1.10   11.40
 -10   2   2   -1.10    6.80
  10   2  -2   13.10   10.60
  10   2  -2    7.30    8.70
   8  -2  -2  808.42   51.39
   8  -2  -2  822.12   50.79
  -8  -2   2  816.22   49.80
  -8   2   2  727.13   51.19
   8   2  -2  856.41   49.00
   8   2  -2  797.72   50.49
  -8   2   2  798.02   47.00
   6  -2  -2 1638.94   91.19
  -6  -2   2 1566.94   89.59
   6  -2  -2 1629.74   91.39
  -6   2   2 1520.95   91.29
   6   2  -2 1738.63   90.09
  -6   2   2 1608.94   86.69
  -4  -2   2  330.07   27.20
   4  -2  -2  401.66   29.80
  -4   2   2  393.96   29.90
   4   2  -2  333.27   26.20
   4   2  -2  464.35   30.10
  -2  -2   2  124.39   17.10
  -2  -2   2  162.58   15.20
   2  -2  -2  155.28   19.60
   2   2  -2  190.78   21.40
   2   2  -2  170.28   15.60
  -2   2   2   81.59   16.90
   0  -2   2  712.53   42.40
   0  -2   2  641.94   39.60
   0  -2  -2  737.73   43.50
   0   2   2  669.53   45.60
   0   2  -2  617.94   44.00
   2  -2   2   56.19   12.80
  -2  -2  -2   87.49   14.30
  -2  -2  -2   65.19    9.10
   2  -2   2   70.59   11.60
   2   2   2   68.29   16.20
  -2   2  -2   30.80   12.80
  -4  -2  -2  444.76   30.00
   4  -2   2  477.55   31.60
  -4  -2  -2  458.55   32.80
   4  -2   2  514.95   34.00
  -4   2  -2  460.95   35.60
   4   2   2  528.25   38.00
   6  -2   2  117.49   16.30
  -6  -2  -2  100.09   14.90
   6  -2   2  100.39   16.80
   6   2   2  103.59   20.20
  -6   2  -2  107.99   16.90
  -8  -2  -2   10.70    9.50
   8  -2   2   17.90   11.80
  -8  -2  -2   -3.50    8.60
  -8   2  -2   15.40   11.90
   8   2   2    3.20   13.50
  10  -2   2   34.40   14.10
 -10  -2  -2    7.10    8.80
 -10  -2  -2   11.70   10.70
 -10   2  -2   18.20   11.90
 -10   2  -2   11.60   11.70
  10   2   2   34.20   16.30
  12  -2   2  188.28   27.30
 -12  -2  -2  178.78   19.70
 -12  -2  -2  212.38   24.00
  12  -2   2  253.07   28.00
 -12   2  -2  189.28   25.70
 -12   2  -2  223.78   26.30
  12   2   2  260.17   33.40
  14  -2   2  617.14   50.39
  14  -2   2  654.93   49.20
 -14  -2  -2  631.34   47.20
  14   2   2  691.23   55.09
 -14   2  -2  665.93   46.60
 -14   2  -2  560.54   48.50
 -16  -2  -2  193.88   29.70
  16  -2   2  223.18   32.80
  16  -2   2  194.08   32.10
 -16   2  -2  175.88   25.40
  16   2   2  270.17   37.70
 -16   2  -2  218.08   32.10
 -18  -2  -2  146.59   28.20
  18  -2   2  125.99   27.00
  18   2   2  207.98   38.70
 -18   2  -2  204.88   32.00
  20  -2   2   56.59   23.80
 -20  -2  -2   -6.20   16.10
  20   2   2   36.20   23.40
 -20   2  -2    0.90   17.50
 -22  -2  -2   44.40   24.20
  22  -2   2   89.49   28.40
  22   2   2   79.29   29.80
 -22   2  -2   22.70   24.20
  24  -2   2   -7.60   24.40
 -24  -2  -2   33.50   27.60
  24   2   2   56.19   29.80
 -24   2  -2  -15.20   21.50
 -26  -2  -2   19.40   30.40
  26  -2   2   16.30   27.80
 -26   2  -2    0.90   26.40
  26   2   2   67.39   32.70
  28  -2   2  103.39   37.10
 -28  -2  -2   99.29   38.40
  28   2   2   45.80   35.40
 -28   2  -2  151.28   40.10
 -30  -2  -2  159.98   47.40
  30  -2   2   80.19   39.10
 -30   2  -2  225.98   49.80
  30   2   2  108.09   46.70
  31  -3  -2  -22.80   24.90
 -31  -3   2   15.80   33.60
  31   3  -2   14.20   31.80
 -31   3   2   17.30   31.60
 -29  -3   2   18.60   28.20
  29  -3  -2   -7.60   26.50
  29   3  -2  -17.30   25.30
 -29   3   2   -9.80   26.70
 -27  -3   2   51.19   29.20
  27  -3  -2   52.69   29.80
 -27   3   2   26.10   25.50
  27   3  -2   32.60   28.00
 -25  -3   2   70.79   27.90
  25  -3  -2   57.49   25.70
 -25   3   2   42.10   24.50
  25   3  -2   54.69   28.80
 -23  -3   2  115.39   29.10
  23  -3  -2  141.39   32.20
  23   3  -2  149.19   32.90
 -23   3   2  172.28   30.70
 -21  -3   2  143.59   28.40
  21  -3  -2  101.59   26.10
  21   3  -2  138.29   28.80
 -21   3   2  144.59   26.60
 -19  -3   2  294.17   33.80
  19  -3  -2  337.57   38.70
  19  -3  -2  370.16   35.50
 -19   3   2  250.67   33.10
  19   3  -2  327.47   38.90
 -19   3   2  343.87   47.90
  17  -3  -2   22.40   14.80
 -17  -3   2    0.80   12.40
  17  -3  -2    9.50   14.60
  17   3  -2   -1.70   15.40
 -17   3   2   18.70   13.80
  15  -3  -2   10.00   13.60
 -15  -3   2   20.60   13.40
  15  -3  -2   27.60   14.70
 -15   3   2    5.60   11.40
  15   3  -2   14.40   14.70
 -13  -3   2  233.68   25.90
  13  -3  -2  238.88   28.90
  13   3  -2  270.87   31.10
 -13   3   2  247.88   23.50
  13   3  -2  206.28   21.60
 -11  -3   2 2149.08  123.49
  11  -3  -2 2256.27  124.59
 -11   3   2 2157.58  124.99
  11   3  -2 2248.97  125.09
  11   3  -2 2244.78  119.59
 -11   3   2 2135.59  120.69
  -9  -3   2 4760.22  246.08
   9  -3  -2 4618.44  246.18
   9   3  -2 4719.53  243.28
  -9   3   2 4417.96  242.68
  -9   3   2 4345.27  246.78
   9   3  -2 4793.62  246.18
   7  -3  -2  788.62   56.69
  -7  -3   2  921.61   56.69
   7  -3  -2  930.71   58.09
   7  -3  -2  942.81   53.39
   7   3  -2  954.80   55.89
  -7   3   2  939.41   52.49
  -7   3   2  939.91   57.69
  -5  -3   2  309.57   24.70
   5  -3  -2  281.37   27.20
   5  -3  -2  296.57   20.40
  -5   3   2  276.47   19.40
   5   3  -2  282.47   22.40
  -5   3   2  285.57   25.90
   5   3  -2  323.47   27.10
  -3  -3   2   10.80   11.00
   3  -3  -2   59.59   13.80
  -3   3   2   35.00   13.00
   3   3  -2   70.69   14.30
   3   3  -2   61.99   10.00
  -1  -3   2  561.64   38.70
  -1  -3   2  480.15   31.70
   1  -3  -2  564.04   37.90
  -1   3   2  525.55   39.40
   1   3  -2  627.04   39.60
  -1  -3  -2   69.09    8.90
   1  -3   2   71.49   14.20
  -1  -3  -2   63.49   13.20
  -1   3  -2   69.59   16.30
   1   3   2   77.89   16.90
  -3  -3  -2 1266.87   75.19
   3  -3   2 1272.87   71.29
  -3  -3  -2 1343.67   72.19
   3  -3   2 1437.56   77.49
   3   3   2 1453.05   80.29
  -3   3  -2 1183.48   77.99
  -5  -3  -2  273.27   24.60
   5  -3   2  238.68   21.40
   5  -3   2  324.97   26.80
   5   3   2  225.08   28.90
  -5   3  -2  276.67   29.80
  -7  -3  -2  466.45   33.70
   7  -3   2  484.35   37.60
   7  -3   2  423.46   33.30
  -7  -3  -2  513.45   33.90
  -7   3  -2  476.75   39.10
   7   3   2  557.64   42.40
   9  -3   2  351.86   33.20
  -9  -3  -2  361.76   30.80
   9  -3   2  370.06   31.10
  -9  -3  -2  370.86   29.00
   9   3   2  468.25   38.20
  -9   3  -2  413.86   36.20
  11  -3   2  226.08   33.10
 -11  -3  -2  290.07   26.90
 -11  -3  -2  192.18   22.00
  11  -3   2  260.67   28.80
 -11   3  -2  185.08   26.50
 -11   3  -2  224.28   29.40
  11   3   2  273.37   33.40
 -13  -3  -2  -12.70   11.80
  13  -3   2  -19.10   11.70
  13   3   2   12.90   17.70
 -13   3  -2   -8.60   11.30
 -13   3  -2    1.10   12.90
  15  -3   2   54.19   18.90
 -15  -3  -2   20.50   16.30
  15  -3   2   44.70   18.20
 -15   3  -2   62.19   18.70
  15   3   2   56.89   22.40
 -15   3  -2   63.19   19.10
  17  -3   2  107.19   26.50
  17  -3   2  132.19   25.70
 -17  -3  -2  149.29   26.40
  17   3   2  150.18   32.20
 -17   3  -2  106.89   26.00
 -17   3  -2   98.69   23.50
  19  -3   2  601.44   53.59
 -19  -3  -2  518.75   50.39
  19   3   2  560.24   58.09
 -19   3  -2  634.54   54.19
  21  -3   2  656.63   59.59
 -21  -3  -2  603.44   55.39
 -21   3  -2  605.54   56.09
  21   3   2  580.74   63.19
  23  -3   2  644.84   64.29
 -23  -3  -2  744.13   64.09
  23   3   2  691.23   69.49
 -23   3  -2  710.13   64.09
 -25  -3  -2  174.88   36.10
  25  -3   2  158.48   35.80
  25   3   2   54.39   32.60
 -25   3  -2  154.48   39.20
  27  -3   2  107.19   35.60
 -27  -3  -2   19.90   31.50
  27   3   2   77.79   38.40
 -27   3  -2  104.89   41.40
 -29  -3  -2  -16.00   32.80
  29  -3   2  -27.20   25.20
  29   3   2    2.10   34.40
 -29   3  -2    4.60   34.40
  32  -4  -2   11.90   30.80
 -32  -4   2   53.99   35.80
 -32   4   2  -58.49   28.90
  32   4  -2    4.30   31.00
 -30  -4   2   -9.00   31.50
  30  -4  -2  -25.90   25.80
  30   4  -2   -2.70   29.60
 -30   4   2   47.10   31.20
  28  -4  -2  -17.60   24.80
 -28  -4   2  -10.60   24.60
  28   4  -2   20.70   28.30
 -28   4   2   26.70   27.30
  26  -4  -2  -27.80   20.40
 -26  -4   2  -29.80   19.60
 -26   4   2   13.60   21.70
  26   4  -2  -13.20   24.40
 -24  -4   2    7.40   21.00
  24  -4  -2   14.30   23.40
 -24   4   2   31.40   20.50
  24   4  -2   -7.80   21.40
  22  -4  -2  112.09   28.50
 -22  -4   2  104.59   23.90
 -22   4   2   54.29   23.40
  22   4  -2   36.00   23.80
  20  -4  -2   35.90   20.40
 -20  -4   2   16.50   16.10
  20  -4  -2   39.90   20.80
 -20   4   2   31.30   18.10
  20   4  -2   -3.50   17.20
 -18  -4   2   61.69   18.70
  18  -4  -2   46.60   21.30
  18  -4  -2   87.09   23.00
 -18   4   2   62.29   17.70
  18   4  -2   33.70   20.00
 -18   4   2   45.70   21.50
 -16  -4   2   -4.00   10.80
  16  -4  -2    0.30   17.00
  16  -4  -2    1.80   14.20
  16   4  -2  -10.80   14.60
 -16   4   2   16.70   12.20
  14  -4  -2   14.30   12.80
 -14  -4   2   37.60   14.20
 -14   4   2    9.20   15.10
  14   4  -2   37.60   11.10
  14   4  -2   37.40   18.30
 -14   4   2   55.29   14.40
  12  -4  -2  -19.90   10.10
  12  -4  -2    6.50   13.00
 -12  -4   2   -8.40   10.50
  12   4  -2    5.60    9.50
  12   4  -2   17.40   14.00
 -12   4   2    0.70   12.50
 -12   4   2   12.90    9.80
  10  -4  -2  164.18   20.00
 -10  -4   2  154.38   22.60
  10  -4  -2  165.98   25.10
  10  -4  -2  192.98   26.30
  10   4  -2  133.09   19.70
 -10   4   2  157.68   18.20
  10   4  -2  186.88   25.30
 -10   4   2  168.48   24.80
   8  -4  -2  500.25   40.40
  -8  -4   2  481.55   37.30
   8  -4  -2  485.65   33.60
   8   4  -2  545.55   37.20
  -8   4   2  482.65   36.90
  -8   4   2  485.45   32.50
   8   4  -2  465.45   35.80
   6  -4  -2  503.85   38.30
   6  -4  -2  460.15   30.80
  -6  -4   2  563.74   36.40
  -6   4   2  455.35   35.50
   6   4  -2  440.46   32.70
   4  -4  -2   16.50   11.70
   4  -4  -2    8.10    6.70
  -4  -4   2   17.50   10.40
   4   4  -2    6.40    7.60
  -4   4   2    2.10   10.80
   4   4  -2    3.80   11.70
  -2  -4   2   18.60   11.50
   2  -4  -2   24.20    7.10
   2  -4  -2   31.60   13.40
  -2   4   2   11.80   12.00
   2   4  -2   23.00   13.20
   2   4  -2   28.80    7.20
   0  -4  -2   44.40    9.10
   0  -4  -2   65.89   15.10
   0  -4   2   78.29   15.40
   0   4  -2   68.69   17.00
   0   4   2   77.69   18.20
   2  -4   2  481.05   36.10
  -2  -4  -2  460.15   30.00
  -2  -4  -2  468.45   36.10
   2   4   2  470.75   38.80
  -2   4  -2  484.85   39.10
  -4  -4  -2   39.30   13.40
  -4  -4  -2   26.60    8.90
   4  -4   2   43.50   13.60
   4   4   2   29.10   14.70
  -4   4  -2   45.80   16.50
   6  -4   2   13.50   11.50
  -6  -4  -2   15.70   11.60
   6  -4   2    1.90    7.50
   6   4   2   36.50   16.10
  -6   4  -2    1.90   13.80
  -8  -4  -2  143.19   20.40
  -8  -4  -2  164.48   22.80
   8  -4   2  204.08   20.50
   8  -4   2  192.48   25.70
   8   4   2  218.68   30.10
  -8   4  -2  196.48   28.10
 -10  -4  -2   19.80   12.00
 -10  -4  -2   -7.70   10.10
  10  -4   2   -0.80   11.50
  10  -4   2   19.30   11.10
  10   4   2   25.00   16.80
 -10   4  -2   17.30   15.40
 -12  -4  -2   30.40   14.30
  12  -4   2   88.29   21.20
 -12  -4  -2   60.99   14.20
  12  -4   2   57.39   16.10
  12   4   2   45.30   19.70
 -12   4  -2   53.19   19.40
  14  -4   2   14.20   14.70
 -14  -4  -2   12.50   13.60
  14  -4   2   12.10   13.80
  14   4   2   -5.70   17.30
 -14   4  -2    8.10   14.70
 -14   4  -2    0.40   15.40
  16  -4   2   26.80   17.40
 -16  -4  -2    4.70   14.70
 -16   4  -2   63.09   19.30
 -16   4  -2   14.00   18.00
  16   4   2   18.30   21.90
  18  -4   2   35.60   19.90
 -18  -4  -2   47.90   20.80
  18   4   2   91.79   30.70
 -18   4  -2   86.19   31.30
 -18   4  -2   69.39   21.80
  20  -4   2   23.00   22.50
 -20  -4  -2   23.20   21.40
  20  -4   2   84.69   26.30
  20   4   2   38.50   28.80
 -20   4  -2   52.89   25.10
  22  -4   2  -11.50   19.70
 -22  -4  -2    9.80   22.40
  22   4   2   69.39   32.70
 -22   4  -2   87.79   29.00
  24  -4   2    9.50   23.70
 -24  -4  -2    4.10   23.30
 -24   4  -2  -12.00   24.40
  24   4   2    3.00   26.40
 -26  -4  -2  -50.19   22.40
  26  -4   2   10.90   26.30
  26   4   2    8.80   32.50
 -26   4  -2    9.20   27.00
 -28  -4  -2   69.79   33.60
  28  -4   2   25.20   30.00
  28   4   2  -28.90   29.80
 -28   4  -2   56.79   33.80
 -30  -4  -2   36.90   37.50
  30  -4   2   30.20   33.70
  30   4   2  -22.60   33.90
 -30   4  -2   48.80   37.00
 -31  -5   2   20.70   34.90
  31  -5  -2   53.89   33.90
  31   5  -2   29.70   34.50
 -31   5   2   46.00   33.10
 -29  -5   2   35.50   30.60
  29  -5  -2  -17.70   26.30
  29   5  -2   57.19   33.70
 -29   5   2    2.20   26.00
 -27  -5   2   47.00   28.70
  27  -5  -2   26.30   28.00
 -27   5   2   32.30   25.40
  27   5  -2   47.80   30.70
  25  -5  -2  188.58   37.30
 -25  -5   2  110.49   31.50
  25   5  -2  136.39   34.60
 -25   5   2  228.98   37.70
 -23  -5   2  150.88   30.90
  23  -5  -2  207.98   37.50
 -23   5   2  182.38   33.40
  23   5  -2  255.07   41.20
  21  -5  -2  184.68   32.00
 -21  -5   2   92.89   25.80
  21  -5  -2  188.98   34.90
 -21   5   2  167.58   28.90
  21   5  -2  185.28   35.80
  19  -5  -2  124.99   25.90
 -19  -5   2   63.29   21.30
  19  -5  -2   84.29   25.10
  19   5  -2  106.99   28.00
 -19   5   2   86.49   26.80
 -19   5   2   41.20   26.30
 -19   5   2  134.79   24.60
 -17  -5   2  152.38   27.20
  17  -5  -2  147.09   26.00
 -17   5   2  175.38   32.80
 -17   5   2  192.58   31.60
 -17   5   2  189.88   25.30
  17   5  -2  124.99   28.40
 -15  -5   2  -18.40   10.40
  15  -5  -2   -0.70   13.40
  15  -5  -2  -11.80   10.70
  15  -5  -2  -15.50   14.50
 -15   5   2  -10.90   10.30
  15   5  -2    7.80   16.40
  15   5  -2   11.60   10.00
 -15   5   2   12.20   14.00
 -13  -5   2   88.49   19.10
  13  -5  -2   67.99   19.20
  13  -5  -2   95.19   23.20
  13   5  -2   80.39   15.30
 -13   5   2   47.70   14.00
 -13   5   2   68.49   19.20
  13   5  -2   62.99   21.50
 -11  -5   2 1117.09   70.69
  11  -5  -2 1121.89   77.99
  11  -5  -2 1192.58   71.69
  11  -5  -2 1122.49   74.19
 -11   5   2 1134.79   71.09
  11   5  -2 1096.59   66.99
  11   5  -2 1231.78   72.39
 -11   5   2 1003.80   66.19
   9  -5  -2 1520.55   93.49
   9  -5  -2 1516.65   87.09
  -9  -5   2 1527.55   90.19
   9   5  -2 1416.76   88.79
  -9   5   2 1641.34   90.59
   9   5  -2 1509.25   88.09
   7  -5  -2 2321.67  125.99
  -7  -5   2 2185.48  128.99
   7  -5  -2 2277.27  132.09
   7   5  -2 2275.77  126.99
  -7   5   2 2495.35  130.29
   5  -5  -2 1483.85   80.69
   5  -5  -2 1584.34   88.69
  -5  -5   2 1492.55   85.39
  -5   5   2 1354.76   84.49
   5   5  -2 1347.67   80.29
   3  -5  -2   14.20    8.30
   3  -5  -2   32.50   14.10
  -3  -5   2    1.40   10.70
  -3   5   2   15.50    9.80
   3   5  -2   19.80    7.50
   3   5  -2    6.90   12.90
   1  -5  -2   82.09   19.70
  -1  -5   2  136.29   21.20
   1  -5  -2  108.79   15.00
   1   5  -2  159.48   24.50
  -1   5   2  105.89   19.70
  -1  -5  -2   36.10   14.80
  -1  -5  -2    8.60    7.90
   1  -5   2   15.20   11.70
   1   5   2   21.50   14.70
  -1   5  -2   79.59   18.50
  -3  -5  -2  182.88   18.90
   3  -5   2  162.78   24.40
  -3  -5  -2  258.57   27.40
  -3   5  -2  152.38   26.00
   3   5   2  214.48   27.10
  -5  -5  -2 1130.29   67.09
   5  -5   2 1072.69   68.99
  -5   5  -2 1033.50   71.19
   5   5   2  971.40   70.29
   7  -5   2 1590.14   88.59
  -7  -5  -2 1648.44   99.79
  -7  -5  -2 1658.83   94.99
   7  -5   2 1611.44   96.59
   7   5   2 1654.03  100.79
  -7   5  -2 1611.94  100.49
  -9  -5  -2  917.31   57.99
   9  -5   2  868.61   53.59
  -9  -5  -2  871.61   56.59
   9  -5   2  910.31   61.89
   9   5   2  943.71   64.59
  -9   5  -2  855.01   64.49
 -11  -5  -2  275.47   28.40
  11  -5   2  285.47   32.30
 -11  -5  -2  276.97   28.30
  11  -5   2  295.77   26.70
 -11   5  -2  237.58   35.80
  11   5   2  267.57   35.90
  13  -5   2  220.18   31.00
  13  -5   2  224.28   27.70
 -13  -5  -2  257.87   28.80
 -13   5  -2  278.17   36.10
  13   5   2  243.08   36.60
  15  -5   2   11.50   18.00
  15  -5   2   65.59   18.30
 -15  -5  -2   22.90   15.60
  15   5   2   27.80   21.10
 -15   5  -2   67.09   22.20
 -15   5  -2   22.10   16.00
  17  -5   2  351.16   41.90
 -17  -5  -2  425.36   40.30
  17  -5   2  403.26   39.20
  17   5   2  336.67   48.80
 -17   5  -2  332.97   44.70
 -17   5  -2  366.06   41.50
  19  -5   2  185.18   34.80
 -19  -5  -2  324.77   37.80
  19   5   2  359.36   51.19
 -19   5  -2  292.27   39.80
  21  -5   2  194.08   38.70
 -21  -5  -2  178.58   33.60
  21   5   2  288.37   50.49
 -21   5  -2  284.97   40.90
  23  -5   2   44.80   25.20
 -23  -5  -2    5.80   22.80
  23   5   2   58.89   30.80
 -23   5  -2   36.20   28.90
  25  -5   2   67.79   29.30
 -25  -5  -2   51.19   27.90
  25   5   2  -20.90   29.70
 -25   5  -2   10.50   27.30
 -27  -5  -2   -8.80   26.90
  27  -5   2   30.10   39.80
 -27   5  -2   -0.60   29.50
  27   5   2   52.29   37.70
 -29  -5  -2  -19.50   31.30
 -29   5  -2   -8.90   32.30
  29   5   2   35.80   39.60
  30  -6  -2   36.20   29.10
 -30  -6   2   58.09   35.50
 -30   6   2  -29.70   36.60
  30   6  -2   61.19   36.90
 -30   6   2   -0.20   33.20
 -28  -6   2   12.60   27.40
  28  -6  -2   -4.50   24.20
 -28   6   2    7.80   27.80
 -28   6   2  -14.00   32.40
  28   6  -2   -4.30   29.40
 -26  -6   2  -12.70   24.20
  26  -6  -2   39.50   25.80
 -26   6   2  -17.40   27.40
  26   6  -2   19.50   28.50
 -26   6   2  -44.80   21.60
  24  -6  -2   70.29   28.30
 -24  -6   2   46.40   27.10
  24   6  -2   24.40   27.60
 -24   6   2   59.49   26.20
 -24   6   2   76.89   32.30
  22  -6  -2   79.69   45.90
  22  -6  -2   37.40   21.60
 -22  -6   2   20.70   21.00
 -22   6   2   20.40   20.10
  22   6  -2   20.40   24.30
 -22   6   2   21.60   22.30
 -20  -6   2   45.90   18.30
  20  -6  -2    2.10   18.80
 -20   6   2   47.00   26.50
  20   6  -2  -32.70   20.20
 -20   6   2   38.90   19.50
 -20   6   2   27.90   22.20
  18  -6  -2   85.99   23.50
 -18  -6   2   80.29   23.60
 -18   6   2   44.70   25.40
  18   6  -2   54.39   23.00
 -18   6   2   89.79   23.20
 -18   6   2   21.50   21.20
 -16  -6   2   42.50   19.00
  16  -6  -2   35.50   20.00
  16  -6  -2   46.20   21.90
  16  -6  -2   78.69   19.10
 -16   6   2   11.80   21.50
  16   6  -2   33.90   19.70
 -16   6   2   48.50   17.10
 -16   6   2   16.50   18.20
  14  -6  -2  208.18   33.50
 -14  -6   2  125.29   23.70
  14  -6  -2  202.28   30.10
  14   6  -2  179.38   24.10
  14   6  -2  240.48   32.80
 -14   6   2  186.78   23.50
 -14   6   2  196.58   29.00
 -14   6   2  155.48   32.00
 -12  -6   2  598.84   47.60
  12  -6  -2  658.43   52.99
  12  -6  -2  724.03   49.80
 -12   6   2  648.84   44.70
 -12   6   2  668.33   48.80
  12   6  -2  602.24   49.90
  12   6  -2  630.74   45.60
  10  -6  -2   45.20   19.00
 -10  -6   2   24.60   13.20
  10  -6  -2   37.30   12.40
  10   6  -2   41.40   15.80
  10   6  -2   36.80   14.50
 -10   6   2   56.39   16.20
   8  -6  -2    7.90   10.10
  -8  -6   2   25.90   13.10
   8  -6  -2   28.30   15.70
  -8   6   2   13.00   11.60
   8   6  -2   17.60   13.10
   6  -6  -2   56.59   21.20
   6  -6  -2   60.69   13.00
  -6  -6   2   69.39   16.30
   6   6  -2   93.09   19.70
   6   6  -2   63.19   14.40
  -6   6   2   86.09   17.60
   4  -6  -2  453.35   40.50
  -4  -6   2  404.66   36.10
   4  -6  -2  444.66   32.40
   4   6  -2  466.85   39.70
   4   6  -2  438.96   29.90
  -4   6   2  413.46   34.10
  -2  -6   2  -10.10   13.00
   2  -6  -2   12.80   10.90
   2  -6  -2   18.50   14.00
   2   6  -2   28.50   16.10
  -2   6   2   34.60   14.50
   0  -6   2  979.20   63.89
   0  -6  -2  865.01   56.59
   0  -6  -2  975.20   63.79
   0   6   2  873.41   61.09
   0   6  -2 1011.30   65.89
  -2  -6  -2 1507.55   85.19
   2  -6   2 1364.86   84.19
  -2  -6  -2 1288.67   78.09
   2   6   2 1286.37   83.89
  -2   6  -2 1394.26   87.19
  -4  -6  -2  426.36   37.40
  -4  -6  -2  368.26   30.80
   4  -6   2  394.56   37.30
   4   6   2  365.86   37.50
  -4   6  -2  465.65   42.90
   6  -6   2  242.08   29.70
  -6  -6  -2  169.98   27.70
   6   6   2  230.98   31.90
  -6   6  -2  179.58   30.20
   8  -6   2   24.20   14.60
  -8  -6  -2   57.39   14.70
   8  -6   2   32.80    9.00
  -8  -6  -2   26.00   15.70
  -8   6  -2   31.40   18.70
   8   6   2   29.60   19.80
 -10  -6  -2 1162.98   70.89
 -10  -6  -2 1148.59   70.29
  10  -6   2 1092.29   74.49
  10  -6   2 1090.29   65.09
  10   6   2 1098.29   76.79
 -10   6  -2 1098.79   77.79
 -12  -6  -2  751.22   52.49
  12  -6   2  717.93   48.60
  12  -6   2  640.34   55.49
 -12  -6  -2  791.62   52.09
 -12   6  -2  741.13   60.49
  12   6   2  750.42   60.89
  14  -6   2  923.91   65.79
 -14  -6  -2  867.91   60.29
  14  -6   2  869.21   57.09
 -14   6  -2  764.32   65.69
  14   6   2  827.12   68.09
 -16  -6  -2  343.87   37.20
  16  -6   2  322.17   36.50
  16  -6   2  375.36   40.80
 -16   6  -2  317.07   37.70
 -16   6  -2  303.47   44.80
  16   6   2  342.57   46.40
 -18  -6  -2   -1.00   17.50
  18  -6   2    1.90   19.50
  18  -6   2    0.10   17.70
 -18   6  -2   43.10   22.00
  18   6   2   22.60   26.50
 -18   6  -2    3.00   20.60
  20  -6   2  -16.10   18.10
 -20  -6  -2   28.50   20.70
  20  -6   2  -18.20   18.70
  20   6   2   33.20   28.40
 -20   6  -2    7.80   21.00
 -22  -6  -2  -27.70   19.60
  22  -6   2   72.19   26.90
  22   6   2   49.90   32.70
 -22   6  -2   34.80   27.30
  24  -6   2   14.70   23.90
 -24  -6  -2    3.10   24.40
  24   6   2   30.60   31.60
 -24   6  -2    7.30   28.10
 -26  -6  -2  -23.60   26.70
 -26   6  -2    9.80   29.40
  26   6   2  -50.69   28.30
 -28  -6  -2   17.60   30.40
  28   6   2   26.10   38.50
 -28   6  -2   -9.40   33.30
 -29  -7   2   14.60   31.10
  29  -7  -2   -6.90   27.80
 -29   7   2   13.50   32.90
  29   7  -2   -6.20   31.40
 -29   7   2  -25.90   29.80
  27  -7  -2  101.19   34.00
 -27  -7   2  114.69   35.70
  27   7  -2  138.09   41.30
 -27   7   2   64.69   35.20
 -27   7   2  124.09   36.20
  25  -7  -2   76.49   26.70
 -25  -7   2   74.79   28.70
 -25   7   2   17.30   24.30
  25   7  -2  107.39   35.60
 -25   7   2   90.29   33.70
  23  -7  -2  202.38   35.60
 -23  -7   2  151.48   34.90
 -23   7   2  116.69   30.10
 -23   7   2  175.08   38.40
  23   7  -2  122.39   35.20
  21  -7  -2  127.79   30.30
 -21  -7   2   70.19   26.20
 -21   7   2  123.19   27.20
 -21   7   2  104.69   36.80
  21   7  -2  103.59   30.90
 -21   7   2  148.59   34.50
  19  -7  -2   21.20   21.40
 -19  -7   2  -10.20   16.80
  19  -7  -2    7.50   17.30
  19  -7  -2  -27.40   20.80
 -19   7   2   -7.80   15.40
 -19   7   2   19.90   25.60
 -19   7   2  -23.50   19.40
  19   7  -2   19.00   22.90
  17  -7  -2   46.90   25.10
  17  -7  -2   31.40   19.50
  17  -7  -2    1.70   14.10
 -17  -7   2    2.80   15.40
 -17   7   2  -18.10   17.40
  17   7  -2    6.50   20.40
 -17   7   2  -13.10   19.80
 -17   7   2   -0.90   13.30
  15  -7  -2    2.00   13.10
  15  -7  -2   -0.10   21.30
  15  -7  -2   15.80   17.20
 -15  -7   2    0.50   13.70
 -15   7   2   -3.40   13.90
 -15   7   2    4.50   12.80
  15   7  -2   -1.40   17.60
 -15   7   2   29.30   22.80
  15   7  -2   -0.30   22.30
  13  -7  -2   98.09   26.80
 -13  -7   2   43.00   16.90
 -13   7   2   52.79   16.10
  13   7  -2   59.99   17.90
 -13   7   2   88.39   29.20
  13   7  -2  100.19   24.90
 -13   7   2   72.09   19.10
 -11  -7   2   24.40   13.70
  11  -7  -2   20.70   19.00
  11   7  -2   16.70   15.30
 -11   7   2   38.00   23.40
 -11   7   2   36.90   14.90
  11   7  -2   31.80   16.70
  -9  -7   2  134.69   21.80
   9  -7  -2  104.39   26.50
   9  -7  -2  105.39   18.50
  -9   7   2   96.99   20.80
   9   7  -2  133.39   21.70
  -7  -7   2  203.08   27.00
   7  -7  -2  212.18   33.50
   7  -7  -2  242.38   24.70
   7   7  -2  214.18   25.40
   7   7  -2  257.87   31.20
  -7   7   2  282.77   27.90
   5  -7  -2  101.19   16.90
   5  -7  -2  104.59   24.20
  -5  -7   2   70.59   17.90
   5   7  -2  122.09   24.60
  -5   7   2   65.19   16.30
   5   7  -2  136.89   18.10
   3  -7  -2   29.20   18.30
  -3  -7   2   82.19   18.50
   3  -7  -2   31.90   13.20
  -3   7   2   57.69   16.40
   3   7  -2   47.00   19.30
   3   7  -2   27.90    9.70
   1  -7  -2  209.88   31.60
   1  -7  -2  200.68   24.30
  -1  -7   2  201.88   28.30
  -1   7   2  209.18   27.00
   1   7  -2  188.98   31.20
   1  -7   2   19.20   14.20
  -1  -7  -2   31.00   11.80
  -1  -7  -2   22.50   16.50
  -1   7  -2   32.10   19.00
   1   7   2   -6.70   12.40
  -3  -7  -2  138.59   25.80
  -3  -7  -2   97.59   17.50
   3  -7   2  146.69   25.00
   3   7   2  118.29   24.20
  -3   7  -2   47.70   22.70
   5  -7   2   28.70   15.90
  -5  -7  -2   70.29   20.60
   5   7   2   38.80   18.80
  -5   7  -2   48.00   22.60
   7  -7   2   92.69   23.20
  -7  -7  -2   79.69   17.50
  -7  -7  -2  127.89   24.60
  -7   7  -2  147.99   31.60
   7   7   2  106.69   26.50
  -9  -7  -2   72.69   21.70
   9  -7   2  113.89   23.40
  -9  -7  -2  107.79   20.90
  -9   7  -2   91.79   26.90
   9   7   2  122.09   25.50
  11  -7   2  171.18   30.60
 -11  -7  -2  219.28   31.10
  11  -7   2  174.28   22.00
 -11  -7  -2  178.38   26.50
 -11   7  -2  211.18   36.50
  11   7   2  195.58   33.20
 -13  -7  -2   36.20   16.70
  13  -7   2   28.50   18.20
  13  -7   2   33.50   20.60
  13   7   2   50.69   22.70
 -13   7  -2   44.60   23.00
 -15  -7  -2    9.80   15.40
  15  -7   2    8.20   17.10
  15   7   2    5.70   21.40
 -15   7  -2   35.70   24.70
  17  -7   2   13.60   19.60
 -17  -7  -2    4.20   18.40
 -17   7  -2   19.10   20.00
 -17   7  -2   45.10   24.50
  17   7   2   42.20   25.70
  19  -7   2   68.19   26.50
 -19  -7  -2   84.19   26.30
 -19   7  -2   41.50   24.10
 -19   7  -2    5.90   26.30
  19   7   2   38.00   30.40
  21  -7   2   -5.90   20.30
 -21  -7  -2    6.70   22.70
 -21   7  -2   21.50   21.60
  21   7   2   61.39   33.70
 -23  -7  -2   70.69   29.20
  23  -7   2   53.29   27.40
 -23   7  -2   17.30   29.60
  23   7   2   34.80   31.40
  25  -7   2    9.20   26.60
 -25  -7  -2   25.40   27.10
 -25   7  -2   -8.00   31.40
  25   7   2   24.10   35.40
 -27  -7  -2  -31.00   27.00
 -27   7  -2   -4.70   33.30
  27   7   2   -7.00   35.50
 -28  -8   2   56.49   37.00
  28  -8  -2  125.69   40.20
 -28   8   2  130.19   38.20
  28   8  -2  130.09   42.60
  26  -8  -2   -2.10   28.20
 -26  -8   2  -27.50   26.90
 -26   8   2  -18.60   24.70
 -26   8   2   29.30   32.50
  26   8  -2   -2.90   28.30
 -24  -8   2  -20.50   22.80
  24  -8  -2  -16.60   26.50
 -24   8   2  -22.00   21.70
  24   8  -2    1.10   28.00
 -24   8   2    5.70   27.00
  22  -8  -2  -12.40   24.60
 -22  -8   2   28.60   22.70
  22   8  -2    6.90   25.50
 -22   8   2  -15.80   18.90
 -22   8   2   32.30   27.70
 -20  -8   2  103.59   27.80
  20  -8  -2  116.19   26.50
  20  -8  -2   44.90   29.60
  20  -8  -2  108.39   29.70
 -20   8   2  144.79   33.10
 -20   8   2   25.30   28.70
 -20   8   2   90.59   25.80
  20   8  -2  115.99   33.00
 -18  -8   2  153.68   29.60
  18  -8  -2  147.09   37.00
  18  -8  -2  178.88   30.90
  18  -8  -2  233.88   36.80
  18   8  -2  294.67   41.80
 -18   8   2  168.38   31.80
 -18   8   2  173.78   27.60
 -18   8   2  170.08   41.30
  16  -8  -2   58.49   19.10
  16  -8  -2   42.70   28.50
 -16  -8   2   43.50   20.90
 -16   8   2   53.29   29.20
  16   8  -2   48.50   24.50
 -16   8   2   66.19   19.60
 -16   8   2   60.79   21.50
  14  -8  -2  152.58   34.00
 -14  -8   2   98.39   23.00
  14   8  -2  181.18   27.80
 -14   8   2  124.29   26.70
 -14   8   2  217.58   41.20
 -14   8   2  165.18   25.00
  14   8  -2  189.28   31.90
  12  -8  -2   48.00   25.40
 -12  -8   2    3.30   12.90
 -12   8   2   -1.20   20.90
  12   8  -2   15.00   18.40
 -12   8   2   12.20   14.30
  12   8  -2   24.90   17.90
  10  -8  -2  191.18   34.00
  10  -8  -2   75.09   18.30
 -10  -8   2   66.59   19.50
 -10   8   2  111.39   22.20
  10   8  -2  134.09   23.60
 -10   8   2   92.09   30.10
   8  -8  -2   12.60   11.30
   8  -8  -2    2.80   17.00
  -8  -8   2   17.70   14.10
  -8   8   2   44.50   22.40
   8   8  -2   31.00   17.50
   8   8  -2   15.80   14.50
  -8   8   2   17.80   13.20
   6  -8  -2   47.00   17.20
   6  -8  -2  113.79   26.20
  -6  -8   2   74.09   18.20
   6   8  -2  106.89   23.90
  -6   8   2   48.60   16.20
  -4  -8   2  993.70   71.79
   4  -8  -2  915.71   71.69
   4  -8  -2  995.10   66.19
   4   8  -2 1106.49   73.09
   4   8  -2 1062.79   61.09
  -4   8   2 1079.59   69.29
   2  -8  -2 1712.23  101.09
   2  -8  -2 1594.84  106.09
  -2  -8   2 1668.03  106.69
   2   8  -2 1874.71  108.69
  -2   8   2 1708.83  103.19
   0  -8  -2  689.83   53.49
   0  -8  -2  818.22   60.09
   0  -8   2  708.53   59.49
   0   8  -2  746.83   60.89
   0   8   2  786.82   55.99
  -2  -8  -2  591.94   46.20
  -2  -8  -2  752.22   55.39
   2  -8   2  738.83   53.49
  -2   8  -2  599.24   56.19
   2   8   2  642.04   51.19
   4  -8   2   19.10   17.70
  -4  -8  -2   -1.50   17.30
  -4   8  -2   47.50   21.60
   4   8   2   37.70   19.00
  -6  -8  -2   54.39   21.30
   6  -8   2   19.30   17.90
   6   8   2   -3.50   16.10
  -6   8  -2    6.90   20.30
  -8  -8  -2   84.19   24.80
   8  -8   2  102.59   26.80
  -8  -8  -2  124.59   22.40
   8   8   2  135.39   29.60
  -8   8  -2   94.39   30.70
 -10  -8  -2  361.26   34.20
 -10  -8  -2  315.77   39.80
  10  -8   2  346.87   39.50
  10   8   2  359.76   42.00
 -10   8  -2  299.77   45.70
  10   8   2  273.57   40.30
  12  -8   2  516.55   51.69
 -12  -8  -2  611.34   49.90
  12   8   2  611.24   57.29
 -12   8  -2  615.64   59.79
  12   8   2  642.74   53.39
 -14  -8  -2  278.97   37.50
  14  -8   2  411.06   45.90
 -14   8  -2  342.97   49.00
  14   8   2  419.26   49.99
  16  -8   2  540.95   53.49
 -16  -8  -2  522.05   48.80
 -16   8  -2  540.85   59.39
  16   8   2  541.45   59.99
 -18  -8  -2  324.67   42.80
  18  -8   2  360.66   48.70
 -18   8  -2  425.66   47.50
  18   8   2  314.57   51.79
 -18   8  -2  394.96   56.09
  20  -8   2    0.80   19.00
 -20  -8  -2    5.50   21.50
 -20   8  -2   54.79   24.30
  20   8   2  -13.30   25.40
 -20   8  -2   -0.70   27.40
 -22  -8  -2  -24.20   22.40
  22  -8   2   60.19   29.00
 -22   8  -2   -4.90   25.90
  22   8   2  -25.20   29.00
  24  -8   2   24.00   25.80
 -24  -8  -2   12.00   26.20
 -24   8  -2    4.00   29.30
  24   8   2   27.90   34.70
  26  -8   2   70.09   34.50
 -26  -8  -2   68.69   32.60
  26   8   2   84.39   45.60
 -26   8  -2   67.09   39.80
 -27  -9   2  -50.09   25.80
 -27   9   2    0.30   27.10
  27   9  -2    2.50   32.60
  25  -9  -2   -3.30   29.70
 -25  -9   2   23.10   28.00
 -25   9   2  -16.10   23.40
  25   9  -2  -15.90   29.10
 -23  -9   2   27.20   27.80
  23  -9  -2  132.39   36.00
 -23   9   2   89.89   31.60
  23   9  -2   84.99   32.70
  21  -9  -2   55.79   26.50
  21  -9  -2   67.89   29.70
 -21  -9   2  125.59   34.50
  21   9  -2   87.39   32.70
 -21   9   2   88.69   30.40
 -21   9   2   69.39   36.00
 -21   9   2  134.29   30.20
  19  -9  -2   42.60   31.10
  19  -9  -2    8.90   19.60
 -19  -9   2    7.20   20.80
 -19   9   2   32.70   19.80
 -19   9   2   33.30   30.60
 -19   9   2   20.30   22.20
  19   9  -2   20.50   26.90
  17  -9  -2   19.40   18.00
 -17  -9   2    1.10   19.20
  17  -9  -2   15.50   24.90
 -17   9   2    8.00   20.00
  17   9  -2   -6.00   20.70
 -17   9   2  -13.90   14.30
 -17   9   2   37.70   31.00
  15  -9  -2  -11.30   23.20
 -15  -9   2   -4.40   14.60
  15  -9  -2  -27.70   22.00
  15   9  -2   40.50   23.10
 -15   9   2   -2.10   13.80
 -15   9   2   27.80   29.50
 -15   9   2    9.20   17.60
  13  -9  -2  231.58   41.70
 -13  -9   2  180.68   29.60
  13   9  -2  202.58   33.20
 -13   9   2  163.48   29.50
 -13   9   2  104.99   36.30
  13   9  -2  172.38   31.00
 -11  -9   2  170.98   30.90
  11  -9  -2  336.47   48.00
  11   9  -2  282.97   36.50
 -11   9   2  281.07   46.60
 -11   9   2  342.97   35.10
  11   9  -2  370.76   52.49
   9  -9  -2  508.25   54.19
  -9  -9   2  510.95   46.20
   9  -9  -2  559.94   44.70
  -9   9   2  519.65   43.70
  -9   9   2  491.45   56.39
   9   9  -2  604.64   61.49
   9   9  -2  513.55   43.30
   7  -9  -2  326.67   45.40
   7  -9  -2  356.26   36.20
  -7  -9   2  373.66   39.10
  -7   9   2  440.26   37.40
   7   9  -2  367.76   34.30
   7   9  -2  349.87   41.90
  -7   9   2  376.36   48.60
  -5  -9   2  160.58   27.80
   5  -9  -2  157.08   30.30
   5  -9  -2  151.98   24.60
  -5   9   2  145.99   32.50
   5   9  -2  159.68   28.40
  -5   9   2  134.79   24.30
   5   9  -2  182.58   31.00
  -3  -9   2  195.88   30.30
   3  -9  -2  175.28   25.60
   3  -9  -2  168.68   32.10
  -3   9   2  147.29   32.60
   3   9  -2  178.28   35.00
  -3   9   2  218.58   29.80
   1  -9  -2   20.30   15.50
   1  -9  -2   -4.50   16.40
  -1  -9   2   61.19   19.60
  -1   9   2   31.40   23.00
  -1   9   2   35.20   17.90
   1   9  -2   21.00   20.30
   1  -9   2   27.60   16.60
  -1  -9  -2   19.50   14.70
  -1  -9  -2    4.60   18.20
  -1   9  -2    4.10   20.90
   1   9   2  -14.40   19.40
   1   9   2   17.50   16.10
  -3  -9  -2   32.80   21.80
   3  -9   2   -0.90   15.30
   3   9   2    9.80   17.30
  -3   9  -2    3.20   19.80
   3   9   2   12.10   20.70
   5  -9   2  247.08   36.40
  -5  -9  -2  176.28   34.30
  -5   9  -2  237.98   42.30
   5   9   2  205.18   36.60
   5   9   2  252.47   35.80
  -7  -9  -2  -15.80   18.60
  -7  -9  -2   -1.00   13.00
   7  -9   2  -13.40   16.70
  -7   9  -2   -5.30   21.80
   7   9   2  -12.80   17.10
   7   9   2   34.80   21.90
   9  -9   2  -10.20   14.40
  -9  -9  -2   32.80   23.20
  -9  -9  -2   23.10   15.90
   9   9   2   15.20   19.40
  -9   9  -2    7.50   23.80
 -11  -9  -2   -0.70   16.30
  11  -9   2   15.00   18.50
 -11  -9  -2    4.60   21.20
 -11   9  -2   32.30   25.70
  11   9   2  -20.60   20.00
  11   9   2   35.70   24.80
  13  -9   2   23.80   21.40
 -13  -9  -2   47.40   18.40
  13   9   2   76.89   29.00
 -13   9  -2   30.60   27.50
  15  -9   2   36.70   24.20
 -15  -9  -2   43.30   23.20
 -15   9  -2   33.90   27.00
  15   9   2    0.50   26.40
 -17  -9  -2   49.00   25.70
  17  -9   2   93.79   28.80
  17   9   2  111.79   35.40
 -17   9  -2   40.60   30.00
 -19  -9  -2   28.60   23.00
  19  -9   2   23.50   23.70
 -19   9  -2   47.10   31.90
 -19   9  -2   50.89   27.40
  19   9   2  -11.30   28.30
  21  -9   2   69.39   27.30
 -21  -9  -2   68.29   27.70
  21   9   2  131.49   41.40
 -21   9  -2   86.29   30.50
 -23  -9  -2  107.49   36.20
  23  -9   2   91.09   34.20
 -23   9  -2  161.98   38.90
  23   9   2  125.09   43.60
 -25  -9  -2   59.89   33.10
  25  -9   2   31.10   31.00
 -25   9  -2   41.90   34.00
  25   9   2   32.00   38.60
 -26 -10   2   20.20   30.60
  26  10  -2    3.40   34.20
 -24 -10   2    9.60   28.80
  24  10  -2   19.80   32.80
 -22 -10   2    1.60   25.20
  22 -10  -2   22.30   24.20
 -22  10   2  -16.30   30.50
  22  10  -2   51.99   28.30
 -22  10   2    6.80   23.60
 -20 -10   2   23.80   24.30
  20 -10  -2  -17.50   18.10
  20  10  -2   54.39   32.40
 -20  10   2  -23.50   29.30
 -20  10   2    7.40   20.20
  18 -10  -2   54.39   29.40
  18 -10  -2   14.90   20.40
 -18 -10   2    6.00   21.40
  18  10  -2   15.30   25.80
 -18  10   2   14.70   18.80
 -18  10   2   29.60   32.20
 -16 -10   2    6.90   22.10
  16 -10  -2   13.90   19.00
  16 -10  -2   41.70   31.10
  16  10  -2   38.10   24.90
 -16  10   2    1.20   28.20
 -16  10   2   49.20   18.50
  14 -10  -2   89.19   33.40
 -14 -10   2   76.79   25.50
 -14  10   2   52.99   20.00
  14  10  -2  127.59   30.10
 -14  10   2   96.49   37.70
 -12 -10   2  375.26   43.70
  12 -10  -2  333.47   53.59
  12  10  -2  419.86   48.80
 -12  10   2  382.46   57.09
 -12  10   2  401.66   40.50
 -10 -10   2   17.10   17.00
  10 -10  -2   49.10   27.70
 -10  10   2   43.20   28.10
  10  10  -2   48.10   28.80
   8 -10  -2  226.28   42.40
  -8 -10   2  171.18   29.20
   8 -10  -2  210.78   32.00
   8  10  -2  136.49   30.10
  -8  10   2  210.68   30.30
  -8  10   2  205.28   40.70
  -6 -10   2  159.18   29.60
   6 -10  -2  217.48   31.30
   6 -10  -2  243.68   41.90
   6  10  -2  162.98   32.80
  -6  10   2  161.58   38.20
  -6  10   2  131.59   27.10
  -4 -10   2  331.97   41.80
   4 -10  -2  367.26   49.10
   4 -10  -2  432.26   39.90
  -4  10   2  469.95   41.30
   4  10  -2  389.76   48.20
  -4  10   2  343.27   52.29
   2 -10  -2  264.07   41.90
   2 -10  -2  191.68   30.50
  -2 -10   2  277.57   37.90
  -2  10   2  234.98   43.50
  -2  10   2  243.58   33.10
   2  10  -2  299.07   43.70
   0 -10  -2  736.63   68.09
   0 -10   2  863.71   66.39
   0  10   2  931.61   63.59
   0  10  -2  835.12   72.09
   0  10   2  900.91   72.99
   2 -10   2  371.36   43.50
  -2 -10  -2  371.96   47.60
   2  10   2  453.25   53.79
   2  10   2  346.07   40.90
  -2  10  -2  384.66   49.90
   4 -10   2   30.30   19.70
  -4 -10  -2   -3.70   21.30
  -4  10  -2   65.79   29.10
   4  10   2  -26.00   17.30
   4  10   2   57.99   28.80
  -6 -10  -2    3.40   14.30
   6 -10   2    7.50   19.70
  -6 -10  -2   -5.40   22.00
   6  10   2    6.70   24.90
  -6  10  -2   -1.50   22.90
   6  10   2   27.70   20.30
   8 -10   2   -6.90   17.70
  -8 -10  -2   67.69   20.70
  -8 -10  -2   42.30   25.40
   8  10   2   39.60   27.00
  -8  10  -2   82.79   30.90
   8  10   2   12.50   22.80
  10 -10   2   57.19   23.50
 -10 -10  -2  115.99   32.30
 -10 -10  -2   57.19   22.00
  10  10   2   58.69   25.70
 -10  10  -2  111.39   37.30
  10  10   2   74.89   44.30
  12 -10   2    7.90   21.60
 -12 -10  -2   17.30   18.50
  12  10   2  -21.60   27.10
 -12  10  -2   41.80   31.80
  12  10   2   56.79   27.70
 -14 -10  -2  -39.70   16.40
  14 -10   2   -6.10   19.50
  14  10   2    4.90   25.20
 -14  10  -2   -8.20   26.40
  16 -10   2  -28.00   17.40
 -16 -10  -2   14.30   21.20
 -16  10  -2   16.20   27.90
  16  10   2   18.90   25.70
 -18 -10  -2   -9.50   20.30
  18 -10   2   23.90   24.80
 -18  10  -2   19.90   31.10
  18  10   2  -46.40   25.00
  20 -10   2   68.19   29.70
 -20 -10  -2  150.18   37.80
 -20  10  -2  114.89   43.40
  20  10   2   85.79   37.90
 -20  10  -2   96.89   34.90
 -22 -10  -2  -11.50   24.40
  22 -10   2  -10.40   24.00
 -22  10  -2    8.70   28.80
  22  10   2  -64.69   32.80
  24 -10   2   33.30   30.20
 -24 -10  -2   -8.20   28.30
 -24  10  -2   25.20   32.10
  24  10   2   32.40   39.10
 -25 -11   2   55.09   31.60
  25  11  -2   49.90   36.10
  23 -11  -2  169.38   41.30
 -23 -11   2  182.98   41.60
  23  11  -2  201.68   45.10
 -21 -11   2  221.68   40.20
  21 -11  -2  185.78   38.70
 -21  11   2  155.18   51.39
  21  11  -2  185.88   44.50
 -19 -11   2   33.10   27.10
  19 -11  -2   -5.50   21.10
 -19  11   2   90.29   42.50
  17 -11  -2  -20.30   29.60
  17 -11  -2   51.99   22.40
 -17 -11   2   -9.20   20.40
 -17  11   2   65.49   25.50
  17  11  -2  -45.10   25.70
 -17  11   2   18.90   34.40
 -15 -11   2   91.59   28.70
  15 -11  -2   77.59   35.40
 -15  11   2    2.80   34.30
  13 -11  -2  149.79   40.90
 -13 -11   2  167.78   32.90
  13  11  -2  123.29   33.50
 -13  11   2   99.19   40.40
  11 -11  -2   10.30   30.60
 -11 -11   2   14.10   21.60
 -11  11   2  -11.60   24.20
  -9 -11   2   56.59   23.70
   9 -11  -2  104.69   36.50
  -9  11   2   99.19   29.80
   9  11  -2   90.99   30.50
  -9  11   2   59.09   33.70
  -7 -11   2  686.23   55.59
   7 -11  -2  541.85   63.69
  -7  11   2  530.95   65.29
   7  11  -2  573.34   57.89
   5 -11  -2  751.62   71.99
   5 -11  -2  863.21   75.89
  -5 -11   2  709.03   64.89
  -5  11   2  876.51   77.39
   5  11  -2  885.71   70.39
   3 -11  -2  811.42   80.29
   3 -11  -2  802.82   72.39
  -3 -11   2  875.91   66.89
  -3  11   2  796.92   75.79
   3  11  -2  711.33   68.39
   1 -11  -2  549.05   60.39
  -1 -11   2  531.45   54.19
  -1  11   2  606.94   51.39
  -1  11   2  568.24   63.89
   1  11  -2  534.25   60.49
  -1 -11  -2  168.38   36.60
   1 -11   2  185.08   33.70
  -1  11  -2   70.09   31.00
   1  11   2  147.79   37.90
   1  11   2  172.48   30.90
  -3 -11  -2  673.63   64.39
   3 -11   2  638.44   59.39
   3  11   2  662.73   68.39
   3  11   2  626.64   56.99
  -3  11  -2  626.74   66.09
  -5 -11  -2 1508.75  108.19
  -5 -11  -2 1584.74  100.39
   5 -11   2 1542.45  107.59
   5  11   2 1664.43  112.19
   5  11   2 1639.44  104.19
  -5  11  -2 1557.34  113.19
  -7 -11  -2 1282.17   84.99
   7 -11   2 1445.06   94.59
  -7 -11  -2 1247.78   92.69
   7  11   2 1235.68   89.19
  -7  11  -2 1178.48   97.89
   7  11   2 1232.08   96.19
   9 -11   2  320.07   46.30
  -9 -11  -2  364.56   52.59
  -9 -11  -2  321.37   39.40
   9  11   2  356.56   45.60
  -9  11  -2  387.86   58.49
   9  11   2  301.97   70.09
 -11 -11  -2  236.58   36.20
  11 -11   2  238.98   41.80
 -11  11  -2  164.08   44.70
  11  11   2  215.78   40.70
  11  11   2  186.38   40.60
  13 -11   2   14.70   20.70
 -13 -11  -2    0.00   18.40
  13  11   2    6.40   26.70
 -13  11  -2    3.10   30.60
  15 -11   2   38.60   24.10
 -15 -11  -2  111.59   27.40
  15  11   2  107.89   37.10
 -15  11  -2  157.78   43.80
 -17 -11  -2  257.77   41.80
  17 -11   2  261.17   48.40
 -17  11  -2  263.67   56.09
  17  11   2  333.27   52.99
 -19 -11  -2   60.09   28.00
  19 -11   2   70.29   32.40
 -19  11  -2  117.99   45.00
  19  11   2  115.59   40.30
 -21 -11  -2   69.79   29.50
  21 -11   2   48.80   33.30
 -21  11  -2   76.49   34.70
  21  11   2   -0.30   32.90
 -21  11  -2  -29.30   32.30
  23 -11   2   81.19   35.70
 -23 -11  -2   12.20   28.70
 -23  11  -2   59.59   33.40
  23  11   2   68.29   41.40
 -24 -12   2   19.50   32.20
 -22 -12   2  -42.20   26.20
 -22  12   2  -19.40   39.90
 -20 -12   2   34.30   29.20
 -20  12   2  -68.59   34.80
  18 -12  -2   -6.40   22.90
 -18 -12   2   29.70   26.60
 -18  12   2    4.40   38.90
  16 -12  -2  -10.60   29.60
 -16 -12   2   -1.10   27.40
  16 -12  -2   13.60   23.90
 -16  12   2   16.40   35.60
  14 -12  -2  -14.20   31.30
 -14 -12   2  -28.50   20.50
 -14  12   2   27.50   35.50
 -12 -12   2   60.29   27.10
  12 -12  -2   50.89   35.00
 -12  12   2   57.49   39.50
 -10 -12   2   45.50   24.90
  10 -12  -2   70.49   36.00
 -10  12   2    5.40   33.50
  10  12  -2   54.59   26.40
  -8 -12   2  142.69   32.10
   8 -12  -2  199.98   46.70
   8  12  -2  155.28   35.60
  -8  12   2  106.29   42.20
   6 -12  -2  101.09   37.70
  -6 -12   2   95.99   28.60
   6  12  -2   74.49   28.60
  -6  12   2   36.50   32.90
  -4 -12   2  214.18   38.70
   4 -12  -2  167.58   41.20
   4  12  -2  160.68   39.20
  -4  12   2  222.68   47.90
   2 -12  -2  -24.20   24.20
  -2 -12   2   22.10   22.20
   2  12  -2   36.20   29.70
  -2  12   2   12.60   23.90
  -2  12   2  -11.70   29.30
   0 -12  -2   30.80   30.90
   0 -12   2   -7.00   20.40
   0  12  -2   68.39   31.40
   0  12   2   22.70   23.50
   0  12   2   28.10   30.70
   2 -12   2   -6.80   17.40
  -2 -12  -2    0.70   25.20
   2  12   2   -7.00   21.30
  -2  12  -2   -1.20   25.00
   2  12   2   -4.20   29.50
   4 -12   2   36.70   25.50
  -4 -12  -2   35.80   31.90
  -4 -12  -2   50.19   21.10
   4  12   2   -9.70   30.20
   4  12   2   81.99   28.00
  -4  12  -2   47.70   34.80
  -6 -12  -2   52.59   23.50
   6 -12   2   44.10   28.50
  -6 -12  -2   41.40   32.00
   6  12   2   67.99   27.40
   6  12   2   72.19   36.80
  -6  12  -2   47.30   31.90
   8 -12   2   58.29   30.00
  -8 -12  -2   64.79   37.00
  -8 -12  -2  108.89   26.50
   8  12   2   55.59   28.60
  -8  12  -2   73.49   36.90
   8  12   2   23.80   33.80
  10 -12   2   -2.40   21.20
 -10 -12  -2  -20.50   19.40
 -10 -12  -2   18.70   53.99
 -10  12  -2   20.70   31.80
  10  12   2  -10.40   23.90
  12 -12   2   58.29   27.90
 -12 -12  -2   67.09   27.30
 -12  12  -2   73.79   38.70
  12  12   2  127.29   37.60
 -14 -12  -2  -26.90   19.80
  14 -12   2    8.80   24.80
  14  12   2   -2.90   28.50
 -14  12  -2   24.50   35.60
 -16 -12  -2   14.60   24.00
  16 -12   2    9.90   26.00
 -16  12  -2  -15.60   32.20
  16  12   2   -7.00   29.60
  18 -12   2   17.90   26.30
 -18 -12  -2   46.20   28.00
  18  12   2  113.49   40.10
 -18  12  -2   63.39   43.70
  20 -12   2    9.30   31.40
 -20 -12  -2   16.90   27.90
  20  12   2   45.70   37.60
 -20  12  -2   29.30   39.80
  22 -12   2   -6.60   28.60
 -22 -12  -2   32.00   31.70
 -22  12  -2   57.69   36.00
  22  12   2  -54.09   33.20
 -21 -13   2   47.00   33.40
 -21  13   2   60.39   44.40
 -19 -13   2   79.99   37.50
 -19  13   2  137.09   51.59
 -17 -13   2    1.20   27.40
 -17  13   2    7.70   40.60
 -15 -13   2   17.10   27.90
 -15  13   2   18.70   41.80
 -13 -13   2   72.39   29.10
  13 -13  -2   81.89   41.20
 -13  13   2   36.60   40.70
 -11 -13   2   47.80   28.40
  11 -13  -2   88.19   40.20
  11  13  -2  118.89   35.10
 -11  13   2   77.39   43.00
   9 -13  -2   92.39   42.10
  -9 -13   2  100.99   31.90
  -9  13   2  180.18   46.40
   9  13  -2  131.29   37.20
   7 -13  -2   82.79   39.70
  -7 -13   2   70.49   26.80
   7  13  -2   41.50   28.20
  -7  13   2   52.49   38.30
  -5 -13   2  189.08   39.80
   5 -13  -2  213.38   48.10
   5  13  -2  160.98   41.50
  -5  13   2  212.18   51.69
   3 -13  -2  137.49   41.90
  -3 -13   2  189.98   39.50
  -3  13   2  117.99   44.00
   3  13  -2  152.18   40.40
  -1 -13   2   -4.40   22.40
   1 -13  -2    0.50   25.30
  -1  13   2   21.90   35.10
   1  13  -2  -14.70   28.40
   1 -13   2   36.60   24.80
  -1 -13  -2   35.30   30.00
   1  13   2   83.89   40.70
  -1  13  -2    4.70   33.70
   3 -13   2  282.97   46.40
  -3 -13  -2  265.87   42.40
  -3 -13  -2  349.37   54.29
   3  13   2  364.36   63.79
  -3  13  -2  333.17   58.49
  -5 -13  -2  838.22   78.49
  -5 -13  -2  826.02   65.89
   5 -13   2  679.33   72.79
  -5  13  -2  803.12   83.89
   5  13   2  886.61   73.49
   5  13   2  835.42   84.19
  -7 -13  -2 1290.57   97.19
   7 -13   2 1117.39   95.09
  -7 -13  -2 1236.98   86.39
   7  13   2 1207.48   88.79
  -7  13  -2 1144.99  103.09
   7  13   2 1293.07  101.49
   9 -13   2  581.44   63.29
  -9 -13  -2  593.74   55.49
  -9  13  -2  565.44   75.89
   9  13   2  534.65   63.39
   9  13   2  589.34   71.49
 -11 -13  -2  181.68   35.40
  11 -13   2   87.69   31.70
 -11  13  -2   73.39   51.39
  11  13   2  170.68   40.60
  13 -13   2   39.70   31.40
 -13 -13  -2   13.30   24.40
  13  13   2   -2.00   30.50
 -13  13  -2  -12.80   35.10
 -15 -13  -2   24.50   29.40
  15 -13   2   41.10   30.50
 -15  13  -2    5.40   36.40
  15  13   2   54.89   36.90
 -17 -13  -2   29.50   27.70
  17 -13   2  -25.00   25.70
 -17  13  -2   24.90   39.20
  17  13   2   -0.70   33.60
 -19 -13  -2   95.89   34.60
  19 -13   2   68.79   36.70
 -19  13  -2  124.79   47.90
  19  13   2   87.09   42.50
 -20 -14   2  -46.20   28.90
 -20  14   2   98.59   51.09
 -18 -14   2   57.39   35.60
 -18  14   2   92.09   49.60
 -16 -14   2  276.87   49.50
 -16  14   2  257.07   66.59
 -14 -14   2  303.67   50.79
 -14  14   2  204.48   57.79
 -12 -14   2    9.30   27.20
 -12  14   2  -45.30   36.30
 -10 -14   2   26.10   27.40
  10 -14  -2   31.90   36.20
  10  14  -2   22.90   29.90
 -10  14   2  -10.50   35.40
   8 -14  -2  -25.00   32.80
  -8 -14   2   -2.70   25.20
   8  14  -2   -7.80   28.90
  -8  14   2   -1.90   33.20
   6 -14  -2  181.38   49.30
  -6 -14   2  135.49   37.00
  -6  14   2  196.18   52.29
   6  14  -2  195.88   46.30
  -4 -14   2  109.99   36.00
   4 -14  -2  159.88   44.00
  -4  14   2  158.98   48.40
   4  14  -2  195.58   46.00
   2 -14  -2  631.64   73.09
  -2 -14   2  699.33   68.09
  -2  14   2  531.45   77.09
   2  14  -2  678.73   75.79
   0 -14  -2  102.79   40.90
   0 -14   2  156.28   39.80
   0  14  -2  141.79   45.30
   0  14   2  147.69   47.00
   2 -14   2  -22.40   24.00
  -2 -14  -2   26.50   25.00
  -2 -14  -2  -25.80   26.80
   2  14   2   25.90   37.60
  -2  14  -2  -53.09   31.70
  -4 -14  -2   24.50   24.50
  -4 -14  -2  -30.00   29.00
   4 -14   2   49.90   31.30
  -4  14  -2    8.10   37.80
   4  14   2   57.69   42.50
  -6 -14  -2    8.70   22.80
   6 -14   2   32.90   28.60
  -6  14  -2    3.30   38.00
   6  14   2    6.40   39.70
   8 -14   2  -25.70   25.30
  -8 -14  -2  -23.30   21.50
  -8  14  -2  -44.60   31.20
   8  14   2  -37.70   39.30
 -10 -14  -2  -20.80   22.70
  10 -14   2   38.30   31.00
 -10  14  -2   -2.20   35.20
  10  14   2    0.60   63.79
  12 -14   2   89.99   35.00
 -12 -14  -2  107.79   32.90
 -12  14  -2   93.79   46.20
  12  14   2   49.70   47.20
  14 -14   2    3.70   27.10
 -14 -14  -2   53.19   29.60
 -14  14  -2   68.19   43.70
  14  14   2   95.89   39.30
  16 -14   2   -1.10   29.70
 -16 -14  -2   44.90   30.10
 -16  14  -2   86.89   47.10
  16  14   2   30.20   36.20
  18 -14   2   54.79   34.20
 -18 -14  -2   33.90   31.80
  18  14   2   83.69   41.20
 -18  14  -2   14.30   43.50
 -17 -15   2   -9.60   33.20
 -17  15   2   74.29   48.10
 -15 -15   2   -5.20   31.10
 -15  15   2   -3.40   40.80
 -13 -15   2    2.30   30.60
 -13  15   2   -9.10   39.90
 -11 -15   2   53.19   32.70
  11  15  -2   21.20   44.90
 -11  15   2  -32.60   40.60
  -9 -15   2  -63.69   24.90
   9  15  -2   -8.90   32.30
  -9  15   2  -35.70   40.60
  -7 -15   2   11.90   32.00
  -7  15   2  -96.19   36.20
   7  15  -2   -5.80   30.40
  -5 -15   2   36.90   28.20
  -5  15   2   34.30   46.10
   5  15  -2    4.10   33.90
  -3 -15   2  -22.90   26.10
  -3  15   2   17.10   42.20
   3  15  -2   28.20   36.40
  -1 -15   2  136.39   36.40
   1  15  -2  138.09   46.40
  -1  15   2   86.19   49.90
   1 -15   2    7.70   23.30
  -1  15  -2   91.29   40.70
   1  15   2    8.20   41.50
   3 -15   2  380.16   56.89
  -3 -15  -2  373.46   64.39
  -3  15  -2  406.56   72.19
   3  15   2  319.97   70.59
   5 -15   2   22.00   30.00
  -5 -15  -2   94.09   34.00
   5  15   2   56.69   47.80
  -5  15  -2  142.79   52.09
   7 -15   2   70.09   34.50
  -7 -15  -2   58.99   29.90
  -7  15  -2   44.20   40.00
   7  15   2   77.99   50.49
   9 -15   2  126.49   39.80
  -9 -15  -2   51.69   30.90
  -9  15  -2   67.29   47.60
   9  15   2  107.29   50.79
  11 -15   2   -5.50   24.70
 -11 -15  -2    7.50   26.60
 -11  15  -2   41.70   43.60
 -13 -15  -2   -1.10   25.60
  13 -15   2  -26.60   25.80
 -13  15  -2  -14.80   39.80
 -15 -15  -2   23.10   32.40
  15 -15   2   -1.60   30.40
 -15  15  -2  -13.50   39.10
 -14 -16   2  154.38   47.30
 -14  16   2  172.08   60.69
 -12 -16   2  134.89   43.10
 -12  16   2  196.28   60.79
 -10 -16   2   42.40   37.50
 -10  16   2   -0.50   47.00
  10  16  -2  103.69   42.00
  -8 -16   2   24.20   34.00
  -8  16   2  -39.30   41.60
   8  16  -2    9.60   35.20
  -6 -16   2  107.09   39.00
  -6  16   2  172.98   59.69
   6  16  -2  175.88   51.19
  -4 -16   2  497.45   63.99
   4  16  -2  342.67   62.99
  -4  16   2  371.26   70.29
  -2 -16   2  332.37   52.99
  -2  16   2  270.87   65.49
   2  16  -2  194.78   55.39
   0 -16   2  210.38   44.30
   0  16  -2  211.88   56.79
   0  16   2  330.57   73.29
   2 -16   2  162.38   38.40
   2  16   2  193.08   62.79
  -2  16  -2  145.29   50.69
   4 -16   2    3.40   27.50
   4  16   2   39.90   51.39
  -4  16  -2  115.09   50.69
   6 -16   2  -15.70   25.70
   6  16   2   10.40   43.80
  -6  16  -2   27.00   43.60
   8 -16   2   -7.50   32.30
  -8  16  -2   32.20   47.00
   8  16   2   71.99   50.39
  10 -16   2   21.00   30.70
 -10  16  -2    8.90   44.30
  12 -16   2   24.80   34.60
 -12  16  -2   49.50   50.59
  -9 -17   2   68.99   40.70
   9  17  -2  -14.60   36.00
  -9  17   2   62.09   51.99
  -7 -17   2   72.09   40.60
   7  17  -2    4.40   40.60
  -7  17   2   52.09   48.50
  -5 -17   2  -43.30   31.90
   5  17  -2   47.20   43.40
  -5  17   2  114.39   58.79
  -3 -17   2  -11.30   30.20
  -3  17   2  110.29   55.29
   3  17  -2  -15.00   40.10
  -1 -17   2    5.40   27.50
  -1  17   2  109.29   56.49
   1  17  -2    8.90   43.20
   1 -17   2   74.69   34.60
   1  17   2  167.08   60.09
  -1  17  -2   93.29   52.19
   3 -17   2   22.20   31.10
   3  17   2  114.69   58.89
  -3  17  -2   66.49   49.00
   5 -17   2   -9.40   28.10
   5  17   2    6.50   55.79
  -5  17  -2   -1.90   44.90
   7 -17   2  -33.40   31.40
  -7  17  -2  102.99   53.19
   7  17   2   71.29   54.79
 -32   0   3   49.90   31.90
  32   0  -3   -3.40   29.00
 -30   0   3   50.49   29.00
  30   0  -3    2.20   28.20
  28   0  -3  -17.90   23.90
 -28   0   3  -25.80   21.40
 -26   0   3   15.10   21.50
  26   0  -3    6.30   22.20
 -24   0   3   -6.00   18.00
  24   0  -3  -17.10   18.70
  22   0  -3    7.50   18.80
 -22   0   3   -7.00   16.40
  20   0  -3   -7.30   16.30
 -20   0   3  -10.20   14.90
 -18   0   3   -3.30   12.90
  18   0  -3   18.50   16.20
  18   0  -3   -8.70   12.30
 -16   0   3   15.00   12.60
  16   0  -3  -10.40   12.60
  14   0  -3   -0.70   12.70
 -14   0   3    6.20    9.00
  14   0  -3   -1.30   10.70
  12   0  -3  -12.60   11.40
  12   0  -3  -12.80    9.00
 -12   0   3    3.90    7.50
 -10   0   3   13.40   11.80
 -10   0   3   12.60    7.70
  10   0  -3  -13.80    9.50
  -8   0   3    7.60   10.40
  -8   0   3   -0.50    6.60
   8   0  -3   -6.60    8.60
   8   0  -3  -13.50    9.70
  -6   0   3   12.10   10.20
   6   0  -3    1.10    9.80
   6   0  -3   -4.40   10.40
  -6   0   3   -0.30    6.40
   4   0  -3   -9.80    9.70
  -4   0   3   -9.00    5.50
  -4   0   3    6.20   10.20
   2   0  -3   -0.50   11.60
  -2   0   3   -2.80    5.40
  -2   0   3    1.50    9.80
   0   0   3  -20.50    9.40
   0   0   3   10.70    7.00
   0   0  -3  -18.10   10.50
   2   0   3   13.50   12.10
  -2   0  -3   29.20   14.60
   2   0   3   21.30    8.10
   4   0   3   24.70   10.80
   4   0   3    5.90   13.40
  -4   0  -3   17.70   13.50
   6   0   3    6.30   10.30
  -6   0  -3    6.90    9.40
   6   0   3   20.70   13.00
  -6   0  -3    3.60   12.70
  -8   0  -3   -3.60    9.20
   8   0   3    0.20   13.80
   8   0   3   -0.60   11.00
  -8   0  -3   11.30   12.60
  10   0   3  -33.10   10.90
  10   0   3  -22.50   11.40
 -10   0  -3  -14.50   10.70
 -10   0  -3   -5.70   12.40
  12   0   3  -31.00   13.50
 -12   0  -3   20.30   12.30
 -12   0  -3   -2.00   13.10
 -14   0  -3    8.30   14.40
  14   0   3   15.90   18.30
 -14   0  -3    1.70   14.00
 -16   0  -3  -14.80   13.00
  16   0   3   -5.00   18.40
 -18   0  -3  -18.30   15.10
  18   0   3   -5.40   19.20
  20   0   3    1.80   22.80
 -20   0  -3  -16.40   17.60
 -22   0  -3  -38.90   18.40
  22   0   3  -24.80   22.90
 -24   0  -3   20.60   25.50
  24   0   3    3.90   26.40
  26   0   3   -6.50   32.60
 -26   0  -3  -24.80   27.50
  28   0   3   19.80   31.40
 -28   0  -3    4.20   32.60
 -30   0  -3   14.20   36.50
  30   0   3   57.49   43.20
 -31  -1   3   -5.60   30.10
  31  -1  -3   66.79   35.30
  31   1  -3   55.69   33.40
 -31   1   3   76.69   34.20
 -29  -1   3   40.60   30.10
  29  -1  -3   33.80   28.30
  29   1  -3   44.20   30.40
 -29   1   3   76.49   31.50
  27  -1  -3   31.70   28.10
 -27  -1   3    5.50   24.10
 -27   1   3   76.59   29.20
  27   1  -3   24.50   26.90
  25  -1  -3   98.09   30.20
 -25  -1   3  112.59   28.30
  25   1  -3  128.59   33.20
 -25   1   3  130.59   31.40
  23  -1  -3  -17.10   16.60
 -23  -1   3   -4.90   18.50
  23   1  -3   -6.70   19.60
 -23   1   3   16.50   18.70
 -21  -1   3  180.58   28.80
  21  -1  -3  205.68   34.00
 -21   1   3  175.78   28.50
  21   1  -3  147.19   29.80
 -19  -1   3  389.96   37.30
  19  -1  -3  449.06   37.70
  19  -1  -3  354.46   41.30
  19   1  -3  430.86   42.60
 -19   1   3  392.66   38.20
  17  -1  -3  791.32   56.69
  17  -1  -3  681.03   49.90
 -17  -1   3  727.83   51.79
 -17   1   3  714.13   51.89
  17   1  -3  766.22   56.49
  17   1  -3  724.13   48.00
  15  -1  -3  910.51   60.69
 -15  -1   3  846.72   55.39
  15  -1  -3  840.42   55.39
  15   1  -3  802.02   52.29
  15   1  -3  863.91   59.89
 -15   1   3  784.92   54.39
 -13  -1   3  462.15   34.60
  13  -1  -3  401.26   36.90
  13  -1  -3  514.35   37.40
 -13   1   3  430.76   33.00
  13   1  -3  477.55   39.60
  13   1  -3  410.06   32.70
  11  -1  -3  472.25   37.90
 -11  -1   3  462.15   33.50
  11   1  -3  501.45   37.40
  11   1  -3  419.86   34.00
 -11   1   3  512.45   39.30
 -11   1   3  448.06   32.30
   9  -1  -3    6.10   11.80
  -9  -1   3   -0.30    8.20
  -9   1   3   -1.40    6.60
  -9   1   3  -11.20   10.80
   9   1  -3   -9.70    9.80
   7  -1  -3  176.58   22.60
  -7  -1   3  127.29   19.30
  -7  -1   3  150.38   16.40
   7  -1  -3  120.39   18.50
  -7   1   3  154.88   20.60
   7   1  -3  144.59   19.30
  -7   1   3   95.89   12.40
   7   1  -3  146.49   21.60
  -5  -1   3   36.30   11.40
   5  -1  -3   12.60   10.80
  -5  -1   3   37.60    9.20
   5   1  -3   19.60   11.60
   5   1  -3   37.50   13.70
  -5   1   3   36.60   12.20
  -5   1   3   12.90    6.00
  -3  -1   3    9.00   10.10
   3  -1  -3   17.10   11.30
  -3  -1   3    5.70    7.80
  -3   1   3   24.60   11.50
   3   1  -3   28.20   13.00
  -1  -1   3  692.63   40.80
   1  -1  -3  639.94   44.70
  -1   1   3  666.03   45.50
   1   1  -3  657.03   45.20
   1  -1   3   17.20    9.50
   1   1   3   27.60   14.70
  -1   1  -3   31.30   12.50
   1   1   3   35.10    8.00
  -3  -1  -3  923.11   51.69
  -3  -1  -3  961.60   56.59
   3  -1   3  859.41   53.99
   3   1   3  764.32   58.79
   3   1   3  864.21   51.99
  -3   1  -3  976.60   58.09
   5  -1   3  690.63   44.20
  -5  -1  -3  610.54   45.10
   5   1   3  695.23   42.90
   5   1   3  672.63   48.90
  -5   1  -3  651.73   46.70
  -7  -1  -3  271.87   29.00
   7  -1   3  312.67   28.50
   7  -1   3  256.37   32.60
  -7  -1  -3  270.57   33.30
   7   1   3  320.37   33.30
  -7   1  -3  251.77   29.70
  -7   1  -3  311.27   27.70
   9  -1   3   93.29   18.80
   9  -1   3  118.79   20.40
  -9  -1  -3  132.39   20.50
  -9  -1  -3   87.09   16.20
  -9   1  -3   78.89   18.70
   9   1   3  113.49   23.50
  -9   1  -3  158.88   22.60
  11  -1   3  716.13   54.09
 -11  -1  -3  666.13   48.70
 -11  -1  -3  712.13   49.90
  11  -1   3  702.13   51.69
 -11   1  -3  760.52   51.59
  11   1   3  725.03   56.49
 -11   1  -3  786.52   52.49
 -13  -1  -3  772.52   52.29
 -13  -1  -3  730.03   55.49
  13  -1   3  791.52   57.89
  13  -1   3  828.12   60.29
 -13   1  -3  863.11   58.09
  13   1   3  913.71   64.69
 -13   1  -3  770.32   55.99
 -15  -1  -3  445.36   40.10
  15  -1   3  367.16   43.00
 -15   1  -3  368.16   37.10
  15   1   3  390.76   46.60
 -15   1  -3  373.66   38.90
  17  -1   3  346.07   45.00
 -17  -1  -3  375.06   40.50
 -17   1  -3  371.36   38.90
  17   1   3  381.66   47.90
 -19  -1  -3  165.88   30.10
  19  -1   3   53.79   25.60
  19   1   3   86.99   30.80
 -19   1  -3  139.59   30.60
 -21  -1  -3  -19.90   18.40
  21  -1   3  -11.70   22.50
 -21   1  -3    2.80   20.50
  21   1   3   -5.60   25.70
 -23  -1  -3   -1.60   22.00
  23  -1   3   38.80   28.00
  23   1   3   26.80   26.90
 -23   1  -3  -17.20   23.00
 -25  -1  -3   52.79   30.10
  25  -1   3   82.19   33.70
 -25   1  -3   63.69   33.20
  25   1   3   92.69   36.10
 -27  -1  -3  153.18   41.00
  27  -1   3  140.39   42.80
 -27   1  -3  157.98   43.30
  27   1   3   78.69   40.70
 -29  -1  -3  116.49   42.00
  29  -1   3   72.89   41.40
 -29   1  -3   49.60   37.00
  29   1   3   55.29   36.90
  32  -2  -3   35.40   33.90
 -32  -2   3   86.19   35.10
  32   2  -3    3.40   31.10
 -32   2   3   24.60   32.90
 -30  -2   3   -8.10   26.50
  30  -2  -3    1.50   27.50
 -30   2   3   12.40   27.60
  30   2  -3    5.80   28.80
 -28  -2   3   13.70   24.70
  28  -2  -3   -5.90   23.60
 -28   2   3   42.40   28.30
  28   2  -3   51.79   29.60
 -26  -2   3  151.38   34.70
  26  -2  -3   60.59   26.70
 -26   2   3  131.79   32.20
  26   2  -3  113.69   33.60
 -24  -2   3  136.89   30.30
  24  -2  -3   62.09   25.60
  24   2  -3   60.09   27.40
 -24   2   3   44.40   22.80
 -22  -2   3   10.50   16.20
  22  -2  -3   14.90   21.00
  22   2  -3   46.10   23.40
 -22   2   3   37.00   18.60
  20  -2  -3    9.40   17.70
 -20  -2   3   30.10   16.40
  20  -2  -3   41.30   20.40
 -20   2   3    6.60   14.40
  20   2  -3    9.50   18.60
  18  -2  -3   33.40   18.80
 -18  -2   3    5.70   13.90
  18  -2  -3   -8.40   12.90
  18   2  -3    1.30   15.30
 -18   2   3    9.50   12.60
  16  -2  -3   50.79   19.20
 -16  -2   3   18.10   12.40
  16  -2  -3   48.20   16.70
  16   2  -3   49.40   18.10
 -16   2   3   44.80   14.40
  16   2  -3   48.20   13.50
 -14  -2   3   12.90   11.20
  14  -2  -3   20.10   14.60
 -14   2   3   34.20   17.10
  14   2  -3   11.60   10.40
 -14   2   3   20.30   10.10
  14   2  -3   14.40   15.00
 -12  -2   3  255.37   25.40
  12  -2  -3  276.87   29.40
 -12   2   3  232.98   30.00
  12   2  -3  289.77   29.10
 -12   2   3  209.68   22.10
  12   2  -3  232.58   24.10
  10  -2  -3  823.22   56.19
  10  -2  -3  793.62   54.89
 -10  -2   3  880.11   53.49
  10   2  -3  959.50   56.29
 -10   2   3  840.02   50.29
 -10   2   3  855.11   58.09
  10   2  -3  762.32   63.09
   8  -2  -3  202.28   25.20
  -8  -2   3  202.28   21.10
   8  -2  -3  204.88   25.80
  -8   2   3  190.78   24.10
   8   2  -3  178.68   23.00
  -8   2   3  216.38   16.70
  -6  -2   3   93.29   15.10
  -6  -2   3   80.39   13.40
   6  -2  -3   60.69   15.20
   6   2  -3   91.89   17.30
  -6   2   3   93.29    9.10
  -6   2   3   87.49   17.00
   6   2  -3   99.69   15.90
   4  -2  -3  133.69   20.30
  -4  -2   3  121.39   16.50
   4   2  -3  130.09   20.30
  -4   2   3  156.18   22.10
   2  -2  -3  208.08   24.70
  -2  -2   3  217.68   21.90
  -2  -2   3  157.78   20.40
   2   2  -3  278.77   26.30
  -2   2   3  184.88   24.80
   0  -2  -3  340.57   30.40
   0  -2   3  346.37   27.90
   0  -2   3  380.26   28.50
   0   2   3  370.16   34.00
   0   2  -3  355.16   31.80
  -2  -2  -3  860.71   48.70
   2  -2   3  853.71   53.59
   2  -2   3  845.12   53.49
  -2  -2  -3  946.31   55.79
  -2   2  -3  875.31   56.99
   2   2   3  829.32   58.89
   4  -2   3 2674.03  137.49
   4  -2   3 2542.15  137.49
  -4  -2  -3 2437.76  133.89
  -4  -2  -3 2414.96  137.59
   4   2   3 2602.24  142.79
  -4   2  -3 2388.06  139.59
  -6  -2  -3  489.25   36.80
   6  -2   3  481.45   37.20
   6  -2   3  474.35   37.30
  -6  -2  -3  485.15   37.20
   6   2   3  564.94   44.70
  -6   2  -3  489.95   40.10
   8  -2   3  214.08   26.20
  -8  -2  -3  197.88   23.70
  -8  -2  -3  228.88   34.30
   8   2   3  277.57   33.90
  -8   2  -3  220.28   28.80
 -10  -2  -3  905.91   59.29
 -10  -2  -3  961.70   61.59
  10  -2   3 1011.60   64.59
  10   2   3  993.90   68.09
 -10   2  -3  929.11   63.39
 -10   2  -3 1034.70   64.89
 -12  -2  -3  130.29   19.80
  12  -2   3  135.29   24.70
 -12  -2  -3  102.49   19.50
  12  -2   3  176.28   31.10
 -12   2  -3  126.79   23.50
 -12   2  -3  120.29   22.80
  12   2   3  133.69   26.40
  14  -2   3    3.50   13.20
 -14  -2  -3   14.00   12.10
  14  -2   3   32.70   18.10
 -14  -2  -3   40.50   16.10
  14   2   3    7.00   19.80
 -14   2  -3   34.20   17.40
 -14   2  -3   19.80   16.80
 -16  -2  -3    4.20   15.50
  16  -2   3   -1.90   18.60
  16  -2   3   -1.00   14.90
 -16   2  -3    3.40   16.90
 -16   2  -3    9.30   17.10
  16   2   3   11.10   21.10
 -18  -2  -3  412.36   42.90
  18  -2   3  482.65   49.10
  18   2   3  364.96   52.49
 -18   2  -3  407.46   45.60
 -20  -2  -3  439.16   48.00
  20  -2   3  492.15   52.69
  20   2   3  392.56   55.89
 -20   2  -3  436.36   48.80
  22  -2   3  156.58   36.70
 -22  -2  -3  172.48   35.50
  22   2   3   83.19   34.00
 -22   2  -3  121.99   34.40
 -24  -2  -3   51.99   30.50
  24  -2   3   35.20   27.40
 -24   2  -3   15.50   26.80
  24   2   3   28.90   31.70
 -26  -2  -3   -1.00   29.00
  26  -2   3  -26.20   30.40
  26   2   3   15.10   32.40
 -26   2  -3  -27.30   29.40
 -28  -2  -3   30.90   33.70
  28  -2   3   29.90   36.10
  28   2   3   -0.50   34.50
 -28   2  -3  -31.00   32.20
  30  -2   3  -17.70   33.50
 -30  -2  -3  -25.30   34.00
 -30   2  -3   18.60   37.20
  30   2   3    6.80   35.60
  31  -3  -3    9.50   31.50
 -31  -3   3    2.30   30.00
  31   3  -3   44.50   34.00
 -31   3   3    5.60   29.30
  29  -3  -3   36.20   30.00
 -29  -3   3  -22.00   24.90
 -29   3   3   -6.90   26.10
  29   3  -3   15.60   30.90
 -27  -3   3   32.00   26.90
  27  -3  -3   40.00   26.60
 -27   3   3  -13.30   24.00
  27   3  -3   27.20   27.10
  25  -3  -3   -3.50   22.40
 -25  -3   3   16.30   22.50
 -25   3   3   11.90   21.40
  25   3  -3    2.30   23.50
  23  -3  -3   12.60   21.40
 -23  -3   3  -26.50   15.70
  23   3  -3   -2.00   20.40
 -23   3   3  -19.00   16.70
 -21  -3   3  -21.40   13.80
  21  -3  -3   -0.10   18.80
  21   3  -3  -13.40   17.90
 -21   3   3  -17.10   13.50
  19  -3  -3    9.50   17.70
 -19  -3   3    1.50   14.50
  19  -3  -3   19.80   18.90
  19   3  -3    9.70   19.40
 -19   3   3   31.10   16.10
  17  -3  -3  106.99   23.10
  17  -3  -3   68.69   19.00
 -17  -3   3   91.09   20.10
 -17   3   3   66.39   16.30
  17   3  -3   71.09   15.10
 -17   3   3   61.79   20.90
  17   3  -3   74.49   23.20
 -15  -3   3  214.78   26.10
  15  -3  -3  255.97   31.50
 -15   3   3  213.98   23.60
  15   3  -3  267.17   32.40
  15   3  -3  206.28   23.60
 -15   3   3  333.67   33.40
  13  -3  -3  110.29   20.30
  13  -3  -3  135.69   22.50
 -13  -3   3  108.59   18.60
  13   3  -3  116.79   18.60
  13   3  -3  127.59   22.20
 -13   3   3  136.79   25.30
 -13   3   3  103.89   16.20
  11  -3  -3  757.82   51.79
  11  -3  -3  814.32   52.69
 -11  -3   3  740.63   49.30
 -11   3   3  736.03   52.89
  11   3  -3  759.02   48.90
 -11   3   3  630.94   43.90
  11   3  -3  673.03   49.30
  -9  -3   3  186.38   22.70
   9  -3  -3  168.78   26.00
  -9   3   3  180.88   25.80
  -9   3   3  200.38   17.10
   9   3  -3  203.78   23.40
   7  -3  -3   -7.10   10.50
  -7  -3   3   -8.30    8.30
  -7   3   3    6.90   11.50
  -7   3   3   12.00    5.50
   7   3  -3    6.90   10.20
   5  -3  -3   80.19   16.70
  -5  -3   3   90.39   15.60
   5   3  -3   53.69   15.80
   5   3  -3   72.39   13.90
  -5   3   3   67.99   16.80
  -3  -3   3  241.08   20.40
  -3  -3   3  217.28   23.20
   3  -3  -3  197.88   24.70
  -3   3   3  221.98   25.60
   3   3  -3  245.48   27.20
  -1  -3   3  602.64   37.20
  -1  -3   3  568.84   40.70
   1  -3  -3  528.85   40.70
   1   3  -3  603.64   43.70
  -1   3   3  560.04   43.70
   1  -3   3  482.45   34.30
   1  -3   3  446.26   31.30
  -1  -3  -3  442.06   26.20
  -1  -3  -3  430.96   34.50
   1   3   3  385.26   37.80
  -1   3  -3  418.06   36.10
  -3  -3  -3  652.33   38.50
   3  -3   3  657.53   45.10
   3  -3   3  631.44   41.10
  -3  -3  -3  682.13   44.70
   3   3   3  608.64   49.80
  -3   3  -3  603.14   46.70
  -5  -3  -3  779.22   52.19
   5  -3   3  769.12   49.60
   5  -3   3  851.71   53.19
  -5  -3  -3  782.62   48.30
   5   3   3  953.60   59.99
  -5   3  -3  764.22   55.49
   7  -3   3   20.50   11.40
  -7  -3  -3    0.40   11.30
   7  -3   3   15.50   12.20
   7   3   3   44.50   19.90
  -7   3  -3   19.20   14.70
  -9  -3  -3   46.60   13.50
   9  -3   3   56.69   14.60
  -9  -3  -3   51.99   15.30
   9  -3   3   66.79   18.00
  -9   3  -3   48.50   17.90
   9   3   3   46.30   19.50
  11  -3   3  212.28   30.40
 -11  -3  -3  253.77   27.10
  11  -3   3  209.38   27.90
 -11  -3  -3  197.38   24.60
 -11   3  -3  271.47   32.60
  11   3   3  271.67   36.00
 -13  -3  -3  336.87   30.10
  13  -3   3  357.76   37.00
 -13  -3  -3  353.16   34.10
  13   3   3  326.67   43.20
 -13   3  -3  361.16   37.40
 -13   3  -3  364.46   36.90
  15  -3   3  160.48   28.40
 -15  -3  -3  178.48   28.10
  15   3   3  139.39   31.00
 -15   3  -3  202.78   31.00
 -15   3  -3  142.09   26.80
  17  -3   3   22.00   19.10
  17  -3   3   19.60   18.50
 -17  -3  -3   50.49   20.50
 -17   3  -3   32.80   20.50
  17   3   3   42.00   24.20
 -17   3  -3   40.40   21.20
 -19  -3  -3   77.89   26.10
  19  -3   3   51.69   22.90
  19  -3   3   -0.50   21.10
  19   3   3  -14.30   23.90
 -19   3  -3    3.00   18.80
  21  -3   3   23.20   22.70
 -21  -3  -3  -18.80   19.10
 -21   3  -3    9.60   21.80
  21   3   3   23.50   27.50
 -23  -3  -3   20.20   26.20
  23  -3   3  -10.70   25.90
  23   3   3  -19.80   26.90
 -23   3  -3   17.60   27.30
  25  -3   3   18.00   30.50
 -25  -3  -3   42.10   29.80
  25   3   3   19.50   32.10
 -25   3  -3  -23.60   26.20
 -27  -3  -3   64.79   33.90
  27  -3   3   55.99   34.70
  27   3   3   19.70   35.30
 -27   3  -3   16.30   33.50
 -29  -3  -3   24.00   34.90
  29  -3   3   52.09   35.90
 -29   3  -3   24.30   38.10
  29   3   3   60.99   42.70
  32  -4  -3   20.60   29.90
 -32  -4   3  -27.20   31.40
 -32   4   3   29.30   36.70
  32   4  -3   -1.60   30.70
 -30  -4   3   11.40   28.10
  30  -4  -3  -17.70   24.30
  30   4  -3    0.50   31.20
 -30   4   3    2.30   31.60
  28  -4  -3  103.19   34.50
 -28  -4   3  126.39   33.00
 -28   4   3  160.48   38.10
  28   4  -3  121.29   39.00
 -26  -4   3  168.88   35.80
  26  -4  -3  132.99   33.00
 -26   4   3  128.29   30.70
  26   4  -3  169.98   38.60
  24  -4  -3  175.18   33.80
 -24  -4   3  142.19   31.90
  24   4  -3  158.38   37.20
 -24   4   3  251.77   37.70
 -24   4   3  296.57   48.00
 -22  -4   3  314.27   38.50
  22  -4  -3  236.88   38.80
 -22   4   3  198.18   40.80
 -22   4   3  256.57   34.20
  22   4  -3  214.18   36.80
 -20  -4   3   80.79   23.70
  20  -4  -3  130.09   27.70
  20  -4  -3   84.89   23.90
 -20   4   3   49.80   18.20
  20   4  -3  101.69   25.90
 -20   4   3   79.39   26.20
 -18  -4   3   59.29   19.70
  18  -4  -3  112.39   25.60
 -18   4   3   98.49   25.70
  18   4  -3   19.00   16.60
 -18   4   3   74.79   18.50
  16  -4  -3  -26.50   12.90
 -16  -4   3    0.30   12.50
  16   4  -3    1.60   10.90
  16   4  -3   -2.50   14.80
 -16   4   3   -8.30   14.00
 -16   4   3  -11.90   10.00
 -14  -4   3  224.68   29.50
  14  -4  -3  359.46   35.00
  14  -4  -3  247.18   33.00
  14   4  -3  360.46   33.90
 -14   4   3  277.87   34.80
  14   4  -3  267.67   27.80
 -14   4   3  256.87   26.40
  12  -4  -3  415.96   35.80
  12  -4  -3  344.67   34.60
 -12  -4   3  311.67   30.50
 -12   4   3  285.47   33.40
 -12   4   3  342.27   26.30
  12   4  -3  218.18   27.90
  12   4  -3  368.06   33.20
 -10  -4   3  810.42   53.89
  10  -4  -3  846.42   57.59
 -10   4   3  755.82   48.20
  10   4  -3  792.82   53.39
 -10   4   3  898.41   57.09
   8  -4  -3 2066.69  119.49
  -8  -4   3 2231.18  117.69
  -8   4   3 1946.91  110.49
  -8   4   3 2222.38  119.89
   8   4  -3 2053.39  115.09
   8   4  -3 1930.31  120.99
   6  -4  -3  775.42   54.39
  -6  -4   3  850.31   52.69
  -6   4   3  740.93   43.80
  -6   4   3  853.01   54.89
   6   4  -3  829.92   53.89
   6   4  -3  746.33   48.70
  -4  -4   3   18.50   11.60
   4  -4  -3   35.10   14.40
  -4  -4   3    8.80    9.40
   4   4  -3   25.50   10.20
  -4   4   3    8.60   12.40
   4   4  -3   54.39   15.00
   2  -4  -3   27.80   13.00
  -2  -4   3   39.50    9.30
  -2  -4   3   16.60   12.30
   2   4  -3    8.40   12.50
  -2   4   3   38.60   15.20
   0  -4   3  161.88   22.00
   0  -4  -3  170.08   24.60
   0  -4   3  161.58   16.70
   0   4   3  176.08   27.30
   0   4  -3  178.88   26.90
   2  -4   3 1231.88   73.39
  -2  -4  -3 1298.17   72.69
  -2  -4  -3 1186.78   64.89
   2  -4   3 1022.70   65.59
   2   4   3 1180.28   75.89
  -2   4  -3 1190.18   74.39
   4  -4   3 1256.07   73.09
  -4  -4  -3 1277.67   73.39
   4  -4   3 1279.37   80.29
  -4  -4  -3 1360.96   79.29
   4   4   3 1316.87   84.59
  -4   4  -3 1421.56   82.69
  -6  -4  -3 1473.65   84.49
   6  -4   3 1427.16   83.69
  -6  -4  -3 1549.74   87.99
   6  -4   3 1503.25   89.99
  -6   4  -3 1570.94   92.19
   6   4   3 1481.75   94.69
  -8  -4  -3  687.33   48.30
   8  -4   3  673.23   46.10
   8  -4   3  712.23   51.49
  -8   4  -3  709.63   52.99
   8   4   3  785.22   57.49
  10  -4   3  513.45   37.60
 -10  -4  -3  424.36   36.60
  10  -4   3  543.55   43.00
 -10  -4  -3  464.85   36.50
  10   4   3  443.96   45.90
 -10   4  -3  421.66   41.40
  12  -4   3  173.18   25.20
 -12  -4  -3  180.68   25.60
  12  -4   3  210.58   29.50
 -12  -4  -3  130.59   21.80
 -12   4  -3  142.69   26.60
  12   4   3  189.58   31.90
  14  -4   3   18.90   14.20
 -14  -4  -3   28.10   16.90
  14  -4   3   30.00   17.20
  14   4   3   13.70   20.10
 -14   4  -3   39.80   19.20
 -14   4  -3   44.80   17.90
  16  -4   3  331.87   44.60
  16  -4   3  417.86   44.00
 -16  -4  -3  439.66   41.50
  16   4   3  426.76   52.99
 -16   4  -3  404.26   44.20
 -16   4  -3  339.77   41.20
 -18  -4  -3  117.59   27.00
  18  -4   3  173.28   31.60
  18   4   3  209.48   41.60
 -18   4  -3  179.58   34.20
 -20  -4  -3   90.79   28.70
  20  -4   3   88.39   29.60
  20   4   3   94.49   34.50
 -20   4  -3  104.59   31.20
 -22  -4  -3  185.58   38.10
  22  -4   3  174.88   39.40
 -22   4  -3  249.48   40.60
  22   4   3  225.78   46.80
 -24  -4  -3  189.18   41.00
  24  -4   3  166.08   38.10
 -24   4  -3  136.99   38.80
  24   4   3  167.48   45.90
 -26  -4  -3    0.50   29.20
  26  -4   3   61.89   31.30
 -26   4  -3   49.80   33.70
  26   4   3   60.39   36.60
 -28  -4  -3  -14.70   28.90
  28   4   3    1.60   36.20
 -28   4  -3   14.20   34.50
  31  -5  -3  -24.10   28.10
 -31  -5   3    6.60   31.40
 -31   5   3  -30.10   31.60
 -31   5   3   14.50   36.90
  31   5  -3   82.29   38.80
 -29  -5   3   -2.00   29.30
  29  -5  -3  -14.70   25.30
 -29   5   3    4.40   28.10
  29   5  -3   -2.60   28.00
 -29   5   3    5.20   33.10
 -27  -5   3   -8.60   22.60
  27  -5  -3   20.60   26.70
  27   5  -3  -51.49   24.90
 -27   5   3   10.60   25.50
 -27   5   3    8.10   30.30
  25  -5  -3  -25.40   20.90
 -25  -5   3  -31.60   22.10
 -25   5   3    3.00   19.90
  25   5  -3   -3.40   25.60
 -25   5   3   25.80   29.10
 -23  -5   3   34.50   24.20
  23  -5  -3   -0.20   21.70
  23   5  -3   79.89   31.30
 -23   5   3   40.80   22.20
 -23   5   3   35.80   28.50
  21  -5  -3   45.70   25.20
 -21  -5   3   27.20   20.60
  21  -5  -3   36.00   21.90
 -21   5   3   49.60   24.60
  21   5  -3   39.70   24.20
 -21   5   3   54.59   22.00
 -19  -5   3   -6.40   17.00
  19  -5  -3   -1.90   17.80
  19   5  -3  -10.50   16.00
 -19   5   3  -14.70   13.70
 -19   5   3   10.60   19.50
  17  -5  -3  114.39   25.30
 -17  -5   3   60.29   20.60
  17  -5  -3   37.70   20.40
 -17   5   3  116.09   26.70
 -17   5   3   78.39   19.00
  17   5  -3   68.49   24.40
  15  -5  -3  240.68   33.40
  15  -5  -3  241.18   33.30
 -15  -5   3  194.68   27.80
 -15   5   3  185.88   31.50
  15   5  -3  215.48   31.60
  15   5  -3  160.98   26.10
 -15   5   3  192.98   23.80
  13  -5  -3  514.65   49.10
  13  -5  -3  595.14   49.40
 -13  -5   3  595.44   46.70
 -13   5   3  654.53   42.40
 -13   5   3  687.53   49.90
  13   5  -3  642.54   48.60
  13   5  -3  626.44   44.90
 -11  -5   3  152.58   23.00
  11  -5  -3  192.98   30.70
  11   5  -3  130.99   22.10
 -11   5   3  147.39   18.60
  11   5  -3  162.28   23.80
 -11   5   3  139.69   25.00
   9  -5  -3  -10.40   12.20
  -9  -5   3    0.30   10.80
   9  -5  -3  -10.00    6.90
  -9   5   3   -9.10    6.10
  -9   5   3    3.60   12.40
   9   5  -3    0.50   10.10
   7  -5  -3  245.68   30.50
  -7  -5   3  267.97   27.00
   7  -5  -3  231.68   19.40
   7   5  -3  215.98   22.70
  -7   5   3  211.38   27.70
  -7   5   3  225.98   18.20
   7   5  -3  194.18   26.90
  -5  -5   3   -6.90    9.60
   5  -5  -3    2.80   12.10
   5  -5  -3    7.30    6.10
   5   5  -3   -0.20    8.60
   5   5  -3   -9.20   12.40
  -5   5   3   16.80   12.80
   3  -5  -3  194.08   27.80
  -3  -5   3  228.58   25.30
  -3  -5   3  158.38   17.20
  -3   5   3  182.98   25.20
   3   5  -3  147.09   25.40
   3   5  -3  161.68   16.60
   1  -5  -3   37.00   16.10
   1  -5  -3   16.60    8.80
  -1  -5   3   33.60   14.00
   1   5  -3   72.79   19.50
  -1   5   3   55.89   18.40
  -1  -5  -3  192.88   17.70
   1  -5   3  193.58   25.60
  -1  -5  -3  179.28   28.10
   1   5   3  224.38   29.60
  -1   5  -3  224.08   30.20
  -3  -5  -3   -9.50   12.60
  -3  -5  -3    3.70    8.20
   3  -5   3   -4.80   12.30
   3   5   3    8.80   14.70
  -3   5  -3   17.10   15.10
   5  -5   3  145.89   24.00
  -5  -5  -3  125.09   17.30
  -5  -5  -3  173.88   24.90
  -5   5  -3  135.19   26.50
   5   5   3  135.49   26.40
   7  -5   3   26.90    9.50
  -7  -5  -3   26.80   14.80
  -7  -5  -3   28.50   10.90
   7  -5   3   24.80   13.90
  -7   5  -3   15.60   16.50
   7   5   3   28.70   19.40
   9  -5   3  384.26   36.30
   9  -5   3  326.27   28.80
  -9  -5  -3  443.06   36.30
  -9   5  -3  337.17   40.00
   9   5   3  356.16   41.10
 -11  -5  -3  118.59   20.90
  11  -5   3  126.89   24.90
 -11  -5  -3  144.39   23.60
  11  -5   3  174.78   23.60
 -11   5  -3  121.79   26.90
  11   5   3  156.68   30.50
  13  -5   3   -3.70   15.70
  13  -5   3   13.40   14.80
 -13  -5  -3   19.90   14.90
 -13   5  -3   52.99   21.10
  13   5   3   21.10   20.80
  15  -5   3  369.96   42.90
 -15  -5  -3  330.77   38.70
  15  -5   3  443.96   41.50
  15   5   3  405.86   50.79
 -15   5  -3  380.86   42.60
 -15   5  -3  445.66   45.30
 -17  -5  -3   -1.30   17.30
  17  -5   3   48.00   22.20
  17  -5   3   52.99   21.90
 -17   5  -3   43.20   21.90
  17   5   3    0.50   25.90
 -17   5  -3   43.80   22.00
  19  -5   3  107.69   28.70
  19  -5   3   96.49   29.40
 -19  -5  -3  101.29   27.50
 -19   5  -3   65.99   27.80
  19   5   3  141.79   39.20
  21  -5   3   23.00   23.80
 -21  -5  -3   -6.80   21.40
 -21   5  -3  -14.60   20.90
  21   5   3   35.80   31.50
 -23  -5  -3  -12.50   23.60
  23  -5   3   -1.40   21.50
  23   5   3    9.60   31.50
 -23   5  -3  -15.80   25.00
 -25  -5  -3   18.90   27.40
 -25   5  -3   51.09   32.20
  25   5   3   18.20   31.20
 -27  -5  -3  -20.20   27.30
 -27   5  -3   24.20   31.60
  27   5   3    8.00   35.30
  30  -6  -3   22.80   27.50
 -30  -6   3   40.20   33.90
  30   6  -3   21.60   34.50
 -30   6   3   29.80   39.10
 -28  -6   3  -11.90   29.10
  28  -6  -3   28.90   30.40
 -28   6   3   10.60   28.80
 -28   6   3    3.00   33.00
  28   6  -3   52.49   33.50
  26  -6  -3   71.09   32.10
 -26  -6   3  166.28   40.20
 -26   6   3  140.69   33.30
 -26   6   3  119.39   39.10
  26   6  -3  103.89   34.70
  24  -6  -3  196.78   39.00
 -24  -6   3  187.58   37.10
  24   6  -3  126.49   36.60
 -24   6   3  226.88   44.20
 -24   6   3  282.17   38.40
 -22  -6   3  202.68   37.90
  22  -6  -3  334.17   45.90
  22   6  -3  332.27   47.20
 -22   6   3  298.87   46.80
 -22   6   3  221.58   35.60
 -20  -6   3   93.79   26.90
  20  -6  -3   62.19   26.90
 -20   6   3   72.39   30.20
 -20   6   3   51.59   27.20
 -20   6   3   48.20   19.90
  20   6  -3   86.29   27.70
 -18  -6   3   29.00   18.70
  18  -6  -3   48.80   23.10
  18  -6  -3   47.50   23.20
 -18   6   3    3.60   21.40
  18   6  -3   17.70   19.90
 -18   6   3   19.10   15.90
  16  -6  -3  -10.50   15.40
  16  -6  -3    4.70   19.60
 -16  -6   3    7.50   14.40
 -16   6   3    0.10   11.80
  16   6  -3   28.60   28.70
  16   6  -3  -41.60   22.30
 -16   6   3  -17.20   14.60
  14  -6  -3   16.70   18.50
 -14  -6   3   22.80   14.90
 -14   6   3    2.20   15.10
  14   6  -3   -9.40   13.60
  14   6  -3   49.40   19.10
 -14   6   3   -5.70   10.10
  12  -6  -3  185.98   31.60
 -12  -6   3  158.98   25.00
  12  -6  -3  170.88   22.00
  12   6  -3  185.58   27.00
  12   6  -3  152.78   25.80
 -12   6   3  135.09   26.50
 -12   6   3  142.79   19.90
  10  -6  -3   58.09   12.80
  10  -6  -3   55.59   19.10
 -10  -6   3   27.40   15.20
 -10   6   3   25.40   15.30
  10   6  -3   57.89   16.90
 -10   6   3   27.90   10.50
   8  -6  -3  441.46   31.60
  -8  -6   3  469.05   38.50
   8  -6  -3  469.75   43.40
  -8   6   3  407.46   38.40
   8   6  -3  437.16   34.10
   8   6  -3  488.05   40.10
  -6  -6   3  667.83   47.80
   6  -6  -3  573.14   49.70
   6  -6  -3  604.24   38.80
   6   6  -3  648.04   48.80
  -6   6   3  597.04   47.60
   6   6  -3  632.14   40.00
  -4  -6   3  424.56   39.40
   4  -6  -3  399.76   30.60
   4  -6  -3  460.45   41.10
   4   6  -3  499.05   30.30
   4   6  -3  495.45   42.10
  -4   6   3  418.46   39.10
   2  -6  -3  176.18   27.90
   2  -6  -3  126.89   17.00
  -2  -6   3  158.28   26.90
  -2   6   3  159.58   27.30
   2   6  -3  191.28   30.10
   0  -6  -3  883.71   54.29
   0  -6   3 1018.00   63.69
   0  -6  -3  900.91   62.59
   0   6   3  868.41   63.49
   0   6  -3  924.61   65.39
   2  -6   3   17.10   14.40
  -2  -6  -3    3.20    8.50
  -2  -6  -3   14.70   15.40
   2   6   3   13.40   15.40
  -2   6  -3   38.50   18.20
  -4  -6  -3  186.18   20.90
  -4  -6  -3  186.58   28.10
   4  -6   3  221.18   30.10
  -4   6  -3  213.28   34.00
   4   6   3  209.18   32.40
  -6  -6  -3  737.73   53.29
  -6  -6  -3  716.83   47.20
   6  -6   3  667.13   53.29
  -6   6  -3  718.73   57.19
   6   6   3  752.42   59.19
   8  -6   3  329.47   34.50
  -8  -6  -3  323.87   34.70
   8   6   3  256.37   38.30
  -8   6  -3  314.57   40.10
  10  -6   3   91.79   16.00
 -10  -6  -3   64.59   23.70
  10  -6   3   62.19   19.90
 -10  -6  -3   84.79   22.20
  10   6   3   41.30   23.50
 -10   6  -3   59.79   24.20
 -12  -6  -3   17.10   17.80
  12  -6   3   -1.00   12.20
  12  -6   3   -7.80   15.80
 -12  -6  -3   37.30   16.10
  12   6   3   14.60   19.30
 -12   6  -3   10.70   20.10
 -14  -6  -3  105.39   24.10
  14  -6   3   53.19   29.90
  14  -6   3   63.29   23.30
  14   6   3  101.39   30.20
 -14   6  -3   49.20   24.70
 -16  -6  -3   11.30   16.10
  16  -6   3   27.50   19.30
  16   6   3   15.90   25.30
 -16   6  -3   30.30   24.80
 -16   6  -3  -22.50   14.00
 -18  -6  -3   62.89   24.40
  18  -6   3   72.99   26.20
 -18   6  -3   83.59   28.60
 -18   6  -3  132.59   31.30
  18   6   3   48.20   31.90
  20  -6   3  468.05   50.69
 -20  -6  -3  322.97   44.70
 -20   6  -3  416.26   49.10
  20   6   3  490.65   61.79
 -22  -6  -3  105.59   30.50
  22  -6   3   98.19   31.50
 -22   6  -3   76.59   31.20
  22   6   3   44.00   33.80
  24  -6   3   45.50   27.50
 -24  -6  -3    6.20   25.70
  24   6   3  -27.00   31.90
 -24   6  -3   11.30   30.30
 -26  -6  -3   43.80   30.50
  26   6   3   -4.80   37.90
 -26   6  -3   23.60   33.40
 -28  -6  -3   22.30   32.30
  28   6   3  -23.20   36.30
 -28   6  -3  -37.90   32.10
  29  -7  -3   86.69   38.60
 -29  -7   3   56.39   36.50
  29   7  -3   77.19   36.90
 -29   7   3   63.29   43.60
 -27  -7   3   -1.10   29.70
  27  -7  -3   64.29   31.70
 -27   7   3   11.50   33.00
  27   7  -3  -17.00   28.70
  25  -7  -3  -27.30   24.00
 -25  -7   3   46.80   27.10
 -25   7   3    2.10   29.80
  25   7  -3    7.10   28.10
  23  -7  -3   23.40   24.50
 -23  -7   3   13.10   23.30
 -23   7   3    6.00   26.60
  23   7  -3   27.40   26.10
 -23   7   3   19.40   23.70
  21  -7  -3  -10.30   22.90
  21  -7  -3  -18.80   23.10
 -21  -7   3    3.50   20.70
 -21   7   3  -22.10   21.60
 -21   7   3    6.00   16.30
  21   7  -3   32.20   25.00
 -21   7   3   34.00   27.70
 -19  -7   3  309.97   40.60
  19  -7  -3  314.67   44.20
  19  -7  -3  389.16   44.40
 -19   7   3  232.78   43.30
  19   7  -3  296.47   42.80
 -19   7   3  280.27   42.90
 -19   7   3  266.77   34.20
  17  -7  -3  256.47   40.70
 -17  -7   3  222.48   35.30
  17   7  -3  306.37   42.30
 -17   7   3  288.17   38.50
  15  -7  -3  230.88   36.60
  15  -7  -3  146.29   24.30
 -15  -7   3  179.98   30.40
  15   7  -3  105.39   27.00
 -15   7   3  158.98   30.20
  15   7  -3  200.38   31.40
 -15   7   3  139.09   22.40
 -13  -7   3  382.56   38.10
  13  -7  -3  400.86   45.60
  13  -7  -3  391.26   35.30
  13   7  -3  421.56   39.40
 -13   7   3  350.26   33.00
  13   7  -3  433.26   40.80
 -13   7   3  481.65   42.00
  11  -7  -3  123.89   19.20
 -11  -7   3  125.19   22.50
  11  -7  -3  121.19   27.00
 -11   7   3  113.39   25.20
  11   7  -3   88.49   20.90
 -11   7   3  154.78   19.70
  -9  -7   3  114.39   22.20
   9  -7  -3  129.79   19.20
   9  -7  -3  172.88   29.50
   9   7  -3  173.48   23.70
  -9   7   3  156.88   26.20
   9   7  -3  194.88   29.70
  -7  -7   3   28.80   14.00
   7  -7  -3   36.50   18.00
   7  -7  -3   42.40   10.50
   7   7  -3   36.90   18.10
  -7   7   3   18.10   14.50
   7   7  -3   26.20   12.80
   5  -7  -3  865.81   67.19
   5  -7  -3  962.30   58.59
  -5  -7   3  836.32   66.39
  -5   7   3 1049.89   67.89
   5   7  -3  983.90   56.99
   5   7  -3 1131.99   69.89
   3  -7  -3 1926.51  126.19
  -3  -7   3 1951.70  127.59
   3  -7  -3 2170.18  118.59
   3   7  -3 2350.76  128.79
  -3   7   3 2324.97  128.19
  -1  -7   3 1924.31  119.19
   1  -7  -3 1832.22  111.19
   1  -7  -3 1998.60  118.79
  -1   7   3 2042.60  119.19
   1   7  -3 2128.99  120.59
  -1  -7  -3  717.63   46.10
  -1  -7  -3  736.73   55.89
   1  -7   3  693.03   53.19
  -1   7  -3  680.93   56.09
   1   7   3  611.74   54.19
  -3  -7  -3   26.00   11.60
   3  -7   3    4.70   15.70
  -3  -7  -3   36.10   18.90
  -3   7  -3   49.00   20.60
   3   7   3    5.80   16.50
  -5  -7  -3  197.08   30.60
  -5  -7  -3  175.08   21.30
   5  -7   3  145.79   28.40
   5   7   3  130.89   28.60
  -5   7  -3  140.49   29.70
   7  -7   3  206.58   32.40
  -7  -7  -3  157.48   27.70
  -7  -7  -3  129.69   21.00
  -7   7  -3  181.98   33.10
   7   7   3  228.38   35.60
   9  -7   3  137.49   25.80
  -9  -7  -3  108.59   25.80
   9   7   3  141.89   29.60
  -9   7  -3  208.48   35.20
  11  -7   3  431.36   45.20
 -11  -7  -3  502.45   40.90
 -11  -7  -3  499.55   45.30
 -11   7  -3  408.46   50.19
  11   7   3  480.85   50.79
  13  -7   3  467.15   49.10
 -13  -7  -3  471.55   42.80
 -13   7  -3  419.26   51.19
  13   7   3  502.95   52.99
 -15  -7  -3   25.20   17.40
  15  -7   3   60.99   24.10
 -15   7  -3  102.89   29.10
  15   7   3  107.89   31.80
  17  -7   3  478.05   49.60
 -17  -7  -3  448.46   44.10
 -17   7  -3  346.07   44.90
  17   7   3  401.76   57.79
 -17   7  -3  352.26   52.79
  19  -7   3  261.97   42.50
 -19  -7  -3  264.27   40.10
 -19   7  -3  377.76   54.59
 -19   7  -3  288.87   41.50
  19   7   3  207.28   48.00
  21  -7   3   49.00   27.00
 -21  -7  -3   12.10   23.50
 -21   7  -3  -30.80   22.60
  21   7   3   80.69   38.10
 -23  -7  -3  -26.30   23.30
  23  -7   3   -5.30   22.10
  23   7   3   63.59   36.70
 -23   7  -3  -25.60   24.60
 -25  -7  -3   64.09   30.90
  25  -7   3   37.90   28.00
  25   7   3   32.20   36.40
 -25   7  -3   16.00   30.70
 -27  -7  -3   67.59   33.50
  27   7   3   53.19   39.40
 -27   7  -3   13.60   36.20
  28  -8  -3   15.90   33.50
 -28  -8   3   11.70   33.00
 -28   8   3   17.60   36.90
  28   8  -3   -6.20   31.10
  26  -8  -3  -16.00   26.90
 -26  -8   3    7.50   26.90
  26   8  -3   -8.20   31.30
 -26   8   3    8.60   29.80
  24  -8  -3   39.70   29.90
 -24  -8   3   11.80   24.70
  24   8  -3   13.80   28.40
 -24   8   3   15.50   30.80
  22  -8  -3   37.20   27.50
 -22  -8   3  -10.60   21.10
  22  -8  -3   18.20   30.70
 -22   8   3   -4.50   24.90
  22   8  -3   44.20   28.90
 -22   8   3   12.70   34.00
 -20  -8   3   -0.70   19.10
  20  -8  -3   -9.30   23.50
 -20   8   3    0.20   23.00
 -20   8   3   -0.20   26.60
  20   8  -3    3.00   24.30
  18  -8  -3  -13.80   19.70
  18  -8  -3   21.40   18.70
 -18  -8   3  -45.70   15.90
  18   8  -3  -22.10   20.10
 -18   8   3   17.90   21.00
 -18   8   3   39.90   28.90
 -16  -8   3    6.00   18.80
  16  -8  -3   26.00   17.20
  16  -8  -3  -11.80   20.50
 -16   8   3   11.80   15.40
  16   8  -3    5.20   20.90
 -16   8   3   10.60   23.50
 -16   8   3  -22.20   17.20
  14  -8  -3  -15.30   16.70
  14  -8  -3    9.20   14.10
 -14  -8   3  -19.50   13.60
  14   8  -3    4.70   16.90
 -14   8   3  -15.30   14.90
 -14   8   3   16.20   12.60
  14   8  -3    2.10   18.20
  12  -8  -3   76.39   26.60
 -12  -8   3   70.69   21.40
  12  -8  -3   40.00   14.90
  12   8  -3   73.99   24.60
 -12   8   3   36.80   14.30
  12   8  -3   42.70   20.30
 -12   8   3   71.29   20.60
  10  -8  -3   -2.90   17.00
  10  -8  -3    8.50   10.40
 -10  -8   3   -4.10   13.30
 -10   8   3   26.00   16.80
  10   8  -3   29.80   15.30
  -8  -8   3    2.70   15.30
   8  -8  -3   35.00   20.10
   8  -8  -3   -4.30   10.10
   8   8  -3   -3.60   11.90
   8   8  -3   19.70   16.10
  -8   8   3  -14.50   13.20
  -6  -8   3  -12.30   12.50
   6  -8  -3   -4.90    9.10
   6  -8  -3   66.49   21.30
  -6   8   3   -1.80   12.70
   6   8  -3   27.80   18.50
   6   8  -3    9.90    9.70
  -4  -8   3   90.49   20.90
   4  -8  -3   42.10   19.90
   4  -8  -3   29.60   13.50
  -4   8   3   71.99   20.70
   4   8  -3  103.89   24.80
  -2  -8   3   -1.10   14.20
   2  -8  -3    6.90   16.00
   2  -8  -3    8.20   11.40
   2   8  -3  -23.10   14.10
  -2   8   3    9.10   14.60
   0  -8  -3   22.40   18.00
   0  -8  -3   12.60   11.20
   0  -8   3   26.00   15.30
   0   8  -3   -1.20   16.80
   0   8   3   24.10   17.50
   2  -8   3   12.70   15.90
  -2  -8  -3   14.30   17.80
  -2  -8  -3    5.60   11.10
  -2   8  -3   -4.90   17.20
   2   8   3   16.60   16.90
   4  -8   3   -9.20   13.70
  -4  -8  -3   -8.70   10.40
  -4  -8  -3    0.00   15.90
  -4   8  -3   39.50   19.40
   4   8   3   19.40   17.40
  -6  -8  -3   42.10   20.30
  -6  -8  -3   61.49   15.90
   6  -8   3  110.19   26.90
  -6   8  -3   33.60   21.90
   6   8   3   36.20   23.90
  -8  -8  -3  132.99   28.20
   8  -8   3  125.39   26.60
   8   8   3   96.89   28.30
  -8   8  -3  116.89   32.70
  10  -8   3    0.20   16.20
 -10  -8  -3    7.70   20.00
  10   8   3   27.90   22.00
 -10   8  -3    0.70   19.60
 -12  -8  -3  117.49   25.20
  12  -8   3  155.38   30.20
  12   8   3   84.39   29.80
 -12   8  -3  117.59   34.80
 -14  -8  -3   14.50   17.30
  14  -8   3   -0.30   18.30
  14   8   3   46.20   28.60
 -14   8  -3   45.50   26.90
  16  -8   3   49.20   25.40
 -16  -8  -3   57.69   22.60
 -16   8  -3  128.79   35.10
  16   8   3   48.30   30.70
  18  -8   3   84.89   32.50
 -18  -8  -3   79.69   26.60
  18   8   3   57.49   33.90
 -18   8  -3   87.39   32.60
 -18   8  -3   94.09   28.30
  20  -8   3    7.40   22.90
 -20  -8  -3  -17.30   22.60
 -20   8  -3    6.50   24.00
  20   8   3  -17.30   29.10
 -22  -8  -3   12.80   25.70
  22  -8   3  -33.10   20.60
 -22   8  -3   75.09   33.90
  22   8   3   -1.20   32.00
  24  -8   3    1.40   27.80
 -24  -8  -3   -8.30   25.70
 -24   8  -3   -3.10   30.90
  24   8   3   21.90   40.20
  26  -8   3  -46.70   22.60
 -26  -8  -3  -27.70   26.80
 -26   8  -3  -25.10   31.40
  26   8   3   14.60   40.10
  27  -9  -3   -1.40   33.00
 -27  -9   3  -30.90   32.60
  27   9  -3   71.19   37.10
 -25  -9   3  -30.20   26.40
 -25   9   3   28.30   32.10
  25   9  -3  -25.70   26.80
  23  -9  -3   -6.50   28.90
 -23  -9   3    8.90   29.50
 -23   9   3   17.30   28.90
  23   9  -3   40.60   30.30
 -21  -9   3   -0.50   21.80
  21  -9  -3    2.50   26.60
 -21   9   3   43.80   33.30
 -21   9   3   32.30   25.10
  21   9  -3   38.20   29.10
 -19  -9   3    4.20   20.20
  19  -9  -3   14.10   25.20
 -19   9   3   16.20   23.90
  19   9  -3  -44.10   20.70
 -19   9   3   27.00   31.20
  17  -9  -3   30.00   20.00
 -17  -9   3   18.90   21.10
  17  -9  -3   29.70   28.30
 -17   9   3   52.49   25.90
 -17   9   3   35.40   30.20
  17   9  -3   30.70   24.80
  15  -9  -3  111.49   24.30
  15  -9  -3   93.09   33.20
 -15  -9   3  112.59   27.20
 -15   9   3  110.79   28.40
  15   9  -3  145.49   31.90
 -15   9   3  120.99   37.40
  13  -9  -3  118.19   23.50
  13  -9  -3  118.69   34.10
 -13  -9   3  116.99   27.80
 -13   9   3  123.19   28.00
 -13   9   3  112.79   36.80
  13   9  -3  116.69   28.00
 -11  -9   3  119.29   26.70
  11  -9  -3  153.88   33.50
  11  -9  -3  116.29   21.30
 -11   9   3  144.19   26.60
  11   9  -3  116.79   25.40
  -9  -9   3  260.47   32.90
   9  -9  -3  194.08   26.40
   9  -9  -3  115.59   30.00
   9   9  -3  181.58   32.70
  -9   9   3  211.18   30.10
   7  -9  -3  191.28   24.30
  -7  -9   3  190.88   30.90
   7  -9  -3   76.79   25.80
  -7   9   3  135.89   26.90
   7   9  -3  125.99   27.70
  -5  -9   3 1282.97   89.29
   5  -9  -3 1436.06   82.19
   5  -9  -3 1233.88   89.99
  -5   9   3 1386.66   88.89
   5   9  -3 1283.27   89.99
  -3  -9   3  553.64   56.09
   3  -9  -3  662.63   58.29
   3  -9  -3  674.73   49.50
  -3   9   3  756.82   58.39
   3   9  -3  674.93   58.49
  -1  -9   3 1298.17   90.09
   1  -9  -3 1325.57   83.69
   1  -9  -3 1282.87   90.29
   1   9  -3 1353.06   92.09
  -1   9   3 1412.96   89.29
  -1  -9  -3 1035.10   76.19
  -1  -9  -3 1046.50   68.49
   1  -9   3 1014.60   74.59
   1   9   3 1116.39   75.49
  -1   9  -3 1011.50   78.09
   3  -9   3  146.09   29.60
  -3  -9  -3  179.28   25.40
  -3  -9  -3  148.59   30.00
   3   9   3  179.58   33.20
  -3   9  -3  152.78   32.20
  -5  -9  -3  230.48   37.10
   5  -9   3  195.18   35.80
  -5  -9  -3  190.58   27.80
   5   9   3  222.08   36.70
  -5   9  -3  131.49   33.60
  -7  -9  -3   28.70   23.40
   7  -9   3   11.80   17.90
  -7  -9  -3   -2.40   14.00
  -7   9  -3    5.40   21.90
   7   9   3    8.50   19.20
  -9  -9  -3  273.07   40.80
   9  -9   3  253.87   38.50
  -9   9  -3  188.38   41.80
   9   9   3  352.86   47.90
 -11  -9  -3   67.49   22.10
 -11  -9  -3  143.49   40.00
  11  -9   3   66.29   25.40
  11   9   3  113.09   30.40
 -11   9  -3   59.29   30.90
  13  -9   3  395.36   48.90
 -13  -9  -3  395.46   43.00
 -13   9  -3  460.35   58.99
  13   9   3  423.46   54.89
 -15  -9  -3  357.46   44.00
  15  -9   3  397.66   49.00
 -15   9  -3  304.97   50.59
  15   9   3  421.76   57.19
 -17  -9  -3   43.40   23.10
  17  -9   3   11.60   22.60
  17   9   3    3.20   32.00
 -17   9  -3   21.90   29.60
  19  -9   3   19.10   27.10
 -19  -9  -3   12.30   23.70
 -19   9  -3   51.39   26.80
  19   9   3   50.89   35.30
 -21  -9  -3   11.20   24.40
  21  -9   3   12.80   26.70
 -21   9  -3   48.10   30.10
  21   9   3   41.90   39.50
  23  -9   3    1.50   26.60
 -23  -9  -3   58.09   31.90
 -23   9  -3   57.59   34.30
  23   9   3  122.49   42.20
  25  -9   3  115.79   38.80
 -25  -9  -3   -3.30   28.50
  25   9   3  -26.90   37.80
 -25   9  -3   29.90   34.80
 -26 -10   3  127.59   39.50
  26  10  -3  141.49   41.20
  24 -10  -3  -27.10   35.90
 -24 -10   3   77.79   33.30
  24  10  -3   30.40   31.70
 -22 -10   3   24.60   27.90
  22 -10  -3   63.19   34.60
  22  10  -3   83.49   34.40
 -22  10   3   79.09   45.00
 -20 -10   3  100.89   31.60
  20 -10  -3  185.88   45.90
 -20  10   3  122.89   44.20
 -18 -10   3   38.10   25.30
  18 -10  -3   43.90   32.10
  18  10  -3    1.50   26.90
 -18  10   3   41.10   33.40
 -18  10   3    1.90   22.00
  16 -10  -3   23.50   28.00
 -16 -10   3  -14.20   21.20
 -16  10   3   -6.90   19.80
  16  10  -3    6.80   35.10
 -16  10   3   40.40   31.10
 -14 -10   3   53.49   25.40
  14 -10  -3  -11.10   22.80
  14  10  -3   28.30   24.40
 -14  10   3  -15.80   26.50
 -14  10   3   15.60   19.10
  12 -10  -3  201.88   41.00
  12 -10  -3  292.57   51.59
 -12 -10   3  182.78   34.10
 -12  10   3  239.88   35.00
 -12  10   3  213.98   44.10
  10 -10  -3  153.78   26.40
 -10 -10   3   83.39   25.40
  10 -10  -3   89.99   29.90
  10  10  -3  142.39   32.70
 -10  10   3  150.08   38.40
 -10  10   3  117.69   26.90
  -8 -10   3   18.80   19.20
   8 -10  -3   38.20   16.80
   8 -10  -3    4.60   19.00
   8  10  -3   35.30   24.00
  -8  10   3   21.00   20.00
   6 -10  -3  436.96   49.60
   6 -10  -3  410.36   40.60
  -6 -10   3  390.06   44.20
  -6  10   3  508.65   47.50
   6  10  -3  508.05   51.49
   4 -10  -3  421.26   49.40
   4 -10  -3  489.65   42.00
  -4 -10   3  453.25   47.90
   4  10  -3  378.56   48.50
  -4  10   3  463.45   46.10
  -2 -10   3   26.90   20.70
   2 -10  -3   36.90   16.90
   2 -10  -3   40.50   23.40
   2  10  -3   -3.50   19.40
  -2  10   3   34.70   21.10
   0 -10   3   15.20   18.50
   0 -10  -3  -15.30   14.20
   0 -10  -3  -16.20   18.10
   0  10  -3  -40.40   17.10
   0  10   3    2.60   18.80
   2 -10   3  181.08   33.60
  -2 -10  -3  208.78   36.70
  -2 -10  -3  233.98   30.40
   2  10   3  172.68   34.70
  -2  10  -3  264.27   42.10
   4 -10   3  581.24   55.39
  -4 -10  -3  578.24   57.09
  -4 -10  -3  656.93   48.70
   4  10   3  596.04   57.49
  -4  10  -3  498.15   58.39
  -6 -10  -3  428.56   51.79
  -6 -10  -3  497.35   43.50
   6 -10   3  439.86   50.59
  -6  10  -3  437.56   55.69
   6  10   3  455.55   52.19
  -8 -10  -3  156.78   35.10
   8 -10   3  184.48   35.10
   8  10   3  140.79   36.10
  -8  10  -3  128.89   38.80
 -10 -10  -3   19.30   24.10
  10 -10   3   71.49   26.10
  10  10   3   24.50   25.90
 -10  10  -3   35.30   29.50
  12 -10   3    7.20   22.40
 -12 -10  -3   10.60   19.60
 -12  10  -3   30.50   29.30
  12  10   3  -11.60   23.80
  14 -10   3  -49.50   18.50
 -14 -10  -3    2.80   19.90
 -14  10  -3    4.70   28.40
  14  10   3    9.00   25.70
 -16 -10  -3   32.30   23.30
  16 -10   3   71.69   31.90
 -16  10  -3  105.69   39.00
  16  10   3  -20.90   28.00
  18 -10   3  165.98   37.40
 -18 -10  -3   91.59   30.30
  18  10   3   -2.20   30.30
 -18  10  -3  123.99   42.00
  20 -10   3   61.99   32.70
 -20 -10  -3   86.89   32.30
 -20  10  -3  129.69   41.80
 -20  10  -3  102.29   35.50
  20  10   3  176.38   49.40
  22 -10   3   31.10   29.20
 -22 -10  -3   -7.00   26.50
  22  10   3    3.20   37.80
 -22  10  -3   14.60   33.60
 -24 -10  -3  -31.50   27.40
  24 -10   3    2.40   29.40
 -24  10  -3   49.20   34.80
  24  10   3  -19.40   40.00
 -25 -11   3   10.40   33.40
 -23 -11   3   -3.30   27.80
  23 -11  -3  -13.00   34.10
 -23  11   3   65.69   46.40
  21 -11  -3  -33.00   31.00
 -21 -11   3  -38.90   22.90
 -21  11   3   -2.50   37.50
  19 -11  -3  -16.90   31.30
 -19 -11   3   11.60   25.80
 -19  11   3    1.30   32.50
  17 -11  -3   10.50   34.80
 -17 -11   3    4.50   24.20
 -17  11   3    0.80   35.30
 -15 -11   3   17.90   24.00
  15 -11  -3  135.09   40.50
 -15  11   3  -11.20   30.80
 -15  11   3   59.09   27.80
 -13 -11   3  109.99   31.40
  13 -11  -3  214.18   44.90
 -13  11   3  164.88   47.80
 -13  11   3  167.48   34.60
  11 -11  -3  -11.70   23.70
 -11 -11   3   -8.50   20.40
 -11  11   3   19.80   28.50
  11  11  -3   -2.90   20.50
 -11  11   3  -19.40   16.40
   9 -11  -3   13.70   24.50
  -9 -11   3   12.60   19.40
  -9  11   3  -22.10   24.70
   9  11  -3    4.40   21.40
  -9  11   3  -11.40   17.50
  -7 -11   3   22.20   18.80
   7 -11  -3   25.50   25.40
  -7  11   3   14.80   24.90
   7  11  -3  -49.60   18.10
  -7  11   3   -0.80   18.80
  -5 -11   3   -1.60   18.60
   5 -11  -3  -24.00   18.70
  -5  11   3   27.00   27.00
   5  11  -3   29.20   24.20
  -5  11   3  -15.70   18.90
   3 -11  -3   21.00   21.60
   3 -11  -3  -12.60   19.20
  -3 -11   3   46.20   23.10
  -3  11   3   72.69   31.00
   3  11  -3   27.10   25.30
  -3  11   3   -1.00   19.70
  -1 -11   3   93.99   27.80
   1 -11  -3  123.99   26.00
   1 -11  -3  113.99   30.00
   1  11  -3   98.09   31.90
  -1  11   3  112.69   29.90
  -1 -11  -3   66.69   28.20
  -1 -11  -3  259.77   35.20
   1 -11   3  184.98   32.90
   1  11   3  104.79   30.60
  -1  11  -3  129.69   38.40
  -3 -11  -3  103.69   23.40
   3 -11   3   71.19   25.80
  -3 -11  -3  151.48   36.40
   3  11   3  101.39   36.20
  -3  11  -3  112.59   37.10
   3  11   3  131.19   31.30
  -5 -11  -3   50.09   20.50
  -5 -11  -3   41.80   29.40
   5 -11   3   49.70   26.10
   5  11   3   61.89   31.60
  -5  11  -3   67.79   30.80
   5  11   3   37.80   26.20
   7 -11   3   11.10   23.00
  -7 -11  -3   60.79   29.90
   7  11   3   22.00   25.60
   7  11   3   40.50   29.40
  -7  11  -3   87.79   35.40
   9 -11   3   -1.50   19.90
  -9 -11  -3    2.90   26.00
  -9  11  -3   32.10   29.30
   9  11   3  -27.10   27.30
   9  11   3  -13.40   24.60
 -11 -11  -3    2.70   20.30
  11 -11   3   12.80   22.10
  11  11   3  -30.90   22.70
 -11  11  -3   -0.10   28.30
 -13 -11  -3  -11.00   20.40
  13 -11   3   32.50   24.80
  13  11   3   25.20   29.60
 -13  11  -3  -11.80   30.10
 -15 -11  -3   14.80   23.70
  15 -11   3   10.20   26.60
  15  11   3   22.40   33.00
 -15  11  -3   14.10   32.60
  17 -11   3   34.60   30.50
 -17 -11  -3   20.00   25.40
  17  11   3   36.50   37.80
 -17  11  -3   38.20   32.90
 -19 -11  -3   19.30   25.20
  19 -11   3    2.00   27.70
 -19  11  -3   32.00   34.40
  19  11   3  -15.50   33.60
  21 -11   3   -0.70   27.50
 -21 -11  -3   38.40   27.60
 -21  11  -3    2.80   33.70
  21  11   3   38.50   41.00
  23 -11   3   10.30   28.80
  23  11   3   25.80   43.80
 -22 -12   3  343.97   55.89
 -22  12   3  183.28   58.39
  20 -12  -3   84.69   42.30
 -20 -12   3  119.19   35.50
 -20  12   3   58.29   43.80
 -18 -12   3   52.19   31.50
  18 -12  -3   21.00   34.40
 -18  12   3   35.10   39.00
  16 -12  -3   31.90   37.50
 -16 -12   3    1.10   27.40
 -16  12   3   31.20   39.40
 -14 -12   3  180.88   39.00
  14 -12  -3  213.98   49.50
 -14  12   3  226.88   55.09
 -12 -12   3  526.25   56.29
  12 -12  -3  669.23   73.59
 -12  12   3  593.74   75.29
  12  12  -3  518.15   64.99
 -10 -12   3  582.34   57.89
  10 -12  -3  543.85   68.99
 -10  12   3  650.23   75.09
  10  12  -3  623.24   63.19
   8 -12  -3  672.83   79.39
  -8 -12   3 1064.29   78.09
  -8  12   3 1106.99   90.49
   8  12  -3  969.40   79.59
  -8  12   3  951.90   75.59
   6 -12  -3   13.40   28.40
  -6 -12   3   32.40   23.30
  -6  12   3   22.50   23.10
   6  12  -3   37.70   26.70
  -6  12   3  103.29   36.40
   4 -12  -3    8.70   26.10
  -4 -12   3   25.00   24.00
   4  12  -3  -19.60   22.10
  -4  12   3  -17.40   28.80
  -4  12   3   -7.00   20.10
   2 -12  -3   82.39   34.30
  -2 -12   3   30.20   25.20
  -2  12   3   93.09   37.10
  -2  12   3   98.69   30.20
   2  12  -3  114.59   34.70
   0 -12   3   68.59   27.70
   0 -12  -3   45.50   27.50
   0  12   3   89.79   38.50
   0  12  -3   75.69   33.70
   0  12   3   59.39   29.40
   2 -12   3  269.77   45.70
  -2 -12  -3  335.27   51.29
   2  12   3  287.07   49.20
  -2  12  -3  443.46   59.29
   2  12   3  320.17   47.40
  -4 -12  -3  382.56   55.39
  -4 -12  -3  376.96   44.60
   4 -12   3  424.86   54.19
   4  12   3  389.36   52.39
  -4  12  -3  358.76   57.09
   4  12   3  386.36   61.79
  -6 -12  -3  665.43   57.99
  -6 -12  -3  546.65   67.59
   6 -12   3  696.23   66.89
   6  12   3  627.54   65.49
  -6  12  -3  622.54   71.09
   6  12   3  555.24   71.89
   8 -12   3  313.17   48.00
  -8 -12  -3  262.27   48.40
  -8  12  -3  217.78   50.29
   8  12   3  275.37   53.09
   8  12   3  290.07   48.20
  10 -12   3   24.30   23.20
 -10  12  -3   53.09   37.90
  10  12   3   54.29   30.40
  12 -12   3  -16.50   23.40
 -12 -12  -3   -3.50   22.40
  12  12   3   23.90   30.10
 -12  12  -3   -6.70   31.70
  14 -12   3    9.90   25.40
 -14 -12  -3   11.50   24.30
  14  12   3  -25.10   29.50
 -14  12  -3   56.99   38.00
  16 -12   3  108.79   39.20
 -16 -12  -3  154.18   32.10
 -16  12  -3   70.19   41.30
  16  12   3  132.79   44.90
  18 -12   3  104.19   34.70
 -18 -12  -3   51.89   28.70
 -18  12  -3   92.19   45.70
  18  12   3  130.29   44.00
 -20 -12  -3   52.49   33.50
  20 -12   3   45.70   37.50
  20  12   3   69.89   46.60
 -20  12  -3   28.30   39.90
 -21 -13   3   62.79   36.80
 -21  13   3  -10.90   44.60
  19 -13  -3   17.40   39.50
 -19 -13   3    6.40   28.90
 -19  13   3   13.80   41.60
  17 -13  -3   39.10   39.80
 -17 -13   3   72.49   32.90
 -17  13   3  -47.80   36.40
  15 -13  -3   91.39   42.40
 -15 -13   3   93.59   34.90
 -15  13   3   32.40   43.30
  13 -13  -3  -32.10   35.00
 -13 -13   3   33.60   29.50
 -13  13   3  -32.80   34.70
 -11 -13   3  -26.50   22.00
  11 -13  -3  -13.40   34.60
 -11  13   3   33.10   37.40
  11  13  -3  -15.70   26.30
   9 -13  -3   30.20   35.60
  -9 -13   3   33.40   25.40
  -9  13   3  -28.80   29.20
   9  13  -3   34.90   28.50
   7 -13  -3  191.48   45.90
  -7 -13   3  277.07   46.20
  -7  13   3  210.68   51.59
   7  13  -3  195.28   41.00
  -5 -13   3   98.79   34.40
   5 -13  -3   91.19   37.60
  -5  13   3  172.28   52.09
   5  13  -3   65.69   32.90
   3 -13  -3   21.90   30.00
  -3 -13   3    5.80   26.00
   3  13  -3    2.90   27.50
  -3  13   3   56.19   39.80
   1 -13  -3   41.40   31.60
  -1 -13   3   21.20   26.40
  -1  13   3   42.90   28.40
  -1  13   3   96.09   39.70
   1  13  -3   27.00   30.20
  -1 -13  -3    9.80   28.00
   1 -13   3    5.40   24.30
   1  13   3   21.60   34.30
   1  13   3   17.70   26.20
  -1  13  -3    2.30   28.50
   3 -13   3   17.00   23.40
  -3 -13  -3   25.80   28.50
   3  13   3   28.90   37.90
   3  13   3    9.40   27.10
  -3  13  -3   39.00   33.90
  -5 -13  -3   23.90   32.10
   5 -13   3   20.00   25.80
   5  13   3   91.49   33.90
  -5  13  -3   73.39   36.00
   5  13   3   54.79   39.90
  -7 -13  -3   40.00   32.30
   7 -13   3   -3.80   28.10
  -7  13  -3   -8.10   33.70
   7  13   3    0.60   36.00
   7  13   3   61.69   31.90
   9 -13   3    6.90   26.50
  -9  13  -3  -54.99   29.60
   9  13   3  -23.20   32.10
   9  13   3    9.80   26.80
  11 -13   3   55.69   28.90
 -11 -13  -3  111.59   43.00
  11  13   3  109.89   40.30
 -11  13  -3  142.19   49.20
  13 -13   3  217.88   46.50
 -13 -13  -3  218.08   41.80
 -13  13  -3  238.98   58.39
  13  13   3  191.58   45.60
 -15 -13  -3  115.49   33.10
  15 -13   3   30.30   29.60
  15  13   3  112.59   45.40
 -15  13  -3   78.59   43.70
  17 -13   3    9.50   30.20
 -17 -13  -3   46.30   26.00
  17  13   3   53.29   39.30
 -17  13  -3   24.70   42.50
  19 -13   3   36.60   34.00
 -19 -13  -3  -12.60   26.20
  19  13   3   -4.10   39.10
 -19  13  -3   16.60   42.30
  18 -14  -3  -26.00   37.70
 -18 -14   3   24.50   32.70
 -18  14   3   22.30   46.60
 -16 -14   3   81.89   37.60
  16 -14  -3   29.30   43.40
 -16  14   3   38.10   41.50
  14 -14  -3   -0.40   43.00
 -14 -14   3   76.49   34.40
 -14  14   3   63.79   45.90
  12 -14  -3   44.20   39.80
 -12 -14   3   61.19   34.40
 -12  14   3  -36.90   40.20
  12  14  -3   33.60   43.00
 -10 -14   3   56.49   31.20
  10 -14  -3   89.59   45.80
  10  14  -3  148.59   42.10
 -10  14   3   54.89   45.70
   8 -14  -3  106.49   44.10
  -8 -14   3   30.40   32.30
  -8  14   3   67.09   44.90
   8  14  -3   90.39   37.40
   6 -14  -3  114.29   44.20
  -6 -14   3  262.57   47.20
   6  14  -3  169.48   45.10
  -6  14   3  185.08   53.89
  -4 -14   3  139.09   41.70
   4 -14  -3  132.59   41.70
   4  14  -3  107.19   41.30
  -4  14   3   66.39   43.60
   2 -14  -3    0.50   31.60
  -2 -14   3   16.50   28.90
   2  14  -3   21.30   33.90
  -2  14   3  -13.40   38.20
   0 -14  -3    6.10   30.30
   0 -14   3   48.40   30.20
   0  14   3   38.50   42.10
   0  14  -3    1.80   33.10
   2 -14   3  174.18   39.80
  -2 -14  -3  121.59   40.00
   2  14   3  158.08   48.20
  -2  14  -3   93.79   44.30
  -4 -14  -3  277.47   53.29
   4 -14   3  437.66   60.09
   4  14   3  534.15   76.89
  -4  14  -3  428.76   70.59
   6 -14   3  204.88   47.90
  -6 -14  -3  372.96   59.19
  -6  14  -3  303.07   61.09
   6  14   3  395.56   69.79
   8 -14   3  231.68   48.00
  -8 -14  -3  109.39   44.70
   8  14   3  193.18   43.80
   8  14   3  160.28   53.39
  -8  14  -3  209.68   53.89
  10 -14   3   11.80   26.70
  10  14   3   69.69   34.00
 -10  14  -3   13.20   39.90
  12 -14   3   22.00   30.80
  12  14   3   25.10   35.00
 -12  14  -3   13.40   41.00
  14 -14   3   26.40   30.90
 -14  14  -3   46.80   43.40
  14  14   3   16.70   36.30
  16 -14   3  -23.10   41.70
 -16  14  -3   75.99   48.10
  16  14   3   11.30   39.90
 -15 -15   3   21.50   34.00
  15 -15  -3   -2.80   42.10
 -15  15   3   27.80   48.30
 -13 -15   3   58.49   36.80
  13 -15  -3    2.30   39.50
  11 -15  -3  139.29   50.29
 -11 -15   3   84.59   41.00
  11  15  -3  103.79   40.20
 -11  15   3  217.88   62.49
  -9 -15   3    4.50   32.40
   9 -15  -3   10.70   38.70
   9  15  -3    4.80   33.70
  -9  15   3    4.00   41.50
  -7 -15   3   39.60   35.00
   7 -15  -3    7.10   40.90
  -7  15   3    9.00   46.20
   7  15  -3   43.30   36.40
   5 -15  -3  109.59   46.30
  -5 -15   3  137.89   43.20
   5  15  -3  120.19   43.00
  -5  15   3  110.89   49.99
   3 -15  -3  356.66   61.59
  -3 -15   3  339.47   58.89
   3  15  -3  393.36   65.29
  -3  15   3  394.36   73.09
  -1 -15   3  543.15   60.99
   1 -15  -3  425.96   65.49
   1  15  -3  326.57   61.89
  -1  15   3  295.77   69.19
   1 -15   3  417.76   58.99
  -1 -15  -3  479.75   69.39
  -1  15  -3  386.26   66.59
   1  15   3  323.77   68.39
  -3 -15  -3  112.19   41.00
   3 -15   3  138.49   39.10
  -3  15  -3   66.39   44.70
   3  15   3  199.38   59.39
   5 -15   3   26.30   31.50
  -5 -15  -3   -9.10   31.90
  -5  15  -3   41.20   41.60
   5  15   3   51.19   51.29
   7 -15   3  -14.30   30.50
  -7 -15  -3    8.90   34.20
   7  15   3   26.60   44.30
  -7  15  -3  -40.90   37.40
   9 -15   3   27.70   29.60
  -9  15  -3   22.20   47.00
  11 -15   3   22.00   30.10
  13 -15   3   58.99   38.80
 -13  15  -3   31.00   47.40
 -12 -16   3  -36.90   33.20
  12 -16  -3  -22.50   39.70
 -12  16   3   52.19   47.90
 -10 -16   3  -13.90   32.80
  10 -16  -3  -33.60   37.50
 -10  16   3   -6.20   45.40
  10  16  -3  -10.40   33.10
  -8 -16   3   49.99   37.20
   8 -16  -3   37.60   43.60
   8  16  -3   -3.00   35.80
  -8  16   3   12.90   46.10
  -6 -16   3    4.70   32.60
   6 -16  -3    4.90   41.30
  -6  16   3   25.70   48.40
   6  16  -3  -33.60   34.50
   4 -16  -3   22.70   42.10
  -4 -16   3   -1.00   32.70
  -4  16   3  -35.50   43.20
   4  16  -3   -5.90   36.00
  -2 -16   3  -28.90   29.40
   2 -16  -3   16.70   36.40
  -2  16   3  -34.50   43.30
   2  16  -3   -2.80   35.70
   0 -16   3    1.00   26.30
   0 -16  -3   66.99   41.00
   0  16  -3  -21.90   39.80
   0  16   3   24.30   51.89
  -2 -16  -3    9.10   36.30
   2 -16   3   10.90   29.30
   2  16   3  -22.20   44.80
  -2  16  -3  -22.00   40.60
   4 -16   3  -31.80   27.40
  -4 -16  -3   -0.10   36.50
  -4  16  -3   37.80   46.90
   4  16   3  -16.90   48.60
  -6 -16  -3   13.20   37.40
   6 -16   3  -26.40   30.90
  -6  16  -3  -45.10   40.20
   6  16   3   82.69   57.09
   8 -16   3   93.39   41.20
  -8  16  -3   84.69   51.09
   8  16   3   -2.40   59.29
  10 -16   3   59.29   38.20
 -10  16  -3  -27.30   47.90
  -5 -17   3  -41.40   32.60
  -5  17   3  -44.70   47.00
   5  17  -3   -1.50   40.60
  -3 -17   3  148.29   45.80
   3  17  -3  160.88   55.09
  -3  17   3  117.29   62.99
  -1 -17   3  168.38   44.50
   1  17  -3  239.18   60.39
  -1  17   3  348.27   77.89
   1 -17   3   83.99   39.70
   1  17   3  183.98   65.39
  -1  17  -3   83.29   51.09
   3 -17   3   87.39   39.50
  -3  17  -3   47.90   51.49
   3  17   3  143.39   64.79
 -32   0   4  230.08   49.10
  32   0  -4  195.98   50.49
  30   0  -4  311.97   50.99
 -30   0   4  296.07   49.70
 -28   0   4   54.89   27.70
  28   0  -4   63.99   28.50
 -26   0   4   45.20   23.40
  26   0  -4  -14.70   21.30
 -24   0   4  135.29   29.90
  24   0  -4  124.99   30.70
 -22   0   4  105.89   25.00
  22   0  -4  131.19   30.70
 -20   0   4  671.63   52.79
  20   0  -4  740.23   60.59
  18   0  -4  768.82   59.69
 -18   0   4  761.92   54.89
  18   0  -4  775.02   55.79
 -16   0   4  421.46   34.00
  16   0  -4  383.06   35.60
 -16   0   4  367.46   41.40
  16   0  -4  332.57   36.30
  14   0  -4  176.78   27.20
 -14   0   4  146.69   25.20
 -14   0   4  155.78   21.30
 -12   0   4  218.98   28.30
  12   0  -4  173.88   26.80
  12   0  -4  219.38   28.10
 -12   0   4  200.98   21.30
 -10   0   4  513.65   40.30
 -10   0   4  465.35   32.40
  10   0  -4  461.45   38.40
  10   0  -4  427.96   37.60
  -8   0   4   45.00   10.60
  -8   0   4   55.69   15.30
   8   0  -4   70.99   16.80
   6   0  -4   96.69   19.60
  -6   0   4   70.29   18.00
  -6   0   4   89.69   12.70
  -4   0   4   -1.40    9.30
   4   0  -4   30.80   15.10
  -4   0   4   29.00   14.10
  -2   0   4  907.71   53.39
  -2   0   4  913.31   60.79
   2   0  -4  981.40   61.79
   0   0   4  193.78   28.00
   0   0   4  259.67   20.70
   0   0  -4  313.27   31.90
  -2   0  -4 2759.52  155.68
   2   0   4 2906.01  156.58
   2   0   4 2707.33  149.49
   4   0   4 1275.27   75.99
   4   0   4 1183.98   69.49
  -4   0  -4 1080.69   74.29
  -6   0  -4    9.40   15.70
   6   0   4   39.90   18.00
   6   0   4   -9.70   11.20
   8   0   4  118.49   20.70
  -8   0  -4  160.48   21.80
  -8   0  -4   84.29   21.60
   8   0   4  114.69   24.20
 -10   0  -4 2959.70  162.08
 -10   0  -4 2862.51  160.48
  10   0   4 2761.12  160.88
 -12   0  -4 2333.37  135.69
 -12   0  -4 2298.77  135.09
  12   0   4 2383.86  140.09
  14   0   4  346.07   45.80
 -14   0  -4  381.86   40.20
 -14   0  -4  334.07   37.10
  16   0   4  494.05   53.29
 -16   0  -4  441.26   44.70
 -18   0  -4   67.49   25.10
  18   0   4   64.49   30.50
 -20   0  -4  -29.40   19.90
  20   0   4  -43.00   24.00
 -22   0  -4   67.19   30.80
  22   0   4  133.49   39.50
  24   0   4  267.37   52.09
 -24   0  -4  206.08   43.60
 -26   0  -4  222.78   48.20
  26   0   4  257.17   56.39
  28   0   4  132.49   45.10
 -28   0  -4  108.09   40.70
  31  -1  -4   14.50   32.00
 -31  -1   4   25.50   30.50
 -31   1   4   36.70   29.80
  31   1  -4  -29.50   26.90
 -29  -1   4   72.79   32.50
  29  -1  -4   36.30   32.20
 -29   1   4   18.60   28.40
  29   1  -4  -20.70   25.20
 -27  -1   4   32.50   26.60
  27  -1  -4   38.60   26.50
  27   1  -4  -18.50   23.70
 -27   1   4   49.50   24.30
  25  -1  -4   58.49   27.10
 -25  -1   4   94.09   28.10
 -25   1   4  129.89   30.20
  25   1  -4  120.79   33.50
 -23  -1   4  -12.80   16.00
  23  -1  -4   -7.40   18.80
  23   1  -4  -23.00   20.00
 -23   1   4   25.00   19.50
 -21  -1   4   96.19   23.90
  21  -1  -4   48.40   21.80
 -21   1   4   76.79   20.60
  21   1  -4   73.89   24.80
  19  -1  -4   18.50   17.20
 -19  -1   4   21.50   15.10
  19  -1  -4   23.60   18.00
 -19   1   4   24.60   15.20
  19   1  -4   -4.70   19.50
  19   1  -4    4.90   17.70
 -19   1   4    3.40   20.00
  17  -1  -4    4.10   15.00
 -17  -1   4    4.70   13.50
  17  -1  -4   47.10   17.90
 -17   1   4   -0.50   11.40
 -17   1   4   21.80   17.40
  17   1  -4   -0.80   13.30
  17   1  -4    1.10   15.70
 -15  -1   4  276.67   29.20
  15  -1  -4  318.57   34.40
  15   1  -4  236.08   30.70
  15   1  -4  256.47   32.40
 -15   1   4  336.57   28.10
 -15   1   4  315.97   35.60
 -13  -1   4  382.66   30.00
  13  -1  -4  299.27   34.00
 -13  -1   4  323.97   35.10
  13  -1  -4  305.87   33.60
 -13   1   4  355.56   37.00
 -13   1   4  323.77   27.20
  13   1  -4  311.57   33.20
 -11  -1   4   27.90   16.60
  11  -1  -4   30.70   14.70
  11  -1  -4   21.60   15.00
 -11  -1   4   36.00   11.50
 -11   1   4   20.40    8.90
 -11   1   4   37.10   15.70
  11   1  -4   14.60   12.20
  11   1  -4    9.20   12.80
   9  -1  -4  540.15   43.70
  -9  -1   4  541.55   37.60
  -9  -1   4  583.84   43.30
  -9   1   4  549.45   43.30
   9   1  -4  655.03   43.40
   9   1  -4  568.64   42.20
  -9   1   4  538.25   35.20
  -7  -1   4  111.89   16.40
   7  -1  -4  103.29   19.80
  -7  -1   4  103.49   18.00
  -7   1   4  121.49   13.00
  -7   1   4  106.49   19.90
   7   1  -4  103.59   20.80
   5  -1  -4  302.47   30.60
  -5  -1   4  259.77   27.50
  -5  -1   4  315.17   24.40
  -5   1   4  308.17   20.30
  -5   1   4  277.87   29.00
   5   1  -4  303.87   31.80
  -3  -1   4  116.79   15.60
   3  -1  -4  137.79   23.40
  -3  -1   4   64.69   20.50
   3   1  -4  126.89   23.10
  -3   1   4   86.79   18.00
  -1  -1   4  404.06   29.50
   1  -1  -4  361.06   34.80
  -1   1   4  377.76   36.40
  -1   1   4  412.46   25.60
   1   1  -4  421.16   37.20
  -1  -1  -4    0.20   12.10
   1  -1   4    8.00    9.70
   1   1   4   -4.40    7.50
   1   1   4   -3.70   13.40
  -1   1  -4   14.40   15.10
  -3  -1  -4  875.81   52.49
   3  -1   4  886.91   54.89
  -3  -1  -4  885.31   58.89
  -3   1  -4  926.61   60.79
   3   1   4  836.12   61.89
   3   1   4  891.91   53.19
   5  -1   4 5210.28  279.87
  -5  -1  -4 5396.76  282.27
  -5  -1  -4 5295.47  278.07
   5  -1   4 5132.49  290.17
   5   1   4 5203.78  285.57
  -5   1  -4 5467.15  283.77
   5   1   4 5125.09  278.57
   7  -1   4  112.59   22.00
   7  -1   4   87.29   18.60
  -7  -1  -4   82.29   19.10
   7   1   4   99.29   24.30
  -7   1  -4  103.89   21.10
  -9  -1  -4   62.89   19.20
   9  -1   4   63.49   20.00
   9  -1   4   45.90   16.60
  -9  -1  -4   78.89   17.50
  -9   1  -4   57.69   16.40
   9   1   4   77.39   21.70
  -9   1  -4   80.69   22.40
 -11  -1  -4   23.60   16.20
 -11  -1  -4   20.00   13.60
  11  -1   4   -9.10   13.50
  11  -1   4   13.60   17.70
 -11   1  -4    0.10   13.30
 -11   1  -4   14.80   17.30
  11   1   4   21.60   17.60
 -13  -1  -4   98.79   21.60
 -13  -1  -4  126.69   22.40
  13  -1   4   50.69   18.10
  13  -1   4   59.59   24.10
 -13   1  -4   30.50   21.00
 -13   1  -4   84.69   21.40
  13   1   4   75.09   26.30
  15  -1   4   -4.00   17.50
  15  -1   4   33.80   21.70
 -15  -1  -4   -2.00   16.60
  15   1   4  -33.30   19.00
 -15   1  -4  -11.50   15.10
 -15   1  -4  -10.30   18.40
 -17  -1  -4  -10.80   15.70
  17  -1   4   18.70   23.70
 -17   1  -4   13.30   17.60
  17   1   4   -7.70   21.10
  19  -1   4   18.10   25.30
 -19  -1  -4   19.80   22.80
 -19   1  -4   22.80   20.80
  19   1   4   17.30   22.90
  21  -1   4   36.30   32.20
 -21  -1  -4   67.19   28.80
  21   1   4   29.50   29.50
 -21   1  -4   61.79   28.40
  23  -1   4   15.30   29.30
 -23  -1  -4   15.00   26.00
 -23   1  -4   -4.50   25.60
  23   1   4  -23.50   28.80
 -25  -1  -4  -51.69   24.00
  25  -1   4   -0.70   33.70
 -25   1  -4  -47.90   28.00
  25   1   4   26.20   33.60
 -27  -1  -4   34.40   34.40
  27  -1   4   45.30   38.90
  27   1   4  -24.80   34.80
 -27   1  -4   25.60   34.40
 -32  -2   4    8.70   30.90
  32  -2  -4   34.20   31.00
  32   2  -4   -5.70   31.60
 -32   2   4   20.20   35.90
  30  -2  -4    4.70   26.30
 -30  -2   4    1.90   27.70
 -30   2   4   36.30   31.80
  30   2  -4   17.90   31.70
 -28  -2   4   27.20   31.20
  28  -2  -4   34.10   29.60
  28   2  -4   56.39   31.70
 -28   2   4   13.90   28.30
 -26  -2   4   27.90   24.30
  26  -2  -4    3.00   24.10
 -26   2   4    9.30   22.70
  26   2  -4   -0.50   23.00
 -26   2   4    4.40   27.40
  24  -2  -4  -20.40   17.90
 -24  -2   4  -20.70   19.30
 -24   2   4   37.60   27.30
  24   2  -4   45.10   22.60
 -24   2   4  -21.40   18.60
  22  -2  -4    1.90   19.00
 -22  -2   4   13.00   17.80
 -22   2   4   25.90   18.00
 -22   2   4  -10.90   18.80
  22   2  -4   21.30   22.40
  20  -2  -4  -15.10   17.30
  20  -2  -4    5.50   16.20
 -20  -2   4   -4.70   15.10
  20   2  -4   -1.60   19.10
 -20   2   4   17.80   20.40
 -20   2   4   14.00   15.30
  18  -2  -4  232.48   34.40
 -18  -2   4  154.28   26.30
  18  -2  -4  269.47   34.00
  18   2  -4  235.78   35.50
 -18   2   4  200.18   33.50
 -18   2   4  223.48   28.70
  18   2  -4  199.98   29.90
 -16  -2   4  808.72   52.59
  16  -2  -4  710.33   54.99
  16   2  -4  721.13   50.59
 -16   2   4  703.63   57.69
  16   2  -4  633.94   54.39
 -16   2   4  702.83   49.50
  14  -2  -4 1197.68   76.89
  14  -2  -4 1230.78   78.69
 -14  -2   4 1208.08   74.79
 -14   2   4 1253.97   80.99
  14   2  -4 1200.28   77.99
  14   2  -4 1120.99   74.09
 -14   2   4 1240.68   71.79
 -12  -2   4   17.70   11.00
 -12  -2   4   60.09   17.10
  12  -2  -4    1.80   13.60
  12  -2  -4    0.80   12.80
 -12   2   4   32.20    9.30
 -12   2   4   11.30   14.80
  12   2  -4   32.60   13.70
 -10  -2   4   81.19   15.00
  10  -2  -4   60.19   17.30
 -10  -2   4   61.99   16.70
 -10   2   4  112.59   13.20
  10   2  -4   96.69   19.00
  10   2  -4   95.69   17.50
 -10   2   4   87.69   20.10
  -8  -2   4  692.73   49.10
  -8  -2   4  775.32   47.50
   8  -2  -4  695.23   51.29
  -8   2   4  674.63   41.20
   8   2  -4  798.32   49.70
  -8   2   4  652.93   50.99
   8   2  -4  769.32   52.09
   6  -2  -4   91.09   19.20
  -6  -2   4   82.09   15.90
  -6  -2   4   59.59   13.40
  -6   2   4   40.00   15.80
   6   2  -4   63.49   17.70
  -4  -2   4  -39.60    8.50
   4  -2  -4   -1.20   12.00
  -4   2   4   19.40   14.20
   4   2  -4   21.70   14.90
   2  -2  -4 1133.79   72.39
  -2  -2   4 1115.19   68.79
  -2   2   4 1222.28   74.49
   2   2  -4 1182.98   73.19
   0  -2  -4  323.87   32.50
   0  -2   4  295.97   33.10
   0  -2   4  332.47   28.80
   0   2   4  296.57   36.30
   0   2  -4  382.46   34.80
  -2  -2  -4  859.01   57.79
   2  -2   4  888.51   56.69
   2  -2   4  889.71   54.29
  -2  -2  -4  835.32   48.70
  -2   2  -4  790.82   58.59
   2   2   4  873.21   61.79
   4  -2   4  991.30   63.59
  -4  -2  -4 1033.20   58.99
  -4  -2  -4  962.80   65.49
   4  -2   4 1033.80   65.29
  -4   2  -4  979.50   68.19
   4   2   4 1136.39   71.69
  -6  -2  -4   29.20   10.60
  -6  -2  -4  -14.30   11.70
   6  -2   4   11.70   16.00
   6  -2   4   20.60   13.00
   6   2   4   17.70   16.70
  -6   2  -4   10.60   14.70
  -8  -2  -4  699.63   50.89
   8  -2   4  668.53   49.99
   8   2   4  662.73   57.29
  -8   2  -4  785.22   54.89
 -10  -2  -4  278.37   30.90
 -10  -2  -4  262.27   29.30
  10  -2   4  210.48   29.00
  10   2   4  197.48   33.20
 -10   2  -4  195.38   29.20
 -10   2  -4  181.58   29.70
  12  -2   4  906.51   64.19
 -12  -2  -4  897.41   61.99
 -12  -2  -4  865.61   60.99
 -12   2  -4  927.71   64.19
 -12   2  -4  862.71   65.19
  12   2   4 1020.70   70.69
 -14  -2  -4  347.97   42.20
 -14  -2  -4  327.77   34.80
  14  -2   4  361.36   40.10
  14  -2   4  297.77   34.90
 -14   2  -4  177.88   31.50
  14   2   4  192.98   37.70
 -14   2  -4  294.57   39.60
  16  -2   4  112.99   28.60
 -16  -2  -4   73.19   21.90
  16  -2   4   89.99   26.90
  16   2   4  137.49   33.80
 -16   2  -4  136.79   28.60
 -16   2  -4   89.09   26.70
  18  -2   4   74.19   29.70
 -18  -2  -4   88.39   25.50
 -18   2  -4   80.99   28.10
  18   2   4   74.89   34.10
  20  -2   4   -5.40   26.20
 -20  -2  -4   -0.80   21.00
 -20   2  -4   20.10   23.30
  20   2   4   33.10   30.60
 -22  -2  -4  -46.90   22.30
  22  -2   4  -10.10   27.20
 -22   2  -4   16.90   25.90
  22   2   4   28.70   31.50
  24  -2   4   32.50   34.10
 -24  -2  -4   21.10   26.20
 -24   2  -4   24.40   29.60
  24   2   4   23.40   33.70
  26  -2   4   44.50   35.90
 -26  -2  -4   41.50   32.40
  26   2   4   28.60   35.20
 -26   2  -4    0.70   33.50
  28  -2   4   53.89   40.90
 -28  -2  -4  110.79   43.00
  28   2   4   -6.80   36.80
 -28   2  -4   93.89   55.69
 -31  -3   4    7.80   30.40
  31  -3  -4   10.80   26.20
  31   3  -4   11.80   34.40
 -31   3   4  -33.10   36.40
 -29  -3   4    4.20   28.30
  29  -3  -4   22.20   27.00
 -29   3   4   47.50   36.20
  29   3  -4   29.00   31.50
  27  -3  -4   70.49   27.50
 -27  -3   4   77.49   30.10
 -27   3   4   18.30   27.60
 -27   3   4   80.99   36.00
  27   3  -4   38.30   28.00
 -25  -3   4  127.69   32.80
  25  -3  -4   65.09   29.10
 -25   3   4  111.89   28.50
  25   3  -4  103.19   34.40
 -25   3   4   97.69   35.40
 -23  -3   4  191.98   35.90
  23  -3  -4  122.59   32.40
 -23   3   4  175.98   30.30
 -23   3   4  206.18   39.80
  23   3  -4  134.39   32.50
 -21  -3   4   55.89   22.10
  21  -3  -4  119.49   30.40
  21  -3  -4   66.49   24.50
  21   3  -4   66.49   24.10
 -21   3   4   71.39   20.90
 -21   3   4  121.39   30.00
  19  -3  -4    6.80   17.10
  19  -3  -4    4.90   19.90
 -19  -3   4   22.30   16.70
 -19   3   4    3.00   18.40
  19   3  -4   -9.30   17.20
  17  -3  -4    6.20   16.10
 -17  -3   4   -6.50   12.10
  17   3  -4  -28.00   15.60
 -17   3   4   -6.80   17.60
 -17   3   4    0.90   12.10
  17   3  -4   -7.30   11.90
 -15  -3   4    9.90   12.70
  15  -3  -4    7.30   16.50
  15  -3  -4  -10.50   14.70
 -15   3   4   11.20   10.70
  15   3  -4    7.70   12.60
 -15   3   4   -5.50   14.30
  15   3  -4  -39.40   11.60
  13  -3  -4  529.45   45.60
  13  -3  -4  574.74   45.90
 -13  -3   4  494.25   40.50
  13   3  -4  538.25   43.60
 -13   3   4  517.75   36.10
 -13   3   4  519.35   44.70
  13   3  -4  501.45   44.20
 -11  -3   4  106.49   21.40
 -11  -3   4  101.29   17.80
  11  -3  -4  189.48   27.80
  11   3  -4  179.88   23.70
 -11   3   4  144.49   15.80
 -11   3   4  114.09   21.80
  -9  -3   4  326.47   30.70
   9  -3  -4  318.77   32.60
  -9  -3   4  291.57   27.90
   9   3  -4  317.57   29.20
  -9   3   4  302.17   21.00
   9   3  -4  301.87   32.80
  -9   3   4  305.57   31.70
  -7  -3   4  841.52   59.39
   7  -3  -4  969.10   63.19
   7   3  -4 1051.49   63.39
   7   3  -4  855.81   58.39
  -7   3   4 1016.60   64.69
  -5  -3   4  545.95   40.20
   5  -3  -4  555.44   43.00
  -5   3   4  455.25   42.10
   5   3  -4  600.34   43.90
  -3  -3   4   28.90   12.20
   3  -3  -4   40.50   14.60
  -3  -3   4    6.50   13.50
  -3   3   4   31.60   14.20
   3   3  -4   29.90   15.40
  -1  -3   4 1380.76   77.79
  -1  -3   4 1296.07   75.79
   1  -3  -4 1336.17   80.29
  -1   3   4 1147.89   81.49
   1   3  -4 1268.17   81.09
  -1  -3  -4  998.00   64.29
   1  -3   4 1082.29   63.29
   1  -3   4  865.91   60.49
  -1   3  -4  920.61   64.99
   1   3   4  996.90   68.49
   3  -3   4 1632.24   90.39
   3  -3   4 1510.35   88.09
  -3  -3  -4 1424.76   91.29
  -3  -3  -4 1509.35   83.09
   3   3   4 1582.14   96.59
  -3   3  -4 1471.05   93.29
  -5  -3  -4  906.41   60.39
   5  -3   4  881.01   58.79
  -5  -3  -4  841.22   52.89
   5  -3   4  908.21   58.19
   5   3   4  956.20   66.59
  -5   3  -4  922.41   63.09
   7  -3   4  839.02   57.79
  -7  -3  -4  862.51   53.09
   7  -3   4  855.91   56.99
  -7  -3  -4  825.12   58.19
   7   3   4  803.52   65.59
  -7   3  -4  922.21   62.69
   9  -3   4  584.64   46.80
  -9  -3  -4  645.24   48.40
   9  -3   4  614.54   48.50
  -9   3  -4  666.83   52.19
   9   3   4  674.93   56.69
 -11  -3  -4  242.18   29.60
  11  -3   4  233.88   33.90
  11  -3   4  327.37   35.20
 -11  -3  -4  352.46   35.00
 -11   3  -4  338.67   38.50
  11   3   4  311.07   41.70
 -13  -3  -4   -4.70   14.60
  13  -3   4   23.80   16.20
 -13  -3  -4   25.20   17.30
 -13   3  -4   38.10   17.20
 -13   3  -4   11.30   17.60
  13   3   4   23.60   20.50
 -15  -3  -4    0.60   16.30
  15  -3   4    4.50   17.40
 -15   3  -4    4.10   15.40
  15   3   4   -7.80   20.30
 -15   3  -4    6.60   19.60
 -17  -3  -4   19.10   19.80
  17  -3   4   39.40   21.10
 -17   3  -4   35.40   22.70
  17   3   4   37.50   28.00
  19  -3   4  123.29   32.10
  19  -3   4  112.29   32.50
 -19  -3  -4   74.59   28.00
 -19   3  -4  114.99   30.50
  19   3   4  117.09   36.20
 -21  -3  -4   13.70   25.10
  21  -3   4  -27.60   23.10
 -21   3  -4   13.30   24.20
  21   3   4    5.30   29.60
 -23  -3  -4  113.69   35.70
  23  -3   4  181.58   40.80
 -23   3  -4  177.28   38.80
  23   3   4  186.08   46.90
  25  -3   4   68.69   34.80
 -25  -3  -4   67.49   34.20
  25   3   4  113.79   43.70
 -25   3  -4   63.09   34.50
 -27  -3  -4  -14.20   31.10
  27   3   4   -5.00   36.50
 -27   3  -4   12.30   33.60
  30  -4  -4   11.90   29.20
 -30  -4   4   -1.80   29.60
 -30   4   4   -2.50   32.30
  30   4  -4   -6.80   30.00
  28  -4  -4    5.30   25.00
 -28  -4   4   -1.70   27.40
 -28   4   4   -3.60   28.50
  28   4  -4  -19.10   28.80
  26  -4  -4   15.60   24.50
 -26  -4   4  -10.30   24.60
  26   4  -4  -12.40   22.70
 -26   4   4   -0.10   29.90
  24  -4  -4   -1.50   20.90
 -24  -4   4   13.90   22.10
 -24   4   4   -3.40   27.30
  24   4  -4    9.70   24.80
 -22  -4   4    0.00   18.10
  22  -4  -4   24.00   21.30
  22   4  -4   -1.90   23.40
 -22   4   4   -9.50   17.40
 -22   4   4   47.50   28.60
  20  -4  -4   -0.10   18.00
 -20  -4   4    8.50   18.90
  20   4  -4  -31.20   17.30
 -20   4   4   38.80   17.90
 -20   4   4   10.90   22.00
 -18  -4   4    7.80   16.70
  18  -4  -4   47.40   21.40
  18   4  -4   51.29   22.10
 -18   4   4   20.10   15.30
 -18   4   4   33.20   22.90
  16  -4  -4    1.10   16.80
 -16  -4   4   -3.90   13.50
  16  -4  -4  -16.60   14.10
 -16   4   4    8.60   11.30
  16   4  -4   19.10   14.80
  16   4  -4  -21.50   15.10
 -16   4   4   28.80   18.90
 -14  -4   4   53.39   16.80
  14  -4  -4   47.70   20.60
  14  -4  -4   53.69   20.30
 -14   4   4   63.79   13.90
  14   4  -4   46.80   19.30
 -14   4   4   41.40   18.50
  14   4  -4   60.39   18.80
  12  -4  -4   -4.00   14.30
 -12  -4   4    5.00   11.00
 -12   4   4    9.80    8.20
  12   4  -4   14.30   13.40
 -12   4   4  -10.80   11.80
 -10  -4   4   -8.80   11.10
  10  -4  -4   21.30   15.50
 -10  -4   4   13.90   12.00
 -10   4   4   10.70    7.40
  10   4  -4    2.60   13.00
  10   4  -4    6.40   12.50
 -10   4   4  -12.30   12.40
  -8  -4   4    6.50   10.30
   8  -4  -4   -7.00   12.70
   8   4  -4   -0.30   10.50
  -8   4   4    9.20   13.60
   8   4  -4    0.60   13.40
   6  -4  -4    7.70   13.70
  -6  -4   4   -7.60   10.70
  -6  -4   4   10.50   10.20
   6   4  -4   11.30   11.50
  -6   4   4   12.30   13.50
   6   4  -4   19.50   15.10
  -4  -4   4    3.40    9.70
   4  -4  -4    0.80   11.90
  -4  -4   4   30.00   13.40
   4   4  -4   19.00   15.50
  -4   4   4   59.39   17.20
  -2  -4   4   11.10    9.90
  -2  -4   4   11.40   12.00
   2  -4  -4   -6.40   12.20
   2   4  -4    1.80   13.40
  -2   4   4   26.10   14.70
   0  -4   4  114.19   17.10
   0  -4  -4  139.69   23.10
   0  -4   4  121.79   21.10
   0   4   4  128.99   25.90
   0   4  -4  123.79   23.90
  -2  -4  -4  663.33   39.10
   2  -4   4  676.93   49.40
   2  -4   4  628.54   43.90
  -2  -4  -4  682.83   49.60
  -2   4  -4  711.13   52.69
   2   4   4  686.63   53.39
  -4  -4  -4  166.88   17.10
   4  -4   4  176.08   25.40
   4  -4   4  139.29   21.10
  -4  -4  -4  188.68   27.40
  -4   4  -4  127.49   24.50
   4   4   4  227.88   33.40
   6  -4   4   11.70   13.40
  -6  -4  -4   12.60   14.60
   6  -4   4    8.10   11.60
  -6  -4  -4   -6.70    9.20
   6   4   4   28.30   18.50
  -6   4  -4    5.70   16.00
  -8  -4  -4   16.60   11.40
  -8  -4  -4   11.40   13.70
   8  -4   4   21.60   15.40
   8  -4   4    9.30   11.90
   8   4   4   12.10   20.80
  -8   4  -4    7.00   15.20
  10  -4   4   36.70   16.30
  10  -4   4  110.49   21.20
 -10  -4  -4  106.09   22.30
  10   4   4   99.49   26.50
 -10   4  -4   45.50   19.80
  12  -4   4   80.79   21.50
  12  -4   4   55.69   19.90
 -12  -4  -4   51.89   18.20
 -12  -4  -4   66.69   19.20
 -12   4  -4   55.49   22.00
  12   4   4   47.90   21.50
  14  -4   4   54.39   22.20
  14  -4   4   71.99   24.40
 -14  -4  -4   39.80   20.00
  14   4   4   -4.40   22.10
 -14   4  -4   56.69   23.60
 -14   4  -4   36.90   19.90
  16  -4   4   25.60   21.50
  16  -4   4    1.10   16.70
 -16  -4  -4   11.40   18.50
 -16   4  -4   18.50   19.10
  16   4   4   -4.80   24.20
 -16   4  -4   16.00   21.90
 -18  -4  -4   73.29   26.90
  18  -4   4  107.19   29.30
 -18   4  -4   53.19   24.90
  18   4   4  160.38   38.90
  20  -4   4  -14.20   19.40
 -20  -4  -4   27.40   23.70
 -20   4  -4  -35.00   20.40
  20   4   4  -24.60   26.30
 -22  -4  -4   -2.10   23.90
  22  -4   4   11.40   24.90
  22   4   4  -12.40   32.30
 -22   4  -4  -30.40   24.30
 -24  -4  -4   16.60   27.80
  24   4   4   46.50   39.40
 -24   4  -4  -35.70   26.30
 -26  -4  -4   -1.90   31.00
  26   4   4    5.50   37.30
 -26   4  -4  -18.50   30.00
  29  -5  -4   75.79   33.20
 -29  -5   4   60.29   32.20
 -29   5   4  111.09   44.30
  29   5  -4   50.19   36.50
  27  -5  -4   95.69   32.40
 -27  -5   4  116.39   35.40
  27   5  -4  142.79   39.00
 -27   5   4   95.89   40.10
 -25  -5   4  132.79   33.90
  25  -5  -4  135.99   36.40
  25   5  -4   64.79   31.30
 -25   5   4  142.19   40.60
  23  -5  -4   56.29   26.20
 -23  -5   4   83.19   28.00
 -23   5   4  108.69   35.70
  23   5  -4   53.09   29.80
 -21  -5   4   -4.40   18.90
  21  -5  -4   43.20   22.60
  21   5  -4   50.49   25.10
 -21   5   4   50.99   27.90
 -19  -5   4   14.90   18.00
  19  -5  -4    2.90   18.60
  19  -5  -4   33.40   22.10
  19   5  -4   -5.50   20.60
 -19   5   4   41.90   23.50
  17  -5  -4    1.70   19.90
  17  -5  -4   21.50   20.90
 -17  -5   4    9.30   17.10
  17   5  -4    6.80   18.50
 -17   5   4   16.70   19.70
  17   5  -4   -2.10   20.70
 -15  -5   4  -19.60   13.50
  15  -5  -4    1.60   18.80
  15   5  -4   22.30   17.40
 -15   5   4    9.10   16.40
  15   5  -4    0.40   16.10
 -15   5   4   28.30   19.70
 -13  -5   4    1.50   11.30
  13  -5  -4  -11.80   14.70
 -13   5   4  -16.00   13.30
 -13   5   4   14.30   11.20
  13   5  -4  -10.30   12.60
  13   5  -4    1.90   14.50
  11  -5  -4  295.87   38.00
 -11  -5   4  316.37   33.70
  11   5  -4  391.46   34.50
 -11   5   4  428.66   29.20
 -11   5   4  358.66   37.50
   9  -5  -4  314.77   36.50
  -9  -5   4  288.17   30.80
   9   5  -4  307.77   28.60
   9   5  -4  309.47   35.00
  -9   5   4  292.67   23.10
  -9   5   4  303.37   33.60
  -7  -5   4  105.29   18.10
  -7  -5   4   50.69   16.50
   7  -5  -4   97.39   22.60
   7   5  -4   85.99   16.70
  -7   5   4   84.49   20.60
   7   5  -4   60.99   18.90
   5  -5  -4  260.87   32.20
  -5  -5   4  236.58   23.80
  -5  -5   4  259.47   28.90
  -5   5   4  279.07   32.10
   5   5  -4  281.17   32.80
  -3  -5   4   30.40   10.90
  -3  -5   4   29.90   14.70
   3  -5  -4   31.10   15.10
  -3   5   4    9.40   16.10
   3   5  -4   28.00   16.80
  -1  -5   4   20.90    9.70
  -1  -5   4    4.10   11.50
   1  -5  -4   13.30   15.60
   1   5  -4   19.50   14.20
  -1   5   4   12.70   16.10
  -1  -5  -4  101.29   21.10
   1  -5   4   79.29   18.00
   1  -5   4  116.99   15.90
  -1   5  -4  134.29   26.00
   1   5   4  131.39   24.00
  -3  -5  -4  734.73   52.19
   3  -5   4  702.03   43.40
  -3  -5  -4  680.13   42.10
   3  -5   4  742.63   52.99
  -3   5  -4  612.64   54.09
   3   5   4  659.53   55.99
  -5  -5  -4  366.56   38.20
  -5  -5  -4  408.86   29.30
   5  -5   4  464.95   39.10
   5  -5   4  405.46   29.10
   5   5   4  359.66   43.30
  -5   5  -4  369.46   40.90
  -7  -5  -4  307.17   27.00
   7  -5   4  296.67   27.40
  -7  -5  -4  273.47   33.40
   7  -5   4  369.36   34.90
  -7   5  -4  318.57   38.50
   7   5   4  237.68   38.30
   9  -5   4  689.43   49.00
  -9  -5  -4  739.63   49.80
  -9  -5  -4  774.22   55.49
   9  -5   4  715.23   55.99
   9   5   4  753.72   63.19
  -9   5  -4  733.63   59.59
  11  -5   4   40.00   16.20
 -11  -5  -4  101.69   23.50
  11  -5   4   44.30   20.90
  11   5   4   54.59   25.80
 -11   5  -4   46.00   20.30
  13  -5   4   26.00   20.70
  13  -5   4   20.50   16.50
 -13  -5  -4  -11.90   15.00
  13   5   4   21.40   21.30
 -13   5  -4   21.10   20.10
  15  -5   4   86.89   25.20
 -15  -5  -4   70.39   22.90
  15  -5   4  168.08   40.60
  15   5   4   85.79   30.80
 -15   5  -4   51.39   23.40
 -15   5  -4   74.59   25.90
  17  -5   4  315.17   44.60
 -17  -5  -4  355.76   42.90
 -17   5  -4  319.27   45.00
 -17   5  -4  353.16   45.40
  17   5   4  390.16   58.49
 -19  -5  -4   85.69   29.50
  19  -5   4  107.69   29.40
 -19   5  -4  157.58   34.80
  19   5   4  230.88   49.00
  21  -5   4  141.89   35.70
 -21  -5  -4  173.38   38.40
  21   5   4  135.09   43.80
 -21   5  -4  150.18   36.90
 -23  -5  -4   29.10   27.70
  23  -5   4   37.40   28.20
 -23   5  -4    3.30   30.30
  23   5   4   59.49   38.30
 -25  -5  -4  -17.50   27.20
 -25   5  -4   17.60   29.80
  25   5   4  -60.19   32.10
 -27  -5  -4   -8.60   30.90
  27   5   4   -5.30   36.20
 -27   5  -4  -50.99   28.70
  30  -6  -4   53.69   35.60
 -30  -6   4   55.59   38.00
  30   6  -4   38.90   35.20
 -30   6   4    5.90   41.40
 -28  -6   4   22.90   30.30
  28  -6  -4   72.29   35.30
 -28   6   4   29.90   39.00
  28   6  -4   48.10   30.70
 -26  -6   4    6.40   25.60
  26  -6  -4   35.90   29.80
 -26   6   4   53.29   40.40
  26   6  -4  -20.40   27.90
  24  -6  -4   23.10   26.10
 -24  -6   4   -5.80   22.10
 -24   6   4  -56.89   25.90
  24   6  -4    6.60   25.10
 -22  -6   4  -12.70   21.10
  22  -6  -4   -6.10   23.60
  22   6  -4   39.20   27.00
 -22   6   4    0.10   27.20
  20  -6  -4  115.99   31.50
 -20  -6   4   77.99   24.20
  20  -6  -4   77.59   27.40
  20   6  -4   57.49   26.00
 -20   6   4  113.79   29.60
  18  -6  -4  107.49   28.50
 -18  -6   4   77.19   23.80
 -18   6   4   68.39   26.50
  18   6  -4   70.99   24.30
 -16  -6   4  395.16   40.00
  16  -6  -4  317.97   44.20
 -16   6   4  382.36   43.90
  16   6  -4  372.16   40.80
  16   6  -4  473.55   43.00
 -14  -6   4  224.58   32.20
  14  -6  -4  218.98   36.30
  14   6  -4  234.88   31.70
 -14   6   4  201.68   32.90
  14   6  -4  213.48   31.10
  12  -6  -4  200.48   33.80
 -12  -6   4  189.38   28.70
 -12   6   4  242.08   34.80
  12   6  -4  163.78   26.60
  10  -6  -4  -14.60   14.10
 -10  -6   4   33.60   15.70
  10   6  -4   13.00   16.30
 -10   6   4   17.60   15.40
  10   6  -4    7.00   13.50
   8  -6  -4  140.99   26.80
  -8  -6   4   74.39   19.30
  -8  -6   4   99.99   18.10
  -8   6   4  121.99   24.60
   8   6  -4   85.39   17.20
   8   6  -4  111.39   24.70
  -6  -6   4  246.78   33.30
   6  -6  -4  365.66   38.20
  -6  -6   4  375.86   29.30
   6   6  -4  381.86   38.20
  -6   6   4  341.37   38.30
   6   6  -4  330.37   28.10
   4  -6  -4  631.94   53.99
  -4  -6   4  680.63   53.39
  -4  -6   4  706.63   44.00
   4   6  -4  693.33   54.39
  -4   6   4  744.93   55.89
  -2  -6   4  137.19   16.70
   2  -6  -4  119.89   25.00
  -2  -6   4  149.09   25.00
   2   6  -4  135.79   25.50
  -2   6   4  138.39   27.60
   0  -6   4  243.58   30.90
   0  -6  -4  292.47   34.50
   0   6   4  320.47   37.40
   0   6  -4  258.97   35.90
  -2  -6  -4  147.59   26.90
  -2  -6  -4  185.28   17.70
   2  -6   4  243.98   30.70
  -2   6  -4  116.29   26.30
   2   6   4  154.78   30.30
   4  -6   4   67.49   19.50
  -4  -6  -4   25.60   17.20
  -4  -6  -4   15.90   10.20
   4   6   4   27.70   19.10
  -4   6  -4   44.40   20.00
   6  -6   4   -3.50   13.80
  -6  -6  -4  -18.60   15.40
  -6  -6  -4    7.90   10.00
  -6   6  -4   -4.70   14.00
   6   6   4  -12.30   17.50
  -8  -6  -4   25.10   13.80
  -8  -6  -4    8.50   17.10
   8  -6   4   21.90   16.20
   8   6   4   13.00   20.50
  -8   6  -4   25.00   18.90
 -10  -6  -4  325.27   38.00
 -10  -6  -4  213.18   28.60
  10  -6   4  287.87   36.70
  10   6   4  304.97   45.10
 -10   6  -4  269.97   40.60
 -12  -6  -4  266.47   42.80
  12  -6   4  296.97   41.90
 -12   6  -4  268.17   41.50
  12   6   4  323.97   46.60
 -14  -6  -4  528.85   45.80
  14  -6   4  449.26   49.00
  14   6   4  583.94   59.99
 -14   6  -4  482.05   53.09
 -16  -6  -4  357.66   41.40
  16  -6   4  384.56   46.90
 -16   6  -4  404.76   50.39
 -16   6  -4  376.36   45.80
  16   6   4  506.45   59.69
 -18  -6  -4   -8.60   20.10
  18  -6   4    5.80   21.50
 -18   6  -4   13.00   24.70
 -18   6  -4   42.80   23.30
  18   6   4   16.30   30.50
  20  -6   4   28.60   22.60
 -20  -6  -4   -9.10   22.00
  20   6   4    5.00   31.20
 -20   6  -4   -0.50   24.80
 -22  -6  -4   31.20   24.90
  22  -6   4   11.00   28.60
  22   6   4   21.90   35.10
 -22   6  -4   40.30   29.10
  24  -6   4   61.79   32.50
 -24  -6  -4   47.40   30.50
  24   6   4   30.50   40.30
 -24   6  -4   49.30   36.60
 -26  -6  -4   43.60   32.30
  26   6   4   70.99   48.80
 -26   6  -4   90.39   40.10
 -29  -7   4    6.30   29.80
  29  -7  -4    5.80   30.00
  29   7  -4    2.20   32.30
 -29   7   4  -25.20   36.70
  27  -7  -4   22.50   33.00
 -27  -7   4  -21.20   27.00
  27   7  -4    1.50   31.30
 -27   7   4  -26.40   31.00
  25  -7  -4   19.60   31.80
 -25  -7   4   65.19   31.10
 -25   7   4   15.80   33.20
  25   7  -4   39.60   30.10
 -23  -7   4    0.10   25.10
  23  -7  -4   15.50   28.70
  23  -7  -4    6.50   27.30
 -23   7   4   64.29   31.20
  23   7  -4  -16.50   22.80
 -21  -7   4   24.70   24.50
  21  -7  -4   35.80   25.90
  21   7  -4  -17.00   21.70
 -21   7   4   -8.40   22.80
  19  -7  -4   22.30   25.20
 -19  -7   4    7.80   20.30
 -19   7   4  -20.50   18.40
  19   7  -4   22.00   22.70
  17  -7  -4   47.50   27.10
 -17  -7   4   82.19   23.20
 -17   7   4   33.90   24.00
  17   7  -4   70.29   25.50
 -15  -7   4   -8.20   13.90
  15  -7  -4   24.60   21.30
  15   7  -4  -11.80   18.00
  15   7  -4  -29.80   15.50
 -15   7   4    0.60   17.10
 -13  -7   4   13.20   14.70
  13  -7  -4  -24.00   17.00
  13   7  -4    9.60   17.00
 -13   7   4   -5.80   17.80
 -11  -7   4   -8.90   12.50
  11  -7  -4   11.40   18.40
  11   7  -4    1.50   16.80
  11   7  -4   22.00   18.40
 -11   7   4   -7.90   13.90
  -9  -7   4  152.98   26.10
   9  -7  -4  151.48   31.00
   9   7  -4  160.58   29.20
   9   7  -4  190.38   24.40
  -9   7   4  124.89   27.30
  -7  -7   4  288.17   32.90
   7  -7  -4  255.97   36.20
  -7  -7   4  220.38   24.50
   7   7  -4  263.87   24.60
  -7   7   4  230.28   33.70
   7   7  -4  226.88   34.50
  -5  -7   4   58.09   13.10
   5  -7  -4   73.69   22.60
  -5  -7   4  128.89   22.60
  -5   7   4   66.19   20.80
   5   7  -4   63.49   21.30
   5   7  -4   83.29   16.10
  -3  -7   4   24.40   16.90
  -3  -7   4   40.90   10.80
   3  -7  -4   56.99   21.10
   3   7  -4   14.90   16.90
  -3   7   4   61.29   20.80
   1  -7  -4   -3.00   15.80
  -1  -7   4   39.10   17.60
  -1   7   4   10.80   17.30
   1   7  -4   26.80   19.90
  -1  -7  -4   -8.30   15.70
  -1  -7  -4    9.30    9.50
   1  -7   4   -3.20   13.30
  -1   7  -4   20.20   18.40
   1   7   4    0.10   16.50
  -3  -7  -4    3.10   16.90
   3  -7   4   17.10   16.80
  -3  -7  -4    4.40    9.90
   3   7   4  -18.50   15.20
  -3   7  -4   13.20   17.40
   5  -7   4   13.90   16.80
  -5  -7  -4   40.20   20.10
  -5  -7  -4   54.29   14.10
  -5   7  -4   43.50   21.80
   5   7   4   33.00   21.30
  -7  -7  -4  -11.10   17.10
  -7  -7  -4    5.40   12.60
   7  -7   4    8.20   14.60
  -7   7  -4  -11.00   17.40
   7   7   4   -0.20   20.70
  -9  -7  -4   70.09   18.40
   9  -7   4   95.29   25.00
  -9  -7  -4   60.99   23.50
  -9   7  -4   40.40   24.40
   9   7   4   79.39   29.10
 -11  -7  -4   -4.60   22.10
  11  -7   4   15.00   18.80
 -11   7  -4   19.10   21.50
  11   7   4    3.80   21.60
  13  -7   4    9.70   19.80
  13   7   4   28.50   24.20
 -13   7  -4  -19.90   19.50
  15  -7   4  -41.30   17.10
 -15  -7  -4  -12.10   16.90
  15   7   4   24.90   27.20
 -15   7  -4   -8.70   21.80
 -17  -7  -4   70.09   23.50
  17  -7   4   17.20   24.70
  17   7   4   23.40   28.80
 -17   7  -4   29.10   26.30
 -17   7  -4  -17.40   22.30
 -19  -7  -4  112.79   30.90
  19  -7   4  126.79   34.80
  19   7   4  163.98   46.00
 -19   7  -4  153.28   34.60
 -21  -7  -4   53.19   26.80
  21  -7   4   52.69   30.00
  21   7   4   94.99   42.00
 -21   7  -4  135.19   39.10
 -23  -7  -4  -14.10   27.00
  23  -7   4    6.40   26.10
 -23   7  -4   -3.40   32.80
  23   7   4    9.70   38.70
 -25  -7  -4   35.30   32.50
  25  -7   4   14.30   29.30
  25   7   4    8.60   40.70
 -25   7  -4   29.30   37.80
 -28  -8   4   42.20   35.70
  28  -8  -4   86.39   40.30
  28   8  -4   38.90   34.80
 -28   8   4   90.29   40.10
 -26  -8   4  -31.10   29.30
 -26   8   4   43.30   33.30
  26   8  -4   24.20   31.20
 -24  -8   4  -23.70   27.40
 -24   8   4    9.70   30.50
  24   8  -4   31.90   31.80
  22  -8  -4   17.10   27.20
 -22  -8   4    7.70   23.10
  22   8  -4   57.09   31.40
 -22   8   4   56.19   31.70
  20  -8  -4  172.48   38.00
 -20  -8   4  128.89   29.40
  20   8  -4  110.29   33.30
 -20   8   4  133.49   35.40
  18  -8  -4  235.08   43.90
 -18  -8   4  267.77   41.70
  18   8  -4  385.26   46.80
 -18   8   4  366.16   46.40
  16  -8  -4  139.69   32.00
 -16  -8   4  209.08   34.50
  16   8  -4  210.78   33.90
 -16   8   4  195.98   35.30
  14  -8  -4  490.85   52.69
 -14  -8   4  491.55   47.30
 -14   8   4  545.35   50.99
  14   8  -4  477.65   44.90
  14   8  -4  392.06   48.00
  12  -8  -4  169.08   33.10
 -12  -8   4  238.68   33.50
  12   8  -4  212.18   31.50
 -12   8   4  174.38   31.20
  10  -8  -4   -9.80   16.80
 -10  -8   4    0.40   15.60
 -10   8   4    1.00   15.80
  10   8  -4  -10.60   15.90
  10   8  -4   32.20   18.20
  -8  -8   4  141.19   26.20
   8  -8  -4  135.89   29.50
   8   8  -4  146.49   29.70
  -8   8   4  171.28   29.40
  -6  -8   4 1109.59   78.39
   6  -8  -4 1100.49   79.19
  -6   8   4 1068.09   77.89
   6   8  -4 1125.79   77.99
   4  -8  -4 1261.97   88.39
  -4  -8   4 1256.37   88.99
   4   8  -4 1357.96   88.19
  -4   8   4 1296.77   88.59
  -2  -8   4 1471.65   92.39
   2  -8  -4 1098.59   88.19
  -2   8   4 1447.06   92.69
   2   8  -4 1412.46   91.79
   0  -8   4 1078.49   79.19
   0  -8  -4 1108.49   80.39
   0   8  -4 1107.29   81.09
   0   8   4 1291.07   83.19
   2  -8   4  382.56   44.00
  -2  -8  -4  440.16   33.40
  -2  -8  -4  390.56   45.00
  -2   8  -4  370.26   46.00
   2   8   4  330.67   43.90
  -4  -8  -4   -2.60   11.50
   4  -8   4   -7.90   17.60
  -4  -8  -4   36.50   20.50
  -4   8  -4   -8.70   18.50
   4   8   4   10.70   20.70
  -6  -8  -4   -8.30   19.80
   6  -8   4   -5.70   18.60
  -6  -8  -4   15.60   13.60
  -6   8  -4   27.40   23.10
   6   8   4   14.20   20.10
  -8  -8  -4  188.98   27.50
   8  -8   4  287.17   39.50
  -8  -8  -4  199.18   36.30
   8   8   4  222.98   40.20
  -8   8  -4  228.28   42.30
  10  -8   4   48.00   22.40
 -10  -8  -4   76.19   20.30
 -10  -8  -4   62.79   27.20
 -10   8  -4   53.49   26.00
  10   8   4  105.09   32.50
  12  -8   4   97.39   30.50
 -12   8  -4  138.89   34.90
  12   8   4   60.19   29.10
  14  -8   4  586.14   60.39
 -14  -8  -4  622.74   55.69
 -14   8  -4  671.53   65.19
  14   8   4  732.23   69.79
  16  -8   4  407.46   49.90
 -16  -8  -4  316.97   42.70
 -16   8  -4  401.86   54.79
  16   8   4  418.56   60.89
 -18  -8  -4  366.26   46.90
  18  -8   4  294.17   47.50
 -18   8  -4  397.16   48.80
  18   8   4  348.87   59.89
 -20  -8  -4   99.99   32.30
  20  -8   4   76.29   31.50
  20   8   4   54.19   37.50
 -20   8  -4   84.69   34.10
  22  -8   4    1.00   28.00
 -22  -8  -4   -1.80   26.10
  22   8   4  -22.10   36.40
 -22   8  -4   23.30   30.00
 -24  -8  -4  129.09   36.70
  24  -8   4   41.40   31.20
  24   8   4  102.89   50.59
 -24   8  -4  162.88   42.70
 -27  -9   4  -33.20   28.70
 -27   9   4  -21.80   32.60
  27   9  -4  -41.10   30.50
 -25  -9   4  -25.10   25.50
  25   9  -4   -0.80   30.80
 -25   9   4   12.30   32.10
 -23  -9   4   35.80   29.20
  23  -9  -4    7.10   30.80
  23   9  -4   -3.20   30.40
 -23   9   4    3.30   31.50
  21  -9  -4   16.90   31.00
 -21  -9   4   95.29   31.50
  21   9  -4   77.19   31.00
 -21   9   4   82.99   38.10
 -21   9   4   98.19   33.50
 -19  -9   4   91.49   29.00
  19  -9  -4  122.19   35.70
 -19   9   4   64.19   33.00
  19   9  -4   65.39   31.10
 -19   9   4   75.79   31.20
  17  -9  -4   26.80   25.00
 -17  -9   4    2.90   22.30
  17   9  -4   31.70   24.30
 -17   9   4   19.70   23.30
 -15  -9   4  -10.40   18.00
  15  -9  -4   22.70   23.40
 -15   9   4  -16.20   19.00
  15   9  -4   -4.40   24.50
  13  -9  -4   -4.70   22.00
 -13  -9   4   28.50   19.70
 -13   9   4  -23.80   17.40
 -11  -9   4   43.60   21.60
  11  -9  -4   -9.70   20.40
 -11   9   4   -7.70   17.60
  11   9  -4  -10.00   20.30
   9  -9  -4  269.87   41.80
  -9  -9   4  204.48   33.00
  -9   9   4  237.88   37.30
   9   9  -4  227.38   38.80
   7  -9  -4  361.56   44.60
  -7  -9   4  365.26   41.80
  -7   9   4  315.17   40.90
   7   9  -4  396.56   45.70
  -5  -9   4   10.60   18.50
   5  -9  -4    0.90   18.00
  -5   9   4   23.40   19.10
   5   9  -4    0.20   18.60
   3  -9  -4   -4.00   17.80
  -3  -9   4    1.40   18.70
  -3   9   4   -8.10   18.70
   3   9  -4   22.60   21.10
  -1  -9   4  187.58   34.50
   1  -9  -4  168.58   34.00
   1   9  -4  208.48   38.40
  -1   9   4  171.78   31.90
   1  -9   4  275.47   38.80
  -1  -9  -4  220.38   38.10
   1   9   4  251.27   38.20
  -1   9  -4  208.88   40.90
  -3  -9  -4  161.98   33.80
   3  -9   4  152.08   31.80
   3   9   4  170.18   35.10
  -3   9  -4  131.49   35.00
   5  -9   4  145.39   32.60
  -5  -9  -4  148.69   35.70
  -5  -9  -4  101.69   30.60
  -5   9  -4  162.78   36.60
   5   9   4  152.78   35.30
   7  -9   4   28.40   22.80
  -7  -9  -4   79.49   19.90
  -7  -9  -4   33.10   24.50
   7   9   4   72.09   30.50
  -7   9  -4   54.59   28.00
  -9  -9  -4   65.99   21.60
   9  -9   4   16.00   20.00
  -9  -9  -4   49.99   26.10
   9   9   4   62.89   30.70
  -9   9  -4   27.20   27.80
 -11  -9  -4    3.70   17.80
  11  -9   4  -17.20   17.20
 -11   9  -4   21.00   27.90
  11   9   4  -19.70   25.50
  13  -9   4   18.60   24.10
 -13   9  -4   41.80   28.60
  13   9   4   11.80   27.00
 -15  -9  -4   19.80   21.90
  15  -9   4    8.30   22.00
  15   9   4   14.50   31.30
 -15   9  -4   24.90   25.70
 -17  -9  -4   25.60   26.50
  17  -9   4  -18.00   23.40
  17   9   4   68.39   37.10
 -17   9  -4    2.50   28.60
  19  -9   4  -32.60   22.10
 -19  -9  -4   32.50   24.70
 -19   9  -4   16.90   29.30
 -19   9  -4  -18.70   26.70
  19   9   4    3.70   36.50
  21  -9   4  -10.60   26.40
 -21  -9  -4    6.10   28.30
 -21   9  -4   -7.20   24.70
  21   9   4    7.90   38.30
 -23  -9  -4    2.50   28.30
  23  -9   4  -11.90   27.10
 -23   9  -4   49.40   34.50
  23   9   4   -3.90   41.90
 -26 -10   4   71.69   36.30
  26  10  -4   -1.90   32.70
  24 -10  -4    1.00   34.20
 -24 -10   4  -37.00   26.50
 -24  10   4   -4.30   33.70
  22 -10  -4   16.50   32.00
 -22 -10   4  -15.00   27.20
 -22  10   4   13.40   37.30
 -22  10   4   34.60   32.50
  20 -10  -4    1.50   31.60
 -20 -10   4    5.90   28.70
 -20  10   4   82.39   38.60
 -20  10   4   24.40   30.00
 -18 -10   4   33.00   28.40
  18 -10  -4   -6.30   28.10
 -18  10   4   69.79   36.00
 -18  10   4   52.89   29.30
  16 -10  -4  138.19   38.70
 -16 -10   4  195.98   37.10
 -16  10   4  103.19   30.60
  14 -10  -4   94.89   31.40
 -14 -10   4  103.99   30.80
 -14  10   4  106.19   30.80
  12 -10  -4   50.39   28.20
 -12 -10   4   44.00   24.90
  12  10  -4   59.59   26.70
 -12  10   4   49.90   22.50
 -10 -10   4   31.30   21.70
  10 -10  -4   29.40   26.20
  10  10  -4   30.00   23.00
 -10  10   4   32.20   22.10
  -8 -10   4  203.68   34.20
   8 -10  -4  129.19   34.80
  -8  10   4  180.18   35.00
   8  10  -4  111.19   30.40
   6 -10  -4   72.19   28.20
  -6 -10   4   43.00   25.90
   6  10  -4   11.10   22.30
  -6  10   4   -2.00   24.20
  -4 -10   4 1268.77   91.89
   4 -10  -4 1072.59   87.99
   4  10  -4 1245.68   89.69
  -4  10   4 1435.86   92.99
   2 -10  -4  557.14   57.89
  -2 -10   4  570.94   59.29
   2  10  -4  650.63   61.39
  -2  10   4  690.33   60.69
   0 -10  -4  594.14   57.39
   0 -10   4  556.84   56.49
   0  10  -4  510.15   59.19
   0  10   4  672.93   60.49
  -2 -10  -4  200.28   38.30
   2 -10   4  195.78   36.50
  -2  10  -4  157.48   37.30
   2  10   4  226.88   40.50
   4 -10   4  -17.10   19.80
  -4 -10  -4   53.09   25.90
  -4  10  -4   -2.00   24.50
   4  10   4   26.80   24.20
   6 -10   4   10.50   19.70
  -6 -10  -4  -10.20   21.70
  -6  10  -4    3.20   23.60
   6  10   4   39.80   27.00
  -8 -10  -4   51.99   27.50
   8 -10   4    7.50   20.50
   8  10   4   55.09   30.20
  -8  10  -4   32.20   27.30
 -10 -10  -4  596.14   70.39
  10 -10   4  534.35   55.19
 -10  10  -4  472.35   61.79
  10  10   4  515.35   62.99
  12 -10   4   79.29   29.80
  12  10   4   39.90   29.60
 -12  10  -4   55.59   31.20
  14 -10   4   38.20   29.00
  14  10   4   16.80   33.00
 -14  10  -4    8.30   28.60
  16 -10   4    4.80   24.40
 -16 -10  -4   10.10   22.00
  16  10   4   61.49   39.60
 -16  10  -4    7.50   32.60
  18 -10   4    6.20   26.00
 -18 -10  -4  -11.30   24.60
  18  10   4   43.20   40.80
 -18  10  -4   71.09   35.10
  20 -10   4   -4.60   24.70
 -20 -10  -4  -16.70   25.00
 -20  10  -4    8.10   28.50
  20  10   4  -43.30   33.70
 -22 -10  -4  -18.30   26.90
  22 -10   4   17.40   28.30
  22  10   4   61.79   50.49
 -22  10  -4   25.30   33.00
 -23 -11   4   47.20   36.80
  23 -11  -4   44.00   39.50
 -23  11   4    4.60   43.00
  21 -11  -4   85.09   40.70
 -21 -11   4   48.80   33.60
 -21  11   4   98.79   45.10
 -19 -11   4   24.10   30.10
  19 -11  -4   26.80   36.70
 -19  11   4   20.60   27.30
 -19  11   4   62.99   44.10
  17 -11  -4   30.20   33.00
 -17 -11   4   -0.80   25.10
 -17  11   4  -26.50   30.50
 -17  11   4   -1.40   24.90
  15 -11  -4    3.70   27.80
 -15 -11   4   24.50   27.20
 -15  11   4   49.90   37.20
 -15  11   4   59.39   27.90
 -13 -11   4  162.38   37.00
  13 -11  -4  179.98   43.70
  13  11  -4  161.98   49.80
 -13  11   4  241.68   41.90
  11 -11  -4  499.05   61.29
 -11 -11   4  427.26   52.09
 -11  11   4  634.84   55.29
  11  11  -4  488.55   55.39
   9 -11  -4   66.59   32.80
  -9 -11   4  106.29   29.50
  -9  11   4  130.39   31.50
   9  11  -4   93.69   31.70
  -7 -11   4    1.10   21.10
   7 -11  -4   -9.70   23.80
   7  11  -4   23.90   22.90
  -7  11   4   -1.90   21.40
   5 -11  -4   24.80   24.10
  -5 -11   4   -8.10   22.20
   5  11  -4    9.10   23.80
  -5  11   4  -17.10   19.40
  -3 -11   4   45.80   25.60
   3 -11  -4  119.59   33.20
  -3  11   4  100.19   28.50
   3  11  -4   69.59   29.70
  -1 -11   4   81.59   27.20
   1 -11  -4   80.59   30.00
   1  11  -4   48.80   29.50
  -1  11   4   58.99   27.80
   1 -11   4   39.20   25.20
  -1 -11  -4   56.79   27.60
  -1  11  -4   69.09   30.50
   1  11   4   69.99   30.00
   3 -11   4  218.48   41.80
  -3 -11  -4  102.99   33.50
   3  11   4  207.48   42.30
  -3  11  -4  240.48   44.60
  -5 -11  -4  176.28   40.80
   5 -11   4  159.08   35.80
   5  11   4  250.57   44.80
  -5  11  -4  208.98   42.10
   7 -11   4  343.77   49.10
  -7 -11  -4  353.76   52.29
   7  11   4  378.26   54.19
  -7  11  -4  359.66   56.29
   9 -11   4  275.97   47.20
  -9 -11  -4  217.08   43.70
   9  11   4  191.18   42.30
  -9  11  -4  257.97   50.79
  11 -11   4   14.30   23.10
  11  11   4  -14.90   26.60
 -11  11  -4  -31.10   28.60
  13 -11   4   16.70   23.60
 -13  11  -4  -34.10   28.70
  13  11   4  -43.70   24.60
  15 -11   4   50.29   31.20
  15  11   4  -14.90   31.60
 -15  11  -4   39.10   36.40
  17 -11   4   43.70   30.30
  17  11   4   82.29   41.20
 -17  11  -4  107.69   43.20
  19 -11   4  110.89   38.20
 -19  11  -4  100.89   42.50
  19  11   4  147.19   52.69
  21 -11   4  155.78   42.40
  21  11   4  216.48   54.39
 -21  11  -4  192.48   47.50
  22 -12  -4    9.80   37.60
 -22 -12   4   28.10   35.20
 -22  12   4    5.90   46.10
  20 -12  -4  -65.29   33.30
 -20 -12   4  -11.00   29.00
 -20  12   4   12.10   44.70
 -18 -12   4  -17.40   25.50
  18 -12  -4   -6.50   35.50
 -18  12   4  -18.30   37.50
 -16 -12   4   23.40   27.90
  16 -12  -4  -38.10   32.30
 -16  12   4   12.30   36.50
 -14 -12   4   -9.20   28.90
  14 -12  -4   -0.60   31.50
 -14  12   4   13.80   23.70
 -14  12   4    1.50   34.50
  12 -12  -4   67.19   35.00
 -12 -12   4  107.59   34.50
 -12  12   4  105.49   44.50
  12  12  -4   40.80   29.00
  10 -12  -4   96.09   37.40
 -10 -12   4  113.99   35.50
  10  12  -4   73.89   29.40
 -10  12   4   50.89   28.00
 -10  12   4   76.39   41.60
  -8 -12   4  107.89   32.70
   8 -12  -4   93.29   36.30
   8  12  -4   82.99   33.40
  -8  12   4   68.89   30.10
   6 -12  -4  -17.80   23.50
  -6 -12   4   29.70   26.60
  -6  12   4  -28.00   22.10
   6  12  -4   -2.40   24.40
   4 -12  -4   68.29   31.80
  -4 -12   4   34.70   24.50
   4  12  -4   92.19   34.90
  -4  12   4   60.79   28.00
   2 -12  -4   27.30   26.60
  -2 -12   4    8.40   24.80
   2  12  -4  -21.70   22.80
  -2  12   4   38.00   27.60
   0 -12   4  -22.00   19.80
   0 -12  -4   26.10   27.20
   0  12   4    7.20   27.40
   0  12  -4   31.50   29.40
   2 -12   4   -9.60   20.00
  -2 -12  -4   12.00   23.90
   2  12   4   -7.10   26.20
  -2  12  -4   45.10   30.40
  -4 -12  -4   42.20   30.00
   4 -12   4   20.40   23.10
  -4  12  -4  -39.50   25.10
   4  12   4   -4.20   26.20
  -6 -12  -4   48.70   30.80
   6 -12   4   21.40   26.80
   6  12   4   59.09   33.00
  -6  12  -4   56.59   32.10
   8 -12   4  -14.40   23.40
   8  12   4  -12.50   27.20
  -8  12  -4   52.99   33.90
  10 -12   4    0.40   23.10
  10  12   4   -7.10   31.00
 -10  12  -4  -12.90   30.00
  10  12   4   20.00   36.50
  12 -12   4   15.40   25.40
 -12  12  -4   11.30   33.10
  12  12   4   65.99   33.80
  14 -12   4   84.39   34.60
  14  12   4   20.50   34.80
 -14  12  -4    1.10   34.90
  16 -12   4    9.20   28.90
 -16  12  -4    8.50   38.10
  16  12   4   26.70   36.20
  18 -12   4    3.70   27.40
 -18  12  -4   23.90   40.10
  18  12   4   67.29   42.50
  19 -13  -4    6.40   45.70
 -19 -13   4   46.60   33.10
 -19  13   4   21.20   46.20
  17 -13  -4   25.50   39.50
 -17 -13   4    3.70   34.70
 -17  13   4   51.79   46.40
  15 -13  -4  128.99   49.30
 -15 -13   4  115.09   39.50
 -15  13   4  155.18   51.99
  13 -13  -4  267.07   57.59
 -13 -13   4  193.18   44.90
  13  13  -4  343.27   77.09
 -13  13   4  285.07   59.79
  11 -13  -4  235.18   53.59
 -11 -13   4  210.48   44.50
 -11  13   4  252.57   57.99
  11  13  -4  220.48   45.20
   9 -13  -4  202.18   49.40
  -9 -13   4  345.07   53.19
   9  13  -4  348.87   53.59
  -9  13   4  309.87   62.39
  -7 -13   4  399.86   57.29
   7 -13  -4  367.96   60.59
  -7  13   4  480.35   68.59
   7  13  -4  411.76   59.69
  -7  13   4  390.86   53.59
   5 -13  -4   74.09   32.60
  -5 -13   4   42.80   30.70
   5  13  -4   48.80   32.00
  -5  13   4   -8.30   25.60
  -5  13   4   35.40   36.50
   3 -13  -4   38.50   28.50
  -3 -13   4   14.10   26.90
  -3  13   4  -28.50   31.80
   3  13  -4   51.69   31.40
  -3  13   4   98.19   32.90
   1 -13  -4   41.90   30.80
  -1 -13   4   48.90   27.20
   1  13  -4   82.79   37.50
  -1  13   4   89.09   33.90
  -1  13   4   68.69   39.50
   1 -13   4    2.60   23.40
  -1 -13  -4   10.20   27.70
   1  13   4  -18.10   34.30
  -1  13  -4   19.90   33.50
   1  13   4  -23.00   26.00
  -3 -13  -4  113.89   36.60
   3 -13   4   35.70   28.50
   3  13   4   85.59   38.90
  -3  13  -4   16.40   32.90
   3  13   4   57.09   39.90
   5 -13   4   88.29   35.80
  -5 -13  -4  181.88   44.00
   5  13   4   65.09   43.30
   5  13   4   61.89   36.40
  -5  13  -4  169.58   46.80
   7 -13   4   75.89   36.00
  -7 -13  -4  235.48   48.20
  -7  13  -4  191.68   48.50
   7  13   4  260.67   57.89
   7  13   4  100.69   38.30
   9 -13   4  153.78   39.60
  -9  13  -4  141.69   46.00
   9  13   4   79.29   42.40
   9  13   4  157.38   49.10
  11 -13   4   92.59   34.10
  11  13   4   71.59   33.50
 -11  13  -4   34.30   37.70
  13 -13   4   -9.10   29.40
  13  13   4   23.90   36.50
 -13  13  -4   43.50   38.60
  15 -13   4   25.50   31.80
 -15  13  -4   24.30   37.80
  15  13   4   51.09   40.30
  17 -13   4   24.50   34.10
  17  13   4  130.59   48.40
 -17  13  -4   60.19   45.40
 -18 -14   4  124.89   41.30
  18 -14  -4   44.40   46.80
 -18  14   4   83.49   55.29
 -16 -14   4  101.69   41.20
  16 -14  -4   68.19   47.60
 -16  14   4   42.10   48.80
 -14 -14   4   71.89   34.00
  14 -14  -4   -9.60   40.20
 -14  14   4   21.40   47.00
 -12 -14   4   87.39   38.20
  12 -14  -4   17.20   41.00
  12  14  -4    4.60   32.90
 -12  14   4    0.20   41.10
  10 -14  -4   14.80   38.30
 -10 -14   4   59.89   33.60
  10  14  -4   46.60   34.60
 -10  14   4   81.49   46.40
   8 -14  -4  -41.00   30.30
  -8 -14   4    9.30   31.90
  -8  14   4   12.30   37.30
   8  14  -4   10.60   27.40
   6 -14  -4  114.59   45.40
  -6 -14   4  127.99   41.00
   6  14  -4   94.49   39.60
  -6  14   4   74.89   44.80
   4 -14  -4  168.58   45.20
  -4 -14   4  104.49   39.00
   4  14  -4  142.79   44.50
  -4  14   4  122.69   48.10
  -2 -14   4  234.28   47.30
   2 -14  -4  156.68   45.50
  -2  14   4  111.79   47.60
   2  14  -4  186.98   47.50
   0 -14  -4  180.48   45.10
   0 -14   4  140.79   40.50
   0  14  -4  178.48   45.70
   0  14   4  212.48   45.80
   0  14   4  168.58   53.39
   2 -14   4  165.18   42.50
  -2 -14  -4  201.28   46.00
  -2  14  -4  127.59   45.20
   2  14   4  210.18   46.30
   2  14   4   87.89   49.60
  -4 -14  -4   31.00   33.80
   4 -14   4   20.40   29.80
   4  14   4   50.59   36.00
   4  14   4   52.89   46.50
  -4  14  -4   33.10   34.80
  -6 -14  -4    9.70   34.60
   6 -14   4   32.30   32.80
  -6  14  -4  -16.10   35.20
   6  14   4   -1.50   42.40
   6  14   4   17.00   34.90
   8 -14   4  142.29   45.00
   8  14   4  204.18   48.00
  -8  14  -4  221.78   58.19
   8  14   4  176.08   54.69
  10 -14   4   52.99   31.30
 -10  14  -4  115.09   47.20
  10  14   4   23.30   34.20
  12 -14   4   -0.80   30.10
  12  14   4   33.60   37.70
 -12  14  -4  219.28   55.99
  14 -14   4   78.39   36.30
 -14  14  -4   66.79   43.80
  14  14   4   55.29   42.80
  15 -15  -4  -30.00   41.60
 -15 -15   4   -0.10   32.20
 -15  15   4   -6.00   46.80
  13 -15  -4   30.00   45.60
 -13 -15   4   93.19   40.10
 -13  15   4  -21.50   45.80
  11 -15  -4   19.60   45.00
 -11 -15   4   93.79   39.90
  11  15  -4   99.59   39.80
 -11  15   4   34.80   46.10
   9 -15  -4  -15.10   39.90
  -9 -15   4   47.90   39.40
   9  15  -4   65.79   36.30
  -9  15   4  -22.70   41.50
   7 -15  -4   -0.60   37.20
  -7 -15   4   15.80   34.20
  -7  15   4   39.20   44.50
   7  15  -4   20.10   33.60
   5 -15  -4   23.80   35.40
  -5 -15   4   29.10   34.50
   5  15  -4  -10.60   33.00
  -5  15   4   56.29   47.80
  -3 -15   4   12.40   31.20
   3 -15  -4    4.10   38.70
  -3  15   4    7.50   43.70
   3  15  -4    0.10   34.00
  -1 -15   4    4.40   28.00
   1 -15  -4   19.60   34.20
  -1  15   4   47.60   44.30
   1  15  -4  -14.10   35.40
  -1 -15  -4  -12.80   31.30
   1 -15   4   36.00   31.80
  -1  15  -4   -8.90   33.90
   1  15   4    7.40   45.20
  -3 -15  -4   64.29   37.60
   3 -15   4   14.00   29.30
  -3  15  -4  -21.60   36.50
   3  15   4   61.59   50.69
  -5 -15  -4    1.60   33.20
   5 -15   4   14.50   31.20
  -5  15  -4  -20.40   35.70
   5  15   4   64.29   51.09
  -7 -15  -4   -8.40   48.20
   7 -15   4    0.60   31.90
   7  15   4   -2.00   42.60
   7  15   4    2.30   47.80
  -7  15  -4   63.59   46.90
   9 -15   4  -22.80   26.70
   9  15   4   -1.30   31.90
  -9  15  -4   81.49   46.30
  11 -15   4    5.40   27.10
  11  15   4   23.30   35.50
 -11  15  -4   40.70   47.40
  10 -16  -4   48.80   46.70
 -10 -16   4   24.10   36.50
  10  16  -4   65.99   38.00
 -10  16   4    1.70   48.50
   8 -16  -4  -19.00   42.90
  -8 -16   4  -49.40   31.30
  -8  16   4  -41.70   50.29
   8  16  -4  -43.00   35.60
  -6 -16   4   -7.30   40.60
   6 -16  -4   -3.40   42.00
  -6  16   4   16.00   47.80
   6  16  -4   15.50   40.80
  -4 -16   4  185.78   47.50
   4 -16  -4  147.39   50.59
   4  16  -4  208.98   54.79
  -4  16   4  199.28   64.29
  -2 -16   4  638.14   72.79
   2 -16  -4  486.15   75.59
   2  16  -4  474.05   77.49
  -2  16   4  559.04   89.19
   0 -16   4  271.47   54.39
   0 -16  -4  305.47   61.89
   0  16   4  329.57   69.29
   0  16  -4  237.88   59.09
  -2 -16  -4   17.40   39.50
   2 -16   4  124.09   41.00
  -2  16  -4   28.10   44.10
   2  16   4   80.99   55.19
   4 -16   4   10.30   31.40
  -4 -16  -4    2.10   37.30
   4  16   4   -5.20   52.99
  -4  16  -4   57.29   45.20
  -6 -16  -4   -0.60   37.40
   6 -16   4  -33.10   32.10
  -6  16  -4   22.50   41.20
   6  16   4  -82.69   54.59
 -30   0   5   -4.40   36.60
  30   0  -5   12.20   29.60
  28   0  -5  -10.00   24.50
 -28   0   5  -40.10   32.60
 -26   0   5  -14.40   31.70
  26   0  -5   15.80   23.80
  24   0  -5    6.10   20.70
 -24   0   5  -17.40   23.10
 -24   0   5   -7.70   20.00
  22   0  -5  -14.60   18.20
 -22   0   5   -7.10   23.20
 -22   0   5   -5.60   16.50
 -20   0   5   52.99   25.50
  20   0  -5  -12.10   15.90
  20   0  -5   -5.90   19.70
 -20   0   5   22.00   17.40
  18   0  -5   -7.80   16.40
 -18   0   5   15.00   20.90
  18   0  -5  -13.40   16.80
 -16   0   5   27.90   20.30
  16   0  -5   -5.40   15.30
 -16   0   5  -16.40   11.10
 -14   0   5   -8.00   10.00
  14   0  -5   13.30   17.50
  14   0  -5    4.60   14.90
 -14   0   5  -13.60   14.30
 -12   0   5    1.00   13.80
  12   0  -5    8.00   14.90
  12   0  -5   -3.70   12.80
 -12   0   5   -1.50    9.50
 -10   0   5  -15.20   11.90
  10   0  -5    4.50   13.10
 -10   0   5   -5.70    7.80
  -8   0   5    1.40    7.40
  -8   0   5  -12.00   12.30
   8   0  -5    0.40   13.40
  -6   0   5   16.10    8.50
  -6   0   5    7.20   14.00
   6   0  -5   -2.30   13.00
  -4   0   5  -10.40   11.90
   4   0  -5    6.70   13.60
  -4   0   5   -1.30    7.00
  -2   0   5   -4.40    7.40
   2   0  -5   -8.40   13.40
  -2   0   5    3.90   12.70
   0   0   5   25.30   15.70
   0   0   5   -5.10    8.00
   0   0  -5   -8.60   13.50
   2   0   5   20.10   10.50
   2   0   5  -15.80   12.70
  -2   0  -5   -4.00   14.30
  -4   0  -5   -5.60   15.30
   4   0   5   14.20   16.00
  -6   0  -5    4.10   12.10
   6   0   5    0.50   17.10
  -6   0  -5   -9.00   15.10
   6   0   5   10.80   12.90
   8   0   5   15.80   19.80
   8   0   5   -1.70   12.80
  -8   0  -5   -8.50   17.00
 -10   0  -5    2.60   13.90
 -10   0  -5   13.80   18.20
  10   0   5   28.40   19.70
  10   0   5    3.80   14.60
 -12   0  -5   -2.60   20.40
 -12   0  -5   -3.50   15.40
  12   0   5  -16.30   17.60
 -14   0  -5   21.00   17.60
  14   0   5   -4.80   22.40
  16   0   5   26.80   27.90
 -16   0  -5  -23.60   16.20
  18   0   5   -9.30   27.10
 -18   0  -5   -3.10   21.90
 -20   0  -5   18.10   24.00
  20   0   5  -24.10   25.40
 -22   0  -5   10.80   28.00
  22   0   5   23.30   34.60
  24   0   5   -7.20   37.00
 -24   0  -5   16.60   30.30
 -26   0  -5   46.20   34.80
  26   0   5   -9.80   36.50
 -31  -1   5   92.09   40.90
  31  -1  -5  -22.90   28.30
  31   1  -5   44.90   34.70
 -31   1   5   89.19   44.20
  29  -1  -5    4.30   27.10
 -29  -1   5   15.50   28.00
  29   1  -5  -27.60   28.90
 -29   1   5   29.80   34.30
 -27  -1   5   24.60   26.60
  27  -1  -5  -40.90   19.50
  27   1  -5   45.90   29.70
 -27   1   5   24.70   31.50
  25  -1  -5   25.90   26.60
 -25  -1   5   24.70   22.70
 -25  -1   5  -11.80   25.90
  25   1  -5   23.40   24.40
 -25   1   5   29.20   29.20
  23  -1  -5  -18.50   18.00
 -23  -1   5   10.60   19.60
 -23  -1   5   39.70   29.80
  23   1  -5   32.70   22.80
 -23   1   5   23.10   25.80
 -23   1   5  -15.70   27.20
 -21  -1   5   -5.70   15.00
 -21  -1   5  -24.80   20.70
  21  -1  -5    9.60   19.20
 -21   1   5   -6.70   21.50
  21   1  -5   11.80   20.70
 -21   1   5    2.70   17.10
  19  -1  -5   21.50   18.70
 -19  -1   5   47.00   24.40
 -19  -1   5   20.90   17.10
  19  -1  -5  -16.30   18.30
 -19   1   5    1.60   21.00
  19   1  -5   22.70   18.50
 -19   1   5  -15.10   13.50
  19   1  -5   -2.00   19.40
 -17  -1   5  300.07   31.90
 -17  -1   5  253.67   39.50
  17  -1  -5  301.47   37.00
 -17   1   5  232.78   36.90
  17   1  -5  270.57   36.40
  17   1  -5  250.77   35.80
 -17   1   5  220.08   28.80
  15  -1  -5  388.26   38.90
 -15  -1   5  323.27   32.40
  15  -1  -5  255.97   37.10
 -15  -1   5  330.67   39.80
 -15   1   5  334.17   30.50
  15   1  -5  421.26   38.90
 -15   1   5  282.67   38.70
  13  -1  -5  182.28   28.90
 -13  -1   5  172.38   28.40
 -13  -1   5  147.29   21.80
  13  -1  -5  132.59   27.30
  13   1  -5  174.48   27.90
 -13   1   5  159.68   20.10
 -13   1   5  165.18   28.80
  13   1  -5  170.08   26.30
 -11  -1   5   26.00   14.90
  11  -1  -5   22.70   17.50
 -11  -1   5   39.10   12.20
 -11   1   5   59.09   12.10
  11   1  -5   55.49   19.50
  11   1  -5   52.59   18.50
 -11   1   5   42.10   17.00
  -9  -1   5   41.70   16.60
  -9  -1   5   42.80   12.30
   9  -1  -5   36.90   16.60
   9   1  -5   50.99   17.10
  -9   1   5   50.29   17.60
  -9   1   5   54.39   10.60
  -7  -1   5  521.85   41.40
   7  -1  -5  521.55   44.10
  -7  -1   5  483.35   36.20
   7   1  -5  547.55   44.30
  -7   1   5  530.85   43.80
  -7   1   5  506.25   32.60
  -5  -1   5  737.43   50.99
   5  -1  -5  847.02   57.89
  -5  -1   5  813.12   56.29
  -5   1   5  904.61   59.89
   5   1  -5  751.82   58.39
  -3  -1   5 1557.14   93.89
   3  -1  -5 1543.05   94.89
  -3  -1   5 1520.05   87.79
  -3   1   5 1719.83   96.49
  -3   1   5 1450.35   83.39
   3   1  -5 1549.74   95.79
   1  -1  -5 1725.13  109.99
  -1  -1   5 1986.00  111.19
  -1  -1   5 1983.70  104.39
  -1   1   5 1853.41  100.69
  -1   1   5 1796.82  112.19
   1   1  -5 1787.12  111.79
   1  -1   5  471.55   43.30
  -1  -1  -5  540.15   43.60
   1  -1   5  456.95   35.00
   1   1   5  472.45   45.50
   1   1   5  521.35   33.50
  -1   1  -5  475.75   44.80
   3  -1   5  149.19   21.40
  -3  -1  -5  178.38   19.60
   3  -1   5  155.88   26.00
  -3  -1  -5  172.08   27.90
   3   1   5  170.28   28.10
  -3   1  -5  159.28   28.30
   3   1   5  166.38   20.00
   5  -1   5   45.30   14.60
   5  -1   5    7.30   15.30
  -5  -1  -5    9.80   15.80
  -5  -1  -5   41.90   12.50
   5   1   5   -1.90   11.50
   5   1   5    6.30   15.40
  -5   1  -5   30.90   18.30
   7  -1   5  288.37   31.30
  -7  -1  -5  358.16   30.50
  -7  -1  -5  274.67   35.90
   7  -1   5  310.77   36.60
  -7   1  -5  334.37   38.80
   7   1   5  310.97   30.50
   7   1   5  293.17   39.00
  -9  -1  -5  290.27   36.40
   9  -1   5  286.17   33.20
   9  -1   5  250.07   37.40
   9   1   5  374.96   42.70
  -9   1  -5  315.17   33.80
  -9   1  -5  247.58   38.20
 -11  -1  -5  485.15   48.20
  11  -1   5  570.24   51.29
 -11  -1  -5  634.44   46.60
  11  -1   5  495.55   45.80
  11   1   5  675.33   57.29
 -11   1  -5  491.25   45.80
 -11   1  -5  616.04   52.99
  13  -1   5  645.74   55.09
 -13  -1  -5  680.23   53.19
  13  -1   5  621.64   59.39
 -13   1  -5  669.63   59.19
 -13   1  -5  686.03   55.09
  13   1   5  559.34   58.59
 -15  -1  -5   21.40   18.60
  15  -1   5   20.00   26.20
  15  -1   5   82.19   26.60
 -15   1  -5   36.50   22.70
 -15   1  -5   57.49   24.70
  15   1   5   22.80   24.10
 -17  -1  -5  -31.30   19.10
  17  -1   5   -3.70   26.00
 -17   1  -5    9.00   19.90
  17   1   5   -0.30   26.30
 -19  -1  -5   18.40   22.60
  19  -1   5   41.40   29.90
 -19   1  -5   11.80   23.30
  19   1   5    5.10   28.80
 -21  -1  -5    9.90   25.20
  21  -1   5  144.49   41.20
  21   1   5  101.89   41.50
 -21   1  -5   65.99   31.00
  23  -1   5   31.20   32.30
 -23  -1  -5   27.00   27.50
 -23   1  -5   17.40   29.70
  23   1   5   98.59   41.20
 -25  -1  -5   75.39   34.00
  25  -1   5    2.50   34.20
  25   1   5   57.09   42.00
 -25   1  -5   32.20   35.10
  27  -1   5  114.99   49.20
  27   1   5  125.29   46.20
 -30  -2   5   44.10   30.50
  30  -2  -5  -20.10   25.80
 -30   2   5   16.00   37.00
  30   2  -5  -22.90   32.40
  28  -2  -5   30.70   27.30
 -28  -2   5   41.40   28.60
 -28   2   5   92.99   39.70
  28   2  -5   35.60   32.40
  26  -2  -5    2.60   25.10
 -26  -2   5   97.89   30.30
 -26   2   5   52.29   34.50
  26   2  -5   65.59   30.90
 -24  -2   5  115.79   29.20
  24  -2  -5   78.49   28.80
  24   2  -5  132.79   34.50
 -24   2   5  143.09   38.50
  22  -2  -5   90.29   29.40
 -22  -2   5  121.99   28.70
 -22   2   5  105.59   34.30
  22   2  -5  124.79   30.60
 -20  -2   5    9.60   22.10
  20  -2  -5    7.50   18.50
 -20  -2   5   -8.50   15.70
  20  -2  -5   27.20   25.00
  20   2  -5   37.30   23.00
 -20   2   5   23.00   24.10
  18  -2  -5  -20.10   16.50
 -18  -2   5    4.30   19.70
 -18  -2   5   -6.50   14.00
 -18   2   5   -9.10   19.80
  18   2  -5    1.00   16.10
  18   2  -5   21.70   18.10
  16  -2  -5   -8.30   16.70
  16  -2  -5    4.50   18.80
 -16  -2   5  -16.30   15.30
 -16  -2   5   -6.50   13.00
 -16   2   5    6.10   18.70
  16   2  -5   21.30   24.90
  16   2  -5  -11.20   16.10
 -14  -2   5  144.59   29.40
  14  -2  -5  120.49   25.80
 -14  -2   5  129.29   21.60
  14   2  -5  109.19   24.00
 -14   2   5  111.09   24.20
 -12  -2   5  327.07   36.20
 -12  -2   5  344.77   30.60
  12  -2  -5  296.97   35.40
 -12   2   5  332.57   36.30
  12   2  -5  334.77   34.90
  12   2  -5  361.66   36.60
  10  -2  -5  432.26   41.20
 -10  -2   5  397.46   38.10
 -10  -2   5  468.05   35.50
  10   2  -5  448.66   41.20
 -10   2   5  400.66   39.70
  10   2  -5  536.55   39.60
 -10   2   5  372.36   34.10
  -8  -2   5  717.63   49.40
  -8  -2   5  653.43   52.09
   8  -2  -5  864.41   57.99
  -8   2   5  718.53   55.99
   8   2  -5  841.22   57.39
  -6  -2   5  129.39   21.60
  -6  -2   5  139.19   19.50
   6  -2  -5  180.68   28.30
  -6   2   5  125.69   24.10
   6   2  -5   80.19   22.50
  -4  -2   5    5.30   10.70
  -4  -2   5   18.00   13.30
   4  -2  -5   17.00   15.00
   4   2  -5    5.30   15.80
  -4   2   5   30.50   16.20
   2  -2  -5   73.59   19.80
  -2  -2   5   13.50   12.30
   2   2  -5   14.30   16.70
  -2   2   5   29.50   18.20
   0  -2  -5  316.87   21.30
   0  -2   5  314.57   28.00
   0  -2  -5  314.37   34.60
   0   2  -5  300.47   35.90
   0   2   5  264.97   37.70
   2  -2   5  347.67   29.00
  -2  -2  -5  315.57   23.60
  -2  -2  -5  333.77   35.70
   2   2   5  336.27   37.90
  -2   2  -5  281.27   36.70
  -4  -2  -5  178.98   19.40
  -4  -2  -5  221.88   31.10
   4  -2   5  167.08   24.00
  -4   2  -5  246.58   32.90
   4   2   5  171.38   30.50
   6  -2   5  688.83   49.40
  -6  -2  -5  721.03   44.80
  -6  -2  -5  642.24   51.99
  -6   2  -5  637.34   53.59
   6   2   5  586.04   55.09
  -8  -2  -5  239.88   33.90
  -8  -2  -5  207.48   26.10
   8  -2   5  225.98   29.80
  -8   2  -5  236.28   35.60
   8   2   5  256.17   38.80
  10  -2   5  120.89   24.60
 -10  -2  -5   62.29   21.80
 -10   2  -5   94.39   23.50
  10   2   5  115.09   30.50
 -10   2  -5   72.09   24.00
  12  -2   5  297.37   36.50
 -12  -2  -5  302.07   39.80
 -12  -2  -5  346.77   38.90
 -12   2  -5  246.18   35.90
  12   2   5  370.26   46.30
 -12   2  -5  291.37   42.30
 -14  -2  -5   36.20   20.50
  14  -2   5    1.90   16.70
  14  -2   5   55.89   26.30
  14   2   5   11.00   23.50
 -14   2  -5    5.30   22.30
 -14   2  -5   38.40   19.90
 -16  -2  -5    1.30   18.30
  16  -2   5   11.30   24.60
  16  -2   5   13.50   20.40
  16   2   5   68.89   28.50
 -16   2  -5  -11.50   18.80
 -18  -2  -5   58.69   26.60
  18  -2   5  111.29   35.50
 -18   2  -5  119.39   33.30
  18   2   5   53.19   31.30
 -20  -2  -5   74.99   30.10
  20  -2   5  112.99   40.30
  20   2   5  143.49   43.10
 -20   2  -5   89.89   31.80
  22  -2   5   99.79   36.90
 -22  -2  -5   64.59   30.70
 -22   2  -5   47.30   30.40
  22   2   5   24.70   33.10
 -24  -2  -5   47.80   31.30
  24  -2   5   20.30   35.80
 -24   2  -5    1.90   31.40
  24   2   5   61.29   41.70
  26  -2   5    3.50   38.10
 -26  -2  -5   27.50   34.70
 -26   2  -5  -16.70   33.50
  26   2   5   17.60   41.30
  29  -3  -5  -18.20   29.80
 -29  -3   5   43.80   30.90
  29   3  -5  -51.99   29.00
 -27  -3   5  -20.50   24.00
  27  -3  -5  -10.50   25.50
 -27   3   5  -31.20   29.40
  27   3  -5   -9.20   29.00
 -25  -3   5   29.30   25.30
  25  -3  -5   21.30   24.90
 -25   3   5  -26.40   27.50
  25   3  -5   20.30   29.10
 -23  -3   5  -23.50   19.10
  23  -3  -5   13.70   22.00
 -23   3   5  -13.40   24.00
  23   3  -5   -4.80   24.00
 -21  -3   5   35.40   20.70
  21  -3  -5   63.59   24.80
 -21   3   5   82.59   31.50
  21   3  -5   25.80   24.90
  19  -3  -5   84.59   40.90
  19  -3  -5  115.29   28.60
 -19  -3   5  135.09   25.80
 -19   3   5  130.99   31.70
  19   3  -5  137.49   31.50
  17  -3  -5  132.29   29.60
 -17  -3   5  125.19   30.20
 -17  -3   5  111.09   24.60
  17  -3  -5   92.39   26.30
  17   3  -5   80.49   21.30
 -17   3   5  111.29   28.00
  17   3  -5   74.49   24.20
  15  -3  -5   30.40   20.50
 -15  -3   5    6.40   13.70
 -15  -3   5   27.90   18.80
  15   3  -5    8.20   17.50
 -15   3   5    1.90   16.40
  13  -3  -5   60.19   20.20
 -13  -3   5   31.60   14.20
 -13  -3   5   29.10   17.90
  13   3  -5   60.19   19.50
 -13   3   5   50.39   21.30
  13   3  -5   68.89   21.00
  11  -3  -5   24.60   16.00
 -11  -3   5    6.20   12.30
 -11  -3   5   -1.20   14.30
  11   3  -5   15.60   16.40
  11   3  -5   -3.50   13.40
 -11   3   5   -2.60   13.40
  -9  -3   5  131.79   22.20
  -9  -3   5  107.49   18.30
   9  -3  -5  100.19   23.70
  -9   3   5   91.19   21.70
   9   3  -5  125.79   22.50
   9   3  -5  114.79   25.10
  -7  -3   5   12.20   11.50
  -7  -3   5   33.90   18.80
   7  -3  -5   74.49   20.60
   7   3  -5   39.70   18.30
  -7   3   5   37.20   18.10
  -5  -3   5  104.99   19.80
   5  -3  -5  100.19   23.00
   5   3  -5  108.99   23.70
  -5   3   5  143.69   26.60
  -3  -3   5   37.20   13.70
  -3  -3   5   31.10   13.50
   3  -3  -5   31.50   17.40
  -3   3   5   25.00   16.70
   3   3  -5   37.40   17.50
  -1  -3   5   28.00   13.70
  -1  -3   5    2.40   13.30
   1  -3  -5   17.50   16.90
   1   3  -5    6.90   15.20
  -1   3   5   -1.00   15.10
  -1  -3  -5  241.18   34.70
   1  -3   5  314.27   30.50
   1  -3   5  254.57   27.80
  -1   3  -5  293.87   35.80
   1   3   5  320.17   37.10
  -3  -3  -5  429.06   28.00
   3  -3   5  432.56   36.30
  -3  -3  -5  365.76   39.60
   3  -3   5  395.26   34.50
  -3   3  -5  373.66   41.40
   3   3   5  420.36   44.50
   5  -3   5    6.90   12.70
  -5  -3  -5    9.00    8.80
  -5  -3  -5   15.60   15.40
   5  -3   5   13.70   13.80
   5   3   5   -4.60   17.30
  -5   3  -5  -29.50   14.80
  -7  -3  -5    3.00   16.80
   7  -3   5   -5.70   14.40
   7  -3   5   23.10   16.10
  -7  -3  -5   -3.20    9.80
   7   3   5    1.20   16.80
  -7   3  -5  -28.90   14.20
   9  -3   5  304.57   35.30
  -9  -3  -5  302.77   38.60
  -9  -3  -5  394.76   32.60
   9  -3   5  388.46   37.00
  -9   3  -5  310.97   42.20
   9   3   5  359.86   48.30
 -11  -3  -5  405.66   42.90
  11  -3   5  407.16   43.00
  11  -3   5  348.27   39.90
 -11   3  -5  347.97   39.50
 -11   3  -5  342.07   45.00
  11   3   5  402.26   49.50
  13  -3   5   12.20   26.10
  13  -3   5   15.10   18.60
 -13  -3  -5   43.60   28.50
 -13   3  -5   60.69   21.50
 -13   3  -5   38.30   23.80
  13   3   5   41.50   23.90
 -15  -3  -5   22.90   19.40
  15  -3   5   -2.10   19.30
 -15   3  -5    7.80   19.10
  15   3   5  -35.90   20.70
 -15   3  -5    5.80   21.40
 -17  -3  -5   11.20   20.90
  17  -3   5    1.40   19.50
 -17   3  -5  -16.00   20.10
  17   3   5    6.50   31.20
  19  -3   5   38.20   48.00
 -19  -3  -5   21.10   22.80
  19  -3   5   13.70   24.50
 -19   3  -5  -44.50   22.20
  19   3   5    2.30   30.10
  21  -3   5  -19.40   28.90
 -21  -3  -5   -4.90   24.60
 -21   3  -5  -13.50   25.40
  21   3   5   16.30   34.00
 -23  -3  -5  -13.30   26.80
  23   3   5   48.60   37.70
 -23   3  -5   14.40   30.20
 -25  -3  -5   21.50   35.00
 -25   3  -5   27.80   33.30
  25   3   5   62.19   42.80
 -30  -4   5  -38.80   31.60
  30  -4  -5   -1.60   48.10
  30   4  -5  -32.90   30.20
 -30   4   5    5.40   39.70
  28  -4  -5    6.50   28.00
 -28  -4   5   59.19   32.40
  28   4  -5   52.09   35.30
 -28   4   5    2.80   38.30
  26  -4  -5   97.99   34.20
 -26  -4   5   74.79   31.00
  26   4  -5   70.69   31.40
 -26   4   5  118.49   41.80
 -24  -4   5   89.59   29.50
  24  -4  -5   83.19   31.90
  24   4  -5   79.19   31.80
 -24   4   5   96.39   37.20
  22  -4  -5  139.79   35.30
 -22  -4   5  136.99   30.70
  22   4  -5  151.68   37.40
 -22   4   5  121.59   35.40
  20  -4  -5  213.68   36.20
  20  -4  -5  118.59   32.80
 -20  -4   5  165.38   30.90
 -20   4   5   85.59   31.10
  20   4  -5  271.17   41.50
 -18  -4   5   14.20   17.90
  18  -4  -5   55.19   23.80
  18  -4  -5   24.90   22.30
  18   4  -5   31.20   21.50
 -18   4   5   24.30   22.50
  18   4  -5   30.50   22.80
 -16  -4   5   26.60   15.60
  16  -4  -5   35.10   22.80
 -16  -4   5    2.10   20.10
  16   4  -5   -4.30   17.20
 -16   4   5   30.50   19.20
  16   4  -5   13.50   18.20
  14  -4  -5   37.90   23.20
 -14  -4   5   52.29   17.50
 -14  -4   5   72.39   24.10
 -14   4   5   37.10   19.80
  14   4  -5   54.09   20.30
  12  -4  -5  275.87   37.60
 -12  -4   5  320.67   35.40
 -12  -4   5  263.17   31.60
  12   4  -5  315.37   38.30
  12   4  -5  314.67   33.40
 -12   4   5  229.38   34.20
  10  -4  -5  323.17   37.50
 -10  -4   5  331.37   32.60
 -10  -4   5  353.56   33.30
 -10   4   5  263.87   34.40
  10   4  -5  298.47   31.30
  10   4  -5  250.27   36.20
   8  -4  -5  102.49   22.90
  -8  -4   5   90.49   18.80
  -8   4   5   71.99   22.50
   8   4  -5   84.89   21.50
  -6  -4   5  847.02   55.79
   6  -4  -5  747.83   59.79
  -6  -4   5  914.71   59.59
  -6   4   5  829.22   61.69
   6   4  -5  864.61   61.09
  -4  -4   5  798.92   55.99
   4  -4  -5  778.82   59.49
  -4  -4   5  838.32   53.99
  -4   4   5  788.92   60.79
   4   4  -5  841.62   60.69
  -2  -4   5    2.80   12.10
  -2  -4   5   16.80   12.70
   2  -4  -5  -16.00   12.60
   2   4  -5    8.00   16.40
  -2   4   5    9.10   16.10
   0  -4   5  179.08   25.80
   0  -4   5  246.28   28.90
   0  -4  -5  188.18   30.30
   0   4  -5  206.28   32.00
   0   4   5  263.07   38.30
  -2  -4  -5  532.35   46.90
   2  -4   5  607.04   42.90
   2  -4   5  575.94   45.20
  -2   4  -5  599.24   49.70
   2   4   5  518.25   50.49
  -4  -4  -5  903.51   53.29
   4  -4   5  876.01   58.59
  -4  -4  -5  927.01   64.09
   4  -4   5  891.11   62.79
  -4   4  -5  945.21   66.79
   4   4   5  816.42   69.39
   6  -4   5  820.32   59.59
   6  -4   5  731.43   55.89
  -6  -4  -5  915.71   61.79
  -6  -4  -5  800.52   51.69
  -6   4  -5  804.22   63.49
   6   4   5  912.31   68.99
   8  -4   5  832.72   61.49
  -8  -4  -5  859.71   55.79
  -8  -4  -5  788.62   61.09
   8  -4   5  887.81   58.49
   8   4   5  892.11   72.49
  -8   4  -5  813.52   65.79
  10  -4   5  411.86   39.60
 -10  -4  -5  371.26   40.70
 -10  -4  -5  342.27   35.00
  10   4   5  332.97   48.20
 -10   4  -5  289.47   43.70
  12  -4   5   -2.10   18.60
  12  -4   5   -9.50   17.20
  12   4   5  -23.70   22.20
 -12   4  -5   18.20   21.10
  14  -4   5  120.09   29.60
 -14  -4  -5   74.29   29.20
  14  -4   5   60.49   25.40
 -14   4  -5   89.89   29.70
 -14   4  -5   83.49   28.00
  14   4   5  141.99   33.40
 -16  -4  -5   39.00   22.30
  16  -4   5   31.70   21.40
  16   4   5   53.19   32.50
 -16   4  -5   13.50   21.20
 -16   4  -5   17.40   24.20
 -18  -4  -5   82.29   27.80
  18  -4   5  102.49   29.70
 -18   4  -5  134.59   33.20
  18   4   5   88.59   36.80
 -20  -4  -5  116.89   33.40
  20  -4   5  149.88   36.70
  20   4   5   82.29   40.90
 -20   4  -5  226.38   43.60
 -22  -4  -5  104.99   32.90
 -22   4  -5    4.40   30.10
  22   4   5  120.49   44.60
 -24  -4  -5   79.29   35.50
 -24   4  -5   74.29   37.30
  24   4   5   87.89   47.20
 -26  -4  -5   32.20   34.50
  26   4   5    2.90   45.10
 -26   4  -5  -14.30   31.50
 -29  -5   5   77.79   34.70
  29  -5  -5  182.88   44.40
 -29   5   5  116.79   48.30
  29   5  -5   51.89   36.60
 -27  -5   5    3.00   27.00
  27  -5  -5   50.89   32.60
 -27   5   5   16.70   35.10
  27   5  -5   29.10   31.60
  25  -5  -5    0.50   27.70
 -25  -5   5  -16.60   22.90
 -25   5   5   38.60   32.00
  25   5  -5   -3.20   26.60
  23  -5  -5   38.00   27.70
 -23  -5   5   12.90   23.90
  23   5  -5   46.60   28.10
 -23   5   5   29.60   30.60
  21  -5  -5   -2.20   23.20
  21  -5  -5   19.70   24.50
 -21  -5   5    9.10   19.50
  21   5  -5    2.40   22.50
 -21   5   5   -4.50   22.60
  19  -5  -5   71.89   29.90
 -19  -5   5  144.69   28.50
  19   5  -5  103.89   30.80
 -19   5   5   80.59   28.20
  17  -5  -5   41.40   24.40
 -17  -5   5   48.60   18.70
  17   5  -5   78.39   26.20
  17   5  -5   30.70   22.10
 -17   5   5   27.50   21.10
 -15  -5   5   31.40   17.40
  15  -5  -5   32.10   21.70
 -15  -5   5   33.30   20.50
 -15   5   5   48.90   22.00
  15   5  -5   25.80   18.90
  13  -5  -5   35.90   21.40
 -13  -5   5    3.60   16.40
 -13  -5   5   -8.50   13.60
 -13   5   5   -9.10   15.70
  13   5  -5   25.00   19.10
  13   5  -5   27.80   17.10
  11  -5  -5    2.90   18.70
 -11  -5   5    9.10   14.40
 -11   5   5   26.70   18.10
  11   5  -5   42.60   16.90
  11   5  -5   -6.20   17.30
  -9  -5   5   32.80   17.20
   9  -5  -5   41.10   19.80
  -9  -5   5   71.79   18.20
   9   5  -5   36.50   16.00
   9   5  -5   34.80   18.10
  -9   5   5   49.40   19.00
   7  -5  -5  185.88   31.80
  -7  -5   5  213.78   28.50
  -7  -5   5  247.58   26.30
  -7   5   5  298.67   34.90
   7   5  -5  240.68   35.00
   5  -5  -5   77.79   22.40
  -5  -5   5   86.09   20.10
  -5  -5   5   87.59   16.70
   5   5  -5   59.69   20.40
  -5   5   5   34.80   18.10
  -3  -5   5   13.10   12.20
   3  -5  -5    5.10   15.70
  -3  -5   5  -20.20   12.80
   3   5  -5    7.40   15.00
  -3   5   5   23.00   15.10
  -1  -5   5   87.39   16.70
  -1  -5   5   99.79   21.60
   1  -5  -5   83.29   21.00
  -1   5   5   86.49   26.00
   1   5  -5   68.89   22.40
  -1  -5  -5   95.99   23.60
   1  -5   5  109.09   18.10
   1  -5   5  109.59   23.00
   1   5   5  123.79   26.60
  -1   5  -5  130.79   25.80
   3  -5   5   -4.70   14.30
  -3  -5  -5    4.70   16.50
   3  -5   5    1.50   11.00
  -3   5  -5    1.20   16.90
   3   5   5   19.30   18.50
  -5  -5  -5   23.60   18.70
  -5  -5  -5    1.90    9.40
   5  -5   5    5.60   12.30
   5  -5   5   -1.30   14.10
   5   5   5  -12.80   16.90
  -5   5  -5  -29.30   15.70
   7  -5   5   45.30   19.50
   7  -5   5   47.10   17.10
  -7  -5  -5   31.20   12.90
  -7  -5  -5   27.30   20.80
   7   5   5    4.80   20.30
  -7   5  -5   22.00   21.10
  -9  -5  -5   87.39   25.80
   9  -5   5   84.99   22.90
  -9  -5  -5   98.79   19.50
  -9   5  -5  100.09   30.90
   9   5   5  170.08   36.10
 -11  -5  -5  165.08   26.60
 -11  -5  -5  140.79   28.70
  11  -5   5  145.79   30.30
  11   5   5  156.28   34.80
 -11   5  -5   58.09   25.70
  13  -5   5  119.89   28.40
  13   5   5  104.19   34.20
 -13   5  -5  173.68   35.70
 -15  -5  -5   -7.00   18.10
  15  -5   5    0.60   20.90
 -15   5  -5   -9.00   21.20
 -15   5  -5   -0.60   23.50
  15   5   5  -31.90   21.40
  17  -5   5    2.90   20.20
 -17  -5  -5   23.80   22.40
 -17   5  -5   21.10   25.40
  17   5   5    8.40   27.70
 -17   5  -5   50.19   26.40
  19  -5   5   14.10   23.50
 -19  -5  -5    3.60   24.30
 -19   5  -5   27.70   26.70
  19   5   5   -0.20   32.20
 -21  -5  -5   11.50   27.80
  21  -5   5  -14.10   24.40
 -21   5  -5    0.80   29.50
  21   5   5   25.20   38.10
  23  -5   5   79.79   32.80
 -23  -5  -5   29.50   30.70
 -23   5  -5   24.70   32.50
  23   5   5   22.20   39.00
 -25  -5  -5   71.19   35.50
 -25   5  -5  158.08   44.60
  25   5   5   38.20   52.29
 -28  -6   5   23.30   31.20
  28  -6  -5   18.20   32.20
  28   6  -5  -15.70   32.90
 -28   6   5   -9.90   35.50
  26  -6  -5   35.50   30.30
 -26  -6   5   -1.50   29.20
 -26   6   5   83.29   38.10
  26   6  -5   99.89   36.80
 -24  -6   5   29.40   27.80
  24  -6  -5  103.59   34.00
  24   6  -5  144.89   37.80
 -24   6   5   72.99   36.80
 -22  -6   5   76.49   27.90
  22  -6  -5   39.70   29.60
  22   6  -5   58.59   31.20
 -22   6   5   -1.80   26.40
 -20  -6   5   90.89   24.80
  20  -6  -5   57.59   30.00
  20   6  -5   44.50   28.80
 -20   6   5   83.09   28.50
 -18  -6   5   12.00   17.30
  18  -6  -5  -21.30   19.80
  18   6  -5   -7.00   19.90
 -18   6   5   -1.70   19.80
  16  -6  -5   11.30   22.10
 -16  -6   5    3.20   18.50
  16   6  -5   40.40   23.10
  16   6  -5    9.70   19.70
 -16   6   5   13.90   20.00
 -14  -6   5   16.50   15.90
 -14  -6   5  -27.20   16.10
  14  -6  -5   15.00   20.30
  14   6  -5   -4.20   18.20
 -14   6   5  -16.20   18.20
  12  -6  -5    8.60   18.10
 -12  -6   5   10.90   14.80
  12   6  -5   14.40   16.30
 -12   6   5   -4.90   16.00
  12   6  -5   -2.90   18.70
  10  -6  -5   45.20   21.90
 -10  -6   5   54.79   19.20
 -10  -6   5   62.89   18.90
  10   6  -5   69.79   22.80
  10   6  -5   81.59   20.30
 -10   6   5   29.30   20.10
  -8  -6   5  425.26   41.50
   8  -6  -5  328.87   42.90
  -8  -6   5  456.45   36.00
  -8   6   5  398.56   43.30
   8   6  -5  450.95   45.80
   8   6  -5  466.25   36.40
   6  -6  -5  436.16   46.60
  -6  -6   5  532.55   46.00
  -6  -6   5  563.64   39.90
   6   6  -5  545.05   49.90
  -6   6   5  471.05   47.00
  -4  -6   5   13.40   12.20
   4  -6  -5   26.10   17.40
  -4  -6   5   21.90   14.90
  -4   6   5   31.30   17.70
   4   6  -5   18.90   18.00
   2  -6  -5   25.80   17.20
  -2  -6   5    5.60   14.50
  -2  -6   5    2.00    9.90
   2   6  -5    1.30   16.30
  -2   6   5   36.80   20.00
   0  -6  -5    3.90   16.20
   0  -6   5   24.60   17.10
   0   6  -5   -7.80   15.20
   0   6   5   -8.70   16.00
   2  -6   5  462.45   43.50
  -2  -6  -5  439.56   46.00
   2   6   5  504.15   49.60
  -2   6  -5  452.65   46.80
   4  -6   5  240.98   34.80
  -4  -6  -5  248.88   37.10
   4   6   5  193.48   34.90
  -4   6  -5  231.78   36.40
  -6  -6  -5   70.69   24.00
   6  -6   5  125.49   25.80
   6   6   5   34.80   23.60
  -6   6  -5  137.69   29.50
  -8  -6  -5    0.40   19.50
   8  -6   5    0.40   16.90
  -8  -6  -5   14.00   13.90
  -8   6  -5  -12.20   18.90
   8   6   5   14.50   21.70
 -10  -6  -5   43.60   24.90
  10  -6   5   63.39   23.20
 -10  -6  -5    3.40   16.60
  10   6   5   37.50   26.00
 -10   6  -5   28.40   22.30
 -12  -6  -5  110.29   24.40
  12  -6   5   75.29   28.80
 -12   6  -5   95.99   32.90
  12   6   5  163.88   38.30
  14  -6   5   39.00   21.50
 -14   6  -5   34.20   27.70
  14   6   5   45.90   25.90
  16  -6   5   93.09   31.50
 -16  -6  -5  110.79   28.10
  16   6   5   14.70   29.80
 -16   6  -5   64.09   31.40
 -16   6  -5  100.49   32.20
 -18  -6  -5   69.39   26.80
  18  -6   5   12.40   24.30
 -18   6  -5   96.49   30.00
  18   6   5   66.69   36.30
  20  -6   5  155.78   37.80
 -20  -6  -5  137.69   33.80
 -20   6  -5  203.08   39.70
  20   6   5  228.88   52.59
 -22  -6  -5  189.38   41.10
  22  -6   5   83.19   35.20
  22   6   5  130.59   51.99
 -22   6  -5  137.89   37.60
 -24  -6  -5   -9.90   30.80
  24  -6   5   59.79   33.30
 -24   6  -5  -14.60   35.20
  24   6   5   16.40   42.20
 -27  -7   5   52.89   34.30
 -27   7   5   36.20   39.30
  27   7  -5   50.29   35.70
 -25  -7   5  -44.80   23.20
  25   7  -5   24.40   33.90
 -25   7   5   33.30   32.50
  23  -7  -5   69.99   36.50
 -23  -7   5   46.80   28.90
  23   7  -5   35.80   29.80
 -23   7   5    7.70   32.50
  21  -7  -5  195.08   40.80
 -21  -7   5  232.78   37.50
 -21   7   5  220.98   44.00
  21   7  -5  176.98   39.30
  19  -7  -5  256.27   45.20
 -19  -7   5  218.38   36.90
 -19   7   5  263.57   44.70
  19   7  -5  180.68   36.50
 -17  -7   5   88.39   26.00
  17  -7  -5   42.00   27.20
 -17   7   5   92.49   29.70
  17   7  -5   51.19   26.50
 -15  -7   5  146.29   29.10
  15  -7  -5  156.78   37.30
 -15   7   5  147.69   35.10
  15   7  -5  224.08   33.90
  13  -7  -5   53.79   27.20
 -13  -7   5  108.79   26.50
  13   7  -5   82.79   23.00
 -13   7   5   78.09   26.90
  13   7  -5   65.79   25.60
 -11  -7   5    2.10   15.70
  11  -7  -5  -13.80   17.90
 -11  -7   5   28.00   18.30
  11   7  -5   11.00   17.00
  11   7  -5   14.90   19.50
 -11   7   5    9.30   18.10
  -9  -7   5    6.90   15.50
  -9  -7   5  -22.40   14.60
   9  -7  -5   15.70   20.30
  -9   7   5  -26.80   13.40
   9   7  -5  -16.00   17.10
   7  -7  -5  363.86   44.00
  -7  -7   5  289.47   39.80
  -7  -7   5  369.56   31.90
   7   7  -5  357.46   43.80
  -7   7   5  379.66   43.00
   5  -7  -5 1490.55   97.89
  -5  -7   5 1420.46   97.79
   5   7  -5 1410.16   96.79
  -5   7   5 1566.54   99.49
   3  -7  -5  701.03   60.79
  -3  -7   5  751.62   62.39
   3   7  -5  853.21   62.99
  -3   7   5  734.93   64.39
   1  -7  -5  716.03   58.59
  -1  -7   5  624.84   56.69
  -1   7   5  757.12   61.99
   1   7  -5  643.74   57.19
  -1  -7  -5  525.05   51.69
   1  -7   5  564.94   51.89
   1   7   5  619.64   55.29
  -1   7  -5  563.04   52.99
   3  -7   5   59.59   23.20
  -3  -7  -5   21.60   22.30
  -3   7  -5   -7.00   18.10
   3   7   5   49.00   24.40
   5  -7   5  133.09   27.80
  -5  -7  -5  140.69   30.80
  -5   7  -5  121.09   29.80
   5   7   5   85.99   29.90
  -7  -7  -5  106.89   27.10
   7  -7   5  111.19   25.90
  -7   7  -5  106.09   31.30
   7   7   5  144.39   34.70
   9  -7   5  587.64   57.29
  -9  -7  -5  694.23   59.89
  -9   7  -5  569.64   60.99
   9   7   5  742.43   67.79
 -11  -7  -5   62.89   26.30
  11  -7   5   33.80   21.20
 -11   7  -5   16.20   23.70
  11   7   5   32.80   26.30
  13  -7   5   75.39   27.40
 -13  -7  -5   56.09   23.10
 -13   7  -5   59.09   29.70
  13   7   5   44.90   29.60
  15  -7   5  250.87   44.10
  15   7   5  468.15   59.09
 -15   7  -5  341.87   50.79
  17  -7   5  108.89   32.20
 -17  -7  -5  167.88   34.50
  17   7   5    3.20   33.00
 -17   7  -5  146.29   36.70
  19  -7   5   27.10   24.90
 -19  -7  -5   67.99   29.70
 -19   7  -5   17.80   26.30
  19   7   5  -69.19   30.60
  21  -7   5    8.70   27.20
 -21  -7  -5   16.00   25.20
  21   7   5  -33.20   36.20
 -21   7  -5   49.60   31.20
 -23  -7  -5   61.59   35.10
  23  -7   5   64.39   35.10
  23   7   5   69.99   44.00
 -23   7  -5   58.09   35.90
 -26  -8   5   -2.30   27.10
  26   8  -5  -48.50   26.80
 -26   8   5  -11.20   34.00
 -24  -8   5   32.80   24.80
  24  -8  -5  -38.40   53.09
  24   8  -5  -13.90   28.40
 -24   8   5   10.60   34.40
 -22  -8   5   29.40   27.50
  22  -8  -5    5.50   29.90
  22   8  -5    0.30   28.80
 -22   8   5   14.20   29.50
  20  -8  -5    1.60   27.70
 -20  -8   5   36.30   26.20
  20   8  -5   -2.20   24.70
 -20   8   5   39.40   30.20
 -18  -8   5   -8.40   20.80
  18  -8  -5   11.20   26.30
  18   8  -5  -10.80   23.10
 -18   8   5  -15.40   21.40
 -16  -8   5   -3.80   19.70
  16  -8  -5    9.70   24.70
 -16   8   5   20.40   23.00
  16   8  -5   42.90   27.40
  16   8  -5   50.19   28.30
  14  -8  -5   13.50   22.00
 -14  -8   5   47.00   22.60
 -14   8   5   42.60   23.30
  12  -8  -5   17.10   22.80
 -12  -8   5   29.30   20.50
 -12  -8   5    4.00   17.80
 -12   8   5   -8.20   18.00
  12   8  -5   24.90   22.20
  10  -8  -5   13.10   21.80
 -10  -8   5   23.80   20.50
 -10   8   5   22.50   20.70
  10   8  -5  -13.60   16.70
   8  -8  -5   -5.90   19.20
  -8  -8   5   15.10   18.40
   8   8  -5   30.20   20.60
  -8   8   5  -19.40   15.40
  -6  -8   5   10.80   18.70
   6  -8  -5   94.49   28.50
  -6   8   5   39.70   22.70
   6   8  -5   43.50   22.30
   4  -8  -5    1.60   20.10
  -4  -8   5    9.80   17.60
   4   8  -5   -7.10   17.10
  -4   8   5   28.90   22.40
   2  -8  -5    1.50   19.00
  -2  -8   5   18.40   18.50
   2   8  -5  -22.30   16.90
  -2   8   5   42.90   21.50
   0  -8   5   10.20   18.00
   0  -8  -5   22.20   21.20
   0   8  -5    7.50   18.70
   0   8   5    3.10   18.50
   2  -8   5   59.39   23.50
  -2  -8  -5   49.30   22.90
   2   8   5    2.30   19.30
  -2   8  -5   37.80   23.40
  -4  -8  -5   39.30   24.00
   4  -8   5    0.80   18.70
   4   8   5   17.70   23.00
  -4   8  -5    0.30   21.10
  -6  -8  -5   84.69   28.00
   6  -8   5   91.09   29.70
   6   8   5   21.70   25.60
  -6   8  -5   12.70   25.00
   8  -8   5   23.20   19.00
  -8  -8  -5   16.70   24.00
   8   8   5   18.00   26.90
  -8   8  -5    2.00   22.50
 -10  -8  -5  -15.30   23.70
  10  -8   5   -1.20   19.80
 -10   8  -5  -40.80   20.00
  10   8   5  -29.40   25.90
  12  -8   5   46.90   24.60
  12   8   5   64.39   33.70
 -12   8  -5   17.40   27.00
  14  -8   5  -44.10   19.30
 -14   8  -5  -15.50   26.20
  14   8   5  -17.60   26.30
  16  -8   5   10.40   23.60
  16   8   5  -50.89   26.30
 -16   8  -5  -25.80   25.80
  18  -8   5    5.20   28.30
  18   8   5  -48.60   31.00
 -18   8  -5  -42.70   25.50
 -18   8  -5   58.99   30.90
  20  -8   5    6.90   26.50
 -20   8  -5   -6.50   28.70
  20   8   5    9.70   37.00
  22  -8   5    3.60   29.70
 -22   8  -5   87.09   38.50
  22   8   5   -2.70   43.20
 -25  -9   5  -21.30   28.60
 -25   9   5  -22.80   31.90
  25   9  -5   12.90   37.20
  23  -9  -5   88.79   41.30
 -23  -9   5  -12.40   26.50
 -23   9   5   63.59   37.60
 -23   9   5   21.90   40.60
 -21  -9   5   51.09   30.30
  21  -9  -5   80.49   37.60
 -21   9   5  162.88   42.00
 -19  -9   5  402.86   50.39
  19  -9  -5  335.37   55.69
 -19   9   5  383.96   55.29
  17  -9  -5  287.57   51.39
 -17  -9   5  289.97   44.00
 -17   9   5  340.97   52.39
  15  -9  -5   82.09   35.20
 -15  -9   5   97.89   30.90
 -15   9   5   86.09   30.70
  13  -9  -5  119.29   36.20
 -13  -9   5  112.59   30.80
  13   9  -5  114.19   33.80
 -13   9   5   77.09   27.40
 -11  -9   5   -7.70   17.80
  11  -9  -5  -15.60   21.20
 -11   9   5    3.40   19.90
  11   9  -5   -4.70   21.80
   9  -9  -5  105.59   31.50
  -9  -9   5  154.88   31.10
  -9   9   5   48.90   23.10
   9   9  -5  113.19   30.00
   7  -9  -5    4.40   20.00
  -7  -9   5  -14.90   18.20
   7   9  -5   16.70   21.00
  -7   9   5   -4.60   21.10
   5  -9  -5  244.58   43.60
  -5  -9   5  225.08   40.50
   5   9  -5  295.47   45.00
  -5   9   5  217.28   41.20
   3  -9  -5  656.43   65.89
  -3  -9   5  823.92   66.09
  -3   9   5  780.72   67.39
   3   9  -5  719.43   66.09
   1  -9  -5  328.57   45.90
  -1  -9   5  278.77   41.10
  -1   9   5  349.87   47.40
   1   9  -5  262.57   45.60
   1  -9   5  277.67   42.40
  -1  -9  -5  235.38   42.80
  -1   9  -5  252.87   42.90
   1   9   5  276.87   44.30
  -3  -9  -5   18.20   23.50
   3  -9   5    6.30   20.20
   3   9   5   -2.80   21.30
  -3   9  -5  -16.30   21.10
   5  -9   5  -13.10   20.50
  -5  -9  -5    8.20   25.70
  -5   9  -5  -14.60   20.90
   5   9   5  -27.40   20.60
   7  -9   5    1.50   21.00
  -7  -9  -5    5.50   24.30
  -7   9  -5   33.60   25.30
   7   9   5  -15.40   25.40
  -9  -9  -5   99.79   35.20
   9  -9   5  178.88   35.90
   9   9   5  190.48   40.00
  -9   9  -5   59.39   30.60
  11  -9   5  277.37   44.60
 -11   9  -5  363.76   54.19
  11   9   5  257.07   47.70
  13  -9   5  364.46   50.79
  13   9   5  293.67   53.69
 -13   9  -5  269.37   49.99
  15  -9   5  332.47   52.19
  15   9   5  432.16   63.69
 -15   9  -5  232.88   48.60
  17  -9   5   54.39   30.30
  17   9   5   57.69   40.50
 -17   9  -5  121.09   39.30
  19  -9   5   -3.00   28.90
 -19   9  -5  -22.60   50.39
  19   9   5  -11.10   38.20
 -19   9  -5   75.09   35.70
  21  -9   5    6.40   32.10
 -21   9  -5   13.80   32.30
  21   9   5   44.40   42.80
  24 -10  -5   39.90   38.60
 -24 -10   5  112.59   41.30
 -24  10   5   19.00   36.70
 -22 -10   5   55.99   32.00
  22 -10  -5  117.79   42.30
 -22  10   5   93.89   39.80
 -22  10   5  139.79   48.50
 -20 -10   5    5.10   28.80
  20 -10  -5   23.40   31.70
 -20  10   5  -20.90   28.10
 -18 -10   5   25.80   28.30
  18 -10  -5   10.70   30.60
 -18  10   5  -11.30   25.70
  16 -10  -5  -18.50   26.40
 -16 -10   5   74.49   30.20
 -16  10   5    8.40   23.70
  14 -10  -5   29.20   31.00
 -14 -10   5   49.20   28.00
 -14  10   5   -2.50   22.40
  14  10  -5   43.70   27.90
  12 -10  -5   14.70   27.60
 -12 -10   5   30.90   24.90
 -12  10   5   46.90   25.60
  12  10  -5   50.39   27.80
 -10 -10   5  231.88   41.00
  10 -10  -5  275.87   48.00
 -10  10   5  209.88   41.80
  10  10  -5  162.78   36.30
   8 -10  -5  209.68   41.10
  -8 -10   5  252.57   41.60
   8  10  -5  204.58   38.00
  -8  10   5  237.98   40.10
   6 -10  -5   22.10   24.00
  -6 -10   5   27.10   25.10
  -6  10   5  -26.90   20.60
   6  10  -5    0.20   21.40
   4 -10  -5   54.69   27.20
  -4 -10   5   -3.60   22.90
  -4  10   5   49.30   25.70
   4  10  -5  -17.40   21.00
   2 -10  -5   39.20   25.60
  -2 -10   5    2.90   22.30
   2  10  -5  -28.10   20.90
  -2  10   5   -0.80   21.70
   0 -10  -5   -6.00   24.10
   0 -10   5  -10.00   22.30
   0  10   5   -5.60   22.60
   0  10  -5   -3.50   21.70
   2 -10   5  137.79   37.50
  -2 -10  -5   84.79   30.30
   2  10   5  103.09   33.00
  -2  10  -5  108.59   34.50
  -4 -10  -5   76.59   30.60
   4 -10   5  111.09   32.10
   4  10   5   70.59   31.60
  -4  10  -5   58.19   29.00
  -6 -10  -5   74.99   32.00
   6 -10   5  102.99   30.80
   6  10   5  106.29   35.20
  -6  10  -5  121.99   38.20
   8 -10   5  423.56   52.19
  -8 -10  -5  344.27   51.99
  -8  10  -5  371.36   56.89
   8  10   5  477.55   63.89
  10 -10   5   49.20   29.40
 -10  10  -5  135.29   40.30
  10  10   5  171.28   43.60
  12 -10   5  -29.90   21.60
 -12  10  -5  -14.50   27.70
  12  10   5  -37.80   28.10
  14 -10   5  -22.00   23.30
 -14  10  -5   12.70   31.10
  14  10   5   39.10   31.30
  16 -10   5   27.40   28.40
 -16  10  -5   27.20   35.10
  16  10   5   99.29   42.60
  18 -10   5   88.59   36.90
  18  10   5   57.09   44.50
 -18  10  -5   39.60   37.50
  20 -10   5   80.89   39.40
 -20  10  -5  160.88   45.50
  20  10   5  145.89   56.09
  23 -11  -5  -28.80   36.50
 -23 -11   5   -5.30   35.70
 -23  11   5   14.90   36.00
 -23  11   5  -18.30   42.60
 -21 -11   5   18.60   28.70
  21 -11  -5   25.90   37.40
 -21  11   5  -19.20   41.40
 -21  11   5   45.10   34.70
 -19 -11   5   43.70   33.90
  19 -11  -5   93.49   40.20
 -19  11   5   32.20   32.90
 -19  11   5  111.49   47.20
 -17 -11   5   94.79   34.20
  17 -11  -5  108.19   40.50
 -17  11   5   44.20   30.50
  15 -11  -5  133.39   39.90
 -15 -11   5  195.18   42.30
 -15  11   5  152.98   39.00
 -13 -11   5  -43.40   22.30
  13 -11  -5   66.09   34.50
 -13  11   5   22.80   25.50
  13  11  -5   26.80   27.70
  11 -11  -5   22.10   28.70
 -11 -11   5   53.19   26.50
  11  11  -5   40.40   25.40
 -11  11   5   84.79   32.30
  -9 -11   5   38.30   25.20
   9 -11  -5   10.70   27.20
  -9  11   5   37.00   26.60
   9  11  -5  -18.80   23.00
  -7 -11   5   31.40   27.00
   7 -11  -5   28.60   28.60
  -7  11   5   69.79   32.20
   7  11  -5   20.50   27.70
   5 -11  -5    3.80   24.50
  -5 -11   5   44.70   30.70
  -5  11   5   19.40   27.50
   5  11  -5   -1.70   23.40
   3 -11  -5   42.70   27.10
  -3 -11   5  155.28   35.70
  -3  11   5   82.19   31.60
   3  11  -5   85.99   30.40
   1 -11  -5   35.80   25.80
  -1 -11   5   10.40   25.30
  -1  11   5    9.10   25.90
   1  11  -5  -13.10   24.70
  -1 -11  -5   -8.80   21.40
   1 -11   5  -17.70   22.70
  -1  11  -5  -11.10   25.80
   1  11   5    5.10   26.90
  -3 -11  -5   30.80   27.10
   3 -11   5   64.59   30.30
  -3  11  -5   26.40   27.60
   3  11   5   19.10   27.20
   5 -11   5   48.70   29.20
  -5 -11  -5   23.00   27.80
   5  11   5   23.50   28.50
  -5  11  -5   -0.80   26.40
   7 -11   5    8.90   24.00
  -7 -11  -5    0.70   27.40
   7  11   5   40.70   32.50
  -7  11  -5   17.30   29.50
  -9 -11  -5   33.00   41.90
   9 -11   5   18.30   23.60
  -9  11  -5   22.90   32.10
   9  11   5   83.59   38.90
  11 -11   5   18.50   26.70
  11  11   5   25.20   35.70
 -11  11  -5   10.30   31.30
  13 -11   5   87.49   35.80
  13  11   5   57.19   37.70
 -13  11  -5   73.49   37.30
  15 -11   5   19.30   31.50
  15  11   5   11.50   38.10
 -15  11  -5  -11.00   32.10
  17 -11   5   -7.30   28.90
  17  11   5    3.60   39.50
 -17  11  -5    1.50   31.50
  19 -11   5   -1.80   30.90
  19  11   5   39.30   44.70
 -20 -12   5  127.79   42.00
  20 -12  -5  102.49   48.20
 -20  12   5  163.18   54.19
  18 -12  -5   65.29   42.80
 -18 -12   5   38.60   33.30
 -18  12   5   77.59   46.80
 -18  12   5   -6.00   30.30
  16 -12  -5    4.10   35.50
 -16 -12   5   -3.70   28.40
 -16  12   5   24.80   28.30
 -16  12   5  -31.60   38.20
  14 -12  -5   25.40   35.50
 -14 -12   5   68.29   34.20
 -14  12   5   39.60   30.50
 -12 -12   5  665.63   64.79
  12 -12  -5  616.84   72.49
 -12  12   5  508.05   65.39
  12  12  -5  509.95   63.79
  10 -12  -5  389.76   60.19
 -10 -12   5  463.55   56.59
 -10  12   5  566.54   61.49
  10  12  -5  360.56   58.09
  -8 -12   5  119.59   36.90
   8 -12  -5  166.68   45.00
  -8  12   5   20.50   30.90
   8  12  -5   97.29   35.80
  -6 -12   5  123.79   36.60
   6 -12  -5  214.38   45.10
  -6  12   5  170.48   38.20
   6  12  -5  144.39   37.30
   4 -12  -5   22.50   30.10
  -4 -12   5   70.59   31.10
  -4  12   5    6.90   28.90
   4  12  -5   54.89   31.00
   2 -12  -5    6.00   27.90
  -2 -12   5   -3.60   23.90
  -2  12   5   -8.30   25.40
   2  12  -5    0.80   27.40
   0 -12  -5   10.40   26.70
   0 -12   5   39.30   27.40
   0  12  -5   -2.70   28.70
   0  12   5   15.20   27.50
  -2 -12  -5   33.60   30.00
   2 -12   5  129.79   37.00
  -2  12  -5  119.79   39.30
   2  12   5   78.69   36.40
   4 -12   5  193.98   42.40
  -4 -12  -5  114.39   35.20
  -4  12  -5  117.19   40.10
   4  12   5  173.48   44.30
   6 -12   5  340.47   58.29
  -6 -12  -5  319.87   52.29
   6  12   5  305.87   56.39
  -6  12  -5  221.28   50.19
  -8 -12  -5  205.48   47.10
   8 -12   5  316.07   55.49
  -8  12  -5  254.77   51.29
   8  12   5  306.87   55.29
  10 -12   5  161.28   38.70
  10  12   5   84.99   40.50
 -10  12  -5  113.89   45.00
  12 -12   5   23.10   26.90
 -12  12  -5   34.90   37.10
  12  12   5   30.50   33.30
  14 -12   5  106.89   39.80
  14  12   5   39.10   40.60
 -14  12  -5   90.39   40.50
  16 -12   5   39.10   34.50
  16  12   5   92.29   45.50
 -16  12  -5   42.50   38.00
  19 -13  -5   38.30   43.10
 -19 -13   5   60.29   41.00
 -19  13   5   29.20   48.80
  17 -13  -5  -26.90   40.40
 -17 -13   5    0.10   33.40
 -17  13   5   94.69   48.20
 -15 -13   5   26.30   35.40
  15 -13  -5   77.69   44.30
 -15  13   5   38.50   44.10
 -13 -13   5   59.99   35.10
  13 -13  -5   50.19   39.60
 -13  13   5   52.29   41.00
  13  13  -5   56.09   32.40
 -13  13   5   30.20   33.00
  11 -13  -5  -11.80   32.10
 -11 -13   5    9.30   30.20
  11  13  -5  -23.40   31.60
 -11  13   5  -42.40   25.60
   9 -13  -5   30.70   34.60
  -9 -13   5    3.50   30.00
  -9  13   5   -6.70   31.30
   9  13  -5   52.79   32.10
  -7 -13   5   10.20   29.80
   7 -13  -5   25.10   34.20
   7  13  -5   46.80   32.90
  -7  13   5   10.80   29.70
  -5 -13   5   39.40   34.20
   5 -13  -5   71.19   35.20
   5  13  -5   25.70   32.90
  -5  13   5  -32.10   27.00
   3 -13  -5   56.39   32.40
  -3 -13   5   95.49   35.50
  -3  13   5   74.79   36.70
   3  13  -5   47.20   32.90
   1 -13  -5   60.29   33.60
  -1 -13   5   95.99   37.20
  -1  13   5   22.70   32.70
   1  13  -5   13.30   32.10
   1 -13   5   23.70   29.00
  -1 -13  -5   10.20   28.10
   1  13   5  103.49   37.20
  -1  13  -5   91.59   40.30
   3 -13   5  -20.00   25.80
  -3 -13  -5   30.30   29.50
  -3  13  -5   48.80   35.60
   3  13   5   36.30   34.30
   5 -13   5  -15.00   30.40
  -5 -13  -5  -31.60   26.80
   5  13   5    2.00   33.00
  -5  13  -5   46.10   32.50
  -7 -13  -5   10.40   30.10
   7 -13   5    7.80   27.70
  -7  13  -5   27.30   34.10
   7  13   5    3.80   34.50
   9 -13   5    7.20   25.70
  -9  13  -5   52.79   37.10
   9  13   5   43.50   38.30
  11 -13   5   14.30   29.90
  11  13   5    9.10   36.90
 -11  13  -5   73.29   41.80
  13 -13   5   16.30   32.20
 -13  13  -5   47.10   39.90
  13  13   5   14.50   37.60
  16 -14  -5   38.50   45.80
 -16 -14   5  -32.70   33.90
 -16  14   5   25.60   45.40
 -14 -14   5  118.99   41.10
  14 -14  -5  102.19   51.79
  12 -14  -5   72.39   44.70
 -12 -14   5   27.00   36.20
 -12  14   5  -14.00   43.90
  12  14  -5   17.50   33.20
  10 -14  -5  174.98   49.40
 -10 -14   5   94.29   40.40
 -10  14   5   78.19   45.50
  10  14  -5   73.19   38.50
  -8 -14   5   49.20   38.00
   8 -14  -5   39.00   39.20
   8  14  -5   55.99   34.50
  -8  14   5   74.79   45.90
   6 -14  -5  -12.30   32.30
  -6 -14   5   -7.50   32.20
   6  14  -5   12.60   33.70
  -6  14   5    1.00   30.00
  -6  14   5   -0.90   41.20
   4 -14  -5    3.40   31.10
  -4 -14   5  -32.60   28.60
   4  14  -5   41.90   35.40
  -4  14   5    4.50   30.80
   2 -14  -5   95.39   37.10
  -2 -14   5   40.50   33.70
  -2  14   5  105.19   42.00
   2  14  -5   15.10   36.00
   0 -14  -5  -36.50   26.80
   0 -14   5   13.20   28.90
   0  14  -5   15.70   34.30
   0  14   5   23.60   33.60
   2 -14   5   90.09   36.70
  -2 -14  -5    7.80   33.20
  -2  14  -5   -9.80   32.50
   2  14   5  -41.40   28.30
   4 -14   5   50.19   33.40
  -4 -14  -5   37.20   34.60
  -4  14  -5   57.19   41.10
   4  14   5   27.20   47.40
   4  14   5   -1.10   34.40
  -6 -14  -5  103.19   38.50
   6 -14   5  145.79   43.20
   6  14   5   61.19   37.40
   6  14   5  116.99   51.59
  -6  14  -5   95.79   41.90
   8 -14   5   72.79   35.70
   8  14   5   69.89   41.70
  -8  14  -5  117.89   45.60
   8  14   5   52.29   46.60
  10 -14   5   46.00   30.20
  10  14   5   20.30   39.70
 -11 -15   5   58.09   39.80
  11 -15  -5   15.90   43.60
 -11  15   5   36.00   51.79
  11  15  -5   36.60   34.80
   9 -15  -5   24.80   44.90
  -9 -15   5    5.80   33.20
   9  15  -5   23.70   36.00
  -9  15   5  -22.30   43.00
   7 -15  -5   10.20   43.10
  -7 -15   5   21.30   34.30
   7  15  -5   45.10   37.00
  -7  15   5    7.00   48.60
  -5 -15   5   28.70   35.30
   5  15  -5   57.89   37.50
  -5  15   5   43.90   50.39
   3 -15  -5  198.38   50.99
  -3 -15   5  275.77   53.09
  -3  15   5  238.78   65.19
   3  15  -5  235.78   56.69
  -1 -15   5  256.37   51.29
   1 -15  -5  320.67   60.39
   1  15  -5  307.67   58.89
  -1  15   5  322.77   68.39
   1 -15   5   35.90   37.00
  -1 -15  -5   84.09   38.80
   1  15   5   65.29   54.29
  -1  15  -5   51.29   44.30
   1  15   5   87.69   44.10
   3 -15   5   46.70   35.20
  -3 -15  -5   40.50   36.30
   3  15   5   34.30   50.19
  -3  15  -5   56.89   44.60
   3  15   5  -19.80   36.90
  -5 -15  -5    9.40   33.90
   5 -15   5   42.50   38.00
   5  15   5    6.90   53.39
   5  15   5   85.69   38.40
  -5  15  -5   35.20   42.70
   7 -15   5   46.80   36.10
   7  15   5  206.88   67.79
  -7  15  -5   60.39   43.80
   7  15   5   98.19   45.20
 -30   0   6   45.90   40.20
  30   0  -6   99.69   37.40
 -28   0   6   53.39   39.50
  28   0  -6   19.60   31.10
 -26   0   6   42.60   34.80
  26   0  -6   -4.30   26.10
 -24   0   6   -7.40   27.20
  24   0  -6   11.10   25.70
 -22   0   6   37.60   27.80
  22   0  -6   73.49   30.30
 -20   0   6    7.40   23.60
  20   0  -6   48.00   23.70
  18   0  -6    8.60   20.30
 -18   0   6   10.90   21.20
  18   0  -6   13.20   19.00
  16   0  -6  605.44   53.19
 -16   0   6  550.94   52.39
  16   0  -6  557.54   52.59
 -14   0   6  119.59   28.20
  14   0  -6  203.78   32.50
 -12   0   6   24.60   18.20
  12   0  -6   34.40   18.80
  10   0  -6   36.20   19.10
 -10   0   6   52.89   17.90
  -8   0   6  865.31   60.59
   8   0  -6  724.73   59.99
  -6   0   6 1173.48   77.79
   6   0  -6 1128.99   78.09
   4   0  -6  415.76   41.70
   2   0  -6  938.11   65.99
  -2   0   6  923.21   56.19
  -2   0   6  860.01   66.59
   0   0   6  366.36   42.00
   2   0   6   17.00   18.50
   2   0   6    5.60   10.90
  -2   0  -6   12.90   18.60
   4   0   6   36.00   19.90
   4   0   6   26.90   13.80
  -4   0  -6   24.40   13.70
  -4   0  -6   34.80   20.50
   6   0   6  636.34   57.89
   6   0   6  688.33   50.89
  -6   0  -6  787.02   52.09
  -6   0  -6  709.43   60.19
   8   0   6  100.49   23.40
  -8   0  -6  156.98   25.50
  -8   0  -6  113.09   30.10
   8   0   6  147.89   32.20
  10   0   6   14.70   17.90
  10   0   6  -18.70   18.10
 -10   0  -6   15.60   21.40
  12   0   6   32.30   23.50
 -12   0  -6   55.49   26.10
 -12   0  -6   27.50   19.00
 -14   0  -6  304.27   40.60
 -14   0  -6  337.17   46.90
  14   0   6  380.26   50.29
 -16   0  -6  282.57   43.50
  16   0   6  314.97   51.59
  18   0   6   71.79   37.50
 -18   0  -6   15.40   24.10
 -20   0  -6  -14.00   28.30
  20   0   6   -8.00   31.80
 -22   0  -6   20.50   31.40
  22   0   6   92.09   42.50
 -24   0  -6   88.89   39.70
  24   0   6   56.89   44.20
 -29  -1   6   22.90   35.80
  29  -1  -6   -4.90   29.80
  29   1  -6   22.70   33.30
 -29   1   6   -4.80   37.50
  27  -1  -6   35.10   29.80
 -27  -1   6   22.80   34.50
  27   1  -6   33.80   28.30
 -27   1   6   27.20   35.40
  25  -1  -6   39.00   29.00
 -25  -1   6   17.00   30.40
 -25   1   6   38.10   35.60
  25   1  -6   21.50   26.70
 -23  -1   6  100.79   36.80
  23  -1  -6  124.09   34.90
 -23   1   6  113.69   38.50
  23   1  -6   79.39   34.30
  21  -1  -6    6.00   23.10
 -21  -1   6   19.80   26.50
 -21   1   6   25.10   26.50
  21   1  -6   34.20   22.90
 -19  -1   6  470.25   53.19
  19  -1  -6  521.05   50.39
  19  -1  -6  414.86   52.89
  19   1  -6  414.66   49.10
 -19   1   6  447.36   52.19
  17  -1  -6  112.29   27.50
 -17  -1   6   41.40   24.40
  17  -1  -6   41.90   21.60
  17   1  -6   55.89   24.80
  17   1  -6   48.70   23.80
 -17   1   6   19.60   19.80
  15  -1  -6   54.19   21.50
 -15  -1   6   22.10   19.90
 -15   1   6    3.70   17.30
  15   1  -6   33.30   20.60
  15   1  -6   41.50   21.90
 -13  -1   6  -17.50   13.70
 -13  -1   6   -6.40   13.20
  13  -1  -6    5.70   17.40
  13   1  -6  -12.40   14.30
 -13   1   6  -23.80   13.10
 -11  -1   6   90.29   23.00
 -11  -1   6   89.59   16.50
  11  -1  -6   25.90   19.20
 -11   1   6   56.29   20.00
  11   1  -6   35.40   19.20
  -9  -1   6  119.49   25.10
  -9  -1   6  124.79   18.40
   9  -1  -6  171.88   30.40
  -9   1   6  112.49   24.80
   9   1  -6   72.59   22.00
  -7  -1   6  228.28   29.50
  -7  -1   6  169.78   22.10
   7  -1  -6  213.68   33.20
  -7   1   6  152.88   28.10
   7   1  -6  224.68   33.20
  -5  -1   6   71.89   16.10
   5  -1  -6  105.59   24.80
  -5  -1   6  164.88   26.80
   5   1  -6  127.39   26.40
  -5   1   6  102.19   24.50
  -3  -1   6  308.87   27.10
  -3  -1   6  302.87   35.80
   3  -1  -6  307.07   37.20
   3   1  -6  246.58   37.00
  -3   1   6  330.97   38.00
  -1  -1   6   47.50   20.10
  -1  -1   6   49.90   13.60
   1  -1  -6   24.10   17.00
   1   1  -6   66.09   22.60
  -1   1   6   27.30   19.70
   1  -1   6  122.59   25.20
  -1  -1  -6  125.49   27.20
  -1  -1  -6   93.29   15.50
   1  -1   6  122.59   18.70
  -1   1  -6  120.29   28.70
   1   1   6   83.19   23.60
  -3  -1  -6   83.89   15.30
  -3  -1  -6   20.60   18.00
   3  -1   6   52.19   16.80
   3  -1   6   66.39   22.70
  -3   1  -6   90.89   24.80
   3   1   6   79.99   22.30
   3   1   6   37.40   21.50
  -5  -1  -6  158.68   22.70
  -5  -1  -6  183.08   32.40
   5  -1   6  168.18   25.10
   5  -1   6  181.38   31.10
   5   1   6  136.99   30.70
  -5   1  -6   87.09   27.20
   5   1   6  189.68   25.40
   7  -1   6  116.59   23.00
  -7  -1  -6   92.19   27.00
  -7  -1  -6   78.39   20.10
   7  -1   6   84.29   25.70
   7   1   6  133.49   30.80
  -7   1  -6  135.29   30.70
   9  -1   6  373.36   40.10
   9  -1   6  419.06   47.50
  -9  -1  -6  383.26   37.80
  -9  -1  -6  479.45   47.60
  -9   1  -6  421.86   49.50
   9   1   6  334.57   49.10
  11  -1   6   -1.40   20.80
 -11  -1  -6    1.00   20.40
  11  -1   6   -2.10   17.60
 -11   1  -6   -3.80   16.70
  11   1   6    9.10   23.50
 -11   1  -6    9.80   22.70
  13  -1   6  213.28   37.60
  13  -1   6  196.58   33.90
 -13  -1  -6  148.59   28.20
 -13  -1  -6  152.68   33.40
  13   1   6  128.09   33.20
 -13   1  -6  125.59   27.90
 -13   1  -6  125.09   32.20
 -15  -1  -6   23.50   22.80
  15  -1   6   20.10   26.70
  15   1   6    5.50   27.00
 -15   1  -6    8.90   22.60
  17  -1   6   60.69   32.10
 -17  -1  -6   24.50   26.60
  17   1   6    3.30   30.60
 -17   1  -6   31.70   25.80
 -19  -1  -6   44.60   30.50
  19  -1   6   19.70   32.60
  19   1   6   93.89   39.70
 -19   1  -6   31.20   27.60
 -21  -1  -6  -28.10   25.20
  21  -1   6    0.70   34.60
 -21   1  -6   13.70   27.90
  21   1   6   -6.30   35.60
 -23  -1  -6   27.90   29.80
  23  -1   6  -79.89   33.80
 -23   1  -6  -35.90   30.60
  23   1   6    6.00   40.90
 -28  -2   6   20.90   33.00
  28  -2  -6   14.90   32.30
 -28   2   6  -22.40   35.00
  28   2  -6  -34.50   26.80
 -26  -2   6   52.19   32.70
  26  -2  -6   -0.80   24.60
  26   2  -6  -27.20   25.20
 -26   2   6  -17.70   29.50
  24  -2  -6   20.50   25.60
 -24  -2   6    2.60   27.00
 -24   2   6   10.30   29.10
  24   2  -6    4.50   25.60
 -22  -2   6   55.79   29.50
  22  -2  -6    5.70   21.70
 -22   2   6   19.50   26.80
  22   2  -6   13.10   23.50
 -20  -2   6  -25.00   16.90
  20  -2  -6   -1.60   37.00
 -20  -2   6   23.50   25.40
  20  -2  -6   -2.10   21.30
  20   2  -6   33.60   24.50
 -20   2   6   -8.00   21.10
 -18  -2   6  227.88   39.50
  18  -2  -6  285.77   41.90
 -18  -2   6  288.97   33.60
 -18   2   6  244.98   39.40
  18   2  -6  209.18   37.20
 -16  -2   6   59.19   24.10
  16  -2  -6   27.80   21.20
 -16  -2   6   50.79   16.70
  16   2  -6   41.80   21.20
 -16   2   6   75.59   25.60
  16   2  -6   81.39   25.50
 -14  -2   6  263.17   30.00
  14  -2  -6  271.07   39.30
 -14  -2   6  269.17   35.70
  14   2  -6  255.47   36.60
 -14   2   6  289.87   37.30
  14   2  -6  255.57   38.00
  12  -2  -6  114.29   27.30
 -12  -2   6  111.19   23.90
 -12  -2   6  177.48   24.90
 -12   2   6  136.79   29.50
  12   2  -6  144.59   28.90
 -10  -2   6   10.30   11.40
 -10  -2   6   11.10   16.90
  10  -2  -6    6.20   17.20
 -10   2   6   -3.60   16.90
  10   2  -6   -4.10   16.70
  -8  -2   6  217.18   25.80
  -8  -2   6  202.18   30.00
   8  -2  -6  168.18   30.70
   8   2  -6  294.27   36.80
  -8   2   6  234.78   33.50
  -6  -2   6  414.06   42.10
   6  -2  -6  558.54   49.60
  -6  -2   6  667.63   48.60
   6   2  -6  509.55   49.60
  -6   2   6  602.54   50.99
  -4  -2   6 1318.27   81.99
   4  -2  -6 1271.27   83.69
  -4  -2   6 1133.59   75.69
  -4   2   6 1219.88   84.19
   4   2  -6 1330.87   86.29
   2  -2  -6   73.79   22.30
  -2  -2   6   87.99   18.30
   2   2  -6  147.29   28.60
  -2   2   6  114.79   25.30
   0  -2  -6  -25.20   13.50
   0  -2   6   -7.50   11.70
   0   2  -6   11.40   17.20
   0   2   6    2.10   16.70
  -2  -2  -6   75.39   24.40
   2  -2   6   72.99   17.00
   2   2   6   67.89   24.00
  -2   2  -6   52.49   22.10
  -4  -2  -6   37.40   12.70
  -4  -2  -6    2.90   16.20
   4  -2   6    8.40   13.70
  -4   2  -6   19.70   20.00
   4   2   6   12.70   18.80
   6  -2   6    5.40   15.00
  -6  -2  -6  -25.30   10.50
  -6  -2  -6  -20.40   16.20
   6   2   6  -13.40   16.60
  -6   2  -6   12.90   19.30
  -8  -2  -6   40.70   17.30
   8  -2   6   57.79   20.70
  -8  -2  -6   65.59   22.70
   8   2   6   11.90   24.90
  -8   2  -6   59.69   27.40
 -10  -2  -6  194.48   30.00
 -10  -2  -6  146.89   32.00
  10  -2   6  182.78   31.00
 -10   2  -6  253.87   34.10
 -10   2  -6  165.68   37.20
  10   2   6  253.87   42.80
 -12  -2  -6  270.17   42.80
  12  -2   6  245.98   36.50
 -12   2  -6  203.18   40.20
  12   2   6  309.17   48.90
 -12   2  -6  278.47   37.60
  14  -2   6  -18.30   18.80
 -14  -2  -6   -2.30   26.90
  14  -2   6   28.80   26.20
  14   2   6   -3.20   21.00
 -14   2  -6   19.10   22.00
 -14   2  -6    6.90   24.60
  16  -2   6   10.30   28.20
 -16  -2  -6   30.50   22.80
  16  -2   6   18.90   21.90
  16   2   6  -10.30   25.60
 -16   2  -6    5.60   23.10
 -18  -2  -6   -3.90   23.70
  18  -2   6   33.10   32.00
 -18   2  -6   45.70   27.50
  18   2   6   15.80   32.40
 -20  -2  -6   22.80   27.60
  20  -2   6  -13.10   30.80
  20   2   6   33.90   33.60
 -20   2  -6  -15.90   25.40
 -22  -2  -6  -26.90   28.00
 -22   2  -6    9.40   31.40
  22   2   6   28.00   41.30
 -24  -2  -6   42.90   31.80
  24   2   6  110.19   47.00
 -24   2  -6   16.10   35.40
 -29  -3   6   68.99   44.70
  29  -3  -6   39.80   33.30
  29   3  -6   -5.00   32.50
 -29   3   6  -15.80   34.80
 -27  -3   6   68.39   39.10
  27  -3  -6    1.50   30.00
  27   3  -6   15.70   31.70
 -27   3   6    7.90   33.80
 -25  -3   6   81.49   30.30
  25  -3  -6   80.99   33.30
 -25  -3   6   80.39   34.30
 -25   3   6   79.09   34.90
  25   3  -6   37.90   30.20
  23  -3  -6   27.40   26.60
 -23  -3   6  110.59   34.50
  23   3  -6   81.59   29.90
 -23   3   6   52.59   32.50
 -21  -3   6   59.89   29.60
  21  -3  -6  136.49   35.70
  21  -3  -6   63.59   28.50
 -21  -3   6  101.89   28.10
 -21   3   6  114.29   33.50
  21   3  -6  108.89   32.10
 -19  -3   6   59.89   26.50
 -19  -3   6   31.00   18.30
  19  -3  -6   54.49   28.50
  19   3  -6   61.69   30.90
 -19   3   6   12.40   23.40
  19   3  -6   33.10   24.70
  17  -3  -6  101.59   29.20
 -17  -3   6   22.40   23.40
 -17  -3   6   77.29   21.50
  17   3  -6   15.10   21.40
 -17   3   6   33.20   23.20
 -15  -3   6  256.77   32.10
 -15  -3   6  270.27   39.40
  15  -3  -6  259.87   41.10
 -15   3   6  247.48   37.80
  15   3  -6  279.07   37.20
  15   3  -6  250.47   36.90
 -13  -3   6  474.65   44.80
  13  -3  -6  471.95   47.20
 -13  -3   6  502.45   40.60
  13   3  -6  466.75   46.50
 -13   3   6  432.06   45.10
  13   3  -6  393.46   42.10
 -11  -3   6  356.96   34.70
  11  -3  -6  432.86   44.60
 -11  -3   6  368.76   38.50
 -11   3   6  349.17   41.50
  11   3  -6  372.36   44.90
  -9  -3   6  992.30   62.99
  -9  -3   6  926.51   65.19
   9  -3  -6  901.21   69.09
  -9   3   6  953.30   69.79
   9   3  -6  942.91   70.69
   7  -3  -6  736.93   58.39
  -7  -3   6  685.83   53.59
  -7  -3   6  774.52   53.69
   7   3  -6  688.73   59.19
  -7   3   6  758.22   59.19
   5  -3  -6  297.37   37.50
  -5  -3   6  207.38   29.30
   5   3  -6  283.07   39.30
  -5   3   6  293.87   36.50
  -3  -3   6  180.18   26.00
   3  -3  -6  178.48   31.00
   3   3  -6  142.89   29.00
  -3   3   6  212.98   33.80
  -1  -3   6    2.20   11.80
   1  -3  -6    7.30   17.30
  -1  -3   6   -1.30   16.20
  -1   3   6    0.40   18.50
   1   3  -6   12.40   17.40
   1  -3   6  360.86   38.80
   1  -3   6  397.16   35.70
  -1  -3  -6  386.66   42.30
  -1   3  -6  428.06   43.70
   1   3   6  341.97   44.10
  -3  -3  -6  457.75   46.40
   3  -3   6  459.45   43.10
   3  -3   6  447.16   38.60
  -3   3  -6  458.25   47.50
   3   3   6  427.16   49.70
  -5  -3  -6  584.74   54.59
   5  -3   6  695.83   50.49
   5  -3   6  682.33   52.59
   5   3   6  623.54   60.09
  -5   3  -6  569.24   55.29
   7  -3   6  544.25   47.60
   7  -3   6  693.73   53.39
  -7  -3  -6  491.55   51.59
   7   3   6  678.73   61.39
  -7   3  -6  535.55   53.89
  -9  -3  -6   35.10   22.40
  -9  -3  -6    5.50   14.60
   9  -3   6  -12.60   13.80
   9  -3   6   -1.30   19.50
   9   3   6   26.60   25.80
  -9   3  -6    7.30   22.00
  11  -3   6   38.60   21.50
 -11  -3  -6   -7.30   16.10
  11  -3   6   -0.90   18.40
 -11  -3  -6   -3.30   21.10
 -11   3  -6   -6.40   23.00
  11   3   6  -30.80   22.50
 -11   3  -6   12.70   18.90
  13  -3   6    9.40   18.60
  13  -3   6   -3.60   22.90
 -13   3  -6    0.10   24.50
 -13   3  -6  -26.50   17.90
  13   3   6    7.10   25.70
  15  -3   6  111.39   31.10
 -15   3  -6   88.29   32.70
 -15   3  -6  206.58   37.40
  15   3   6  122.09   35.70
 -17  -3  -6  106.09   30.50
  17  -3   6  169.08   34.90
 -17   3  -6   79.79   29.80
  17   3   6  113.89   38.20
  19  -3   6  145.49   36.10
 -19  -3  -6  216.58   40.70
 -19   3  -6  205.28   41.70
  19   3   6  249.88   52.59
 -21  -3  -6   91.69   36.00
 -21   3  -6  211.88   41.70
  21   3   6  250.47   56.49
 -23  -3  -6   23.90   31.40
  23   3   6  -12.90   38.80
 -23   3  -6   50.29   34.20
  28  -4  -6   -9.10   28.60
 -28  -4   6  -20.40   35.00
 -28  -4   6  -29.70   27.40
 -28   4   6   79.59   42.10
  28   4  -6    5.90   30.80
  26  -4  -6  -14.40   27.90
 -26  -4   6   -6.20   28.40
 -26  -4   6   -8.00   30.60
  26   4  -6   49.70   30.70
 -26   4   6   44.80   33.80
 -24  -4   6   -0.90   27.20
  24  -4  -6   16.50   28.30
 -24  -4   6    2.00   25.30
  24   4  -6    4.00   25.50
 -24   4   6    1.60   29.10
 -22  -4   6   18.00   20.60
 -22  -4   6   -2.10   23.60
  22  -4  -6  -25.90   25.00
  22   4  -6   -4.20   22.90
 -22   4   6    4.00   26.80
 -20  -4   6   -3.30   23.60
 -20  -4   6   41.60   21.60
  20  -4  -6  -13.90   23.30
  20   4  -6   -6.30   21.70
 -20   4   6   23.20   24.00
 -18  -4   6   -9.10   16.10
  18  -4  -6  -11.10   22.10
 -18  -4   6   19.00   23.10
  18   4  -6   11.00   23.60
 -18   4   6    7.40   23.20
  18   4  -6  -14.50   20.30
 -16  -4   6   71.39   21.40
 -16  -4   6   -5.00   20.20
  16  -4  -6   55.89   26.30
  16   4  -6   88.09   30.40
  16   4  -6   85.09   25.00
 -16   4   6   51.49   23.20
 -14  -4   6   -0.10   15.10
 -14  -4   6   -2.70   17.30
  14  -4  -6   -9.50   19.60
  14   4  -6    2.00   17.70
 -14   4   6    5.60   18.00
  14   4  -6    9.00   21.20
 -12  -4   6   99.69   23.40
 -12  -4   6   79.09   20.10
  12  -4  -6   67.39   24.30
  12   4  -6   47.70   22.50
 -12   4   6   50.89   22.00
  12   4  -6   62.69   22.40
 -10  -4   6  -10.80   14.90
  10  -4  -6  -13.30   15.00
 -10  -4   6   -8.90   11.20
 -10   4   6    3.70   15.80
  10   4  -6  -14.60   17.40
   8  -4  -6   76.29   24.50
  -8  -4   6   62.49   18.60
   8   4  -6   25.10   20.00
  -8   4   6   21.10   17.50
  -6  -4   6  201.38   27.50
   6  -4  -6  108.19   26.30
  -6  -4   6  198.58   27.50
  -6   4   6  146.19   29.30
   6   4  -6  106.59   27.20
   4  -4  -6   32.70   18.40
  -4  -4   6   40.10   17.10
  -4  -4   6   45.40   16.10
   4   4  -6   57.59   20.50
  -4   4   6   39.10   20.40
  -2  -4   6   21.90   15.60
   2  -4  -6   14.60   18.20
  -2  -4   6   24.50   15.00
   2   4  -6   42.10   19.10
  -2   4   6   56.69   23.30
   0  -4   6   -2.50   16.00
   0  -4  -6   -4.00   16.50
   0  -4   6   15.40   14.50
   0   4   6  -11.90   15.60
   0   4  -6   20.70   16.50
  -2  -4  -6  -22.90   15.40
   2  -4   6    4.90   14.70
   2  -4   6    5.80   14.60
  -2   4  -6  -18.70   15.40
   2   4   6   -5.30   17.40
   4  -4   6   19.00   14.00
  -4  -4  -6   -2.70   18.00
   4  -4   6  -10.60   15.30
   4   4   6   40.10   24.00
  -4   4  -6   -2.20   19.70
   6  -4   6  -18.40   16.00
  -6  -4  -6   27.20   21.20
   6  -4   6  -12.60   13.00
  -6   4  -6   15.10   20.60
   6   4   6   30.20   23.80
   8  -4   6  136.69   28.40
  -8  -4  -6   90.49   27.40
   8  -4   6  165.48   30.80
  -8   4  -6  140.59   33.40
   8   4   6   97.39   32.30
 -10  -4  -6   76.49   27.90
  10  -4   6  101.79   26.60
 -10   4  -6  116.69   33.50
  10   4   6   99.79   32.10
 -12  -4  -6   10.30   23.40
  12  -4   6   48.00   23.10
 -12   4  -6    9.50   26.40
  12   4   6   77.39   31.00
  14  -4   6   23.30   21.50
 -14   4  -6   -2.10   18.40
  14   4   6    3.70   23.80
 -14   4  -6  -12.00   22.00
  16  -4   6  -25.50   20.10
 -16   4  -6  -35.80   21.00
 -16   4  -6   21.00   26.80
  16   4   6   29.80   32.20
 -18  -4  -6    0.20   24.30
  18  -4   6   11.60   26.10
  18   4   6   32.20   33.00
 -18   4  -6   11.20   26.90
 -20  -4  -6  -21.30   26.30
  20  -4   6   23.00   30.40
 -20   4  -6  -14.30   26.70
  20   4   6   12.80   36.60
 -22  -4  -6   -5.70   30.20
  22   4   6  -50.59   32.70
 -22   4  -6    7.00   31.70
 -27  -5   6  116.39   38.00
 -27  -5   6    4.00   37.90
 -27   5   6  197.98   47.80
  27   5  -6   41.60   34.20
 -25  -5   6  101.89   32.70
 -25  -5   6  113.59   42.50
  25   5  -6  142.99   39.10
 -25   5   6   20.60   33.30
  23  -5  -6   82.79   40.40
 -23  -5   6   84.69   37.30
 -23  -5   6   32.10   26.20
  23   5  -6   90.19   29.60
 -23   5   6   59.29   32.90
 -21  -5   6    9.90   21.20
  21  -5  -6   43.60   29.50
 -21  -5   6   54.09   28.20
  21   5  -6    5.30   25.60
 -21   5   6   12.80   27.20
  19  -5  -6    8.30   24.80
 -19  -5   6   11.00   22.50
 -19  -5   6  -17.70   16.80
  19   5  -6   12.50   23.60
 -19   5   6  -12.20   22.00
 -17  -5   6   27.20   24.30
  17  -5  -6   26.60   24.60
 -17  -5   6   -7.90   17.70
 -17   5   6   13.60   24.70
  17   5  -6   17.60   22.70
  15  -5  -6  114.29   32.90
 -15  -5   6  135.79   26.40
 -15  -5   6  122.69   29.70
 -15   5   6  127.29   30.80
  15   5  -6  111.39   29.30
  15   5  -6  131.89   28.90
 -13  -5   6  153.88   28.20
 -13  -5   6  179.08   31.20
  13  -5  -6  161.48   33.00
  13   5  -6  192.48   29.50
 -13   5   6  157.18   32.40
  13   5  -6  148.19   32.80
  11  -5  -6  222.68   39.30
 -11  -5   6  331.77   36.10
 -11   5   6  310.57   40.40
  11   5  -6  280.87   42.30
   9  -5  -6  250.97   38.80
  -9  -5   6  337.17   34.40
  -9  -5   6  232.18   33.10
  -9   5   6  323.77   39.80
   9   5  -6  252.27   39.60
  -7  -5   6  131.59   26.40
   7  -5  -6  141.59   29.00
  -7  -5   6  204.68   27.40
  -7   5   6  145.19   29.60
   7   5  -6   91.39   26.10
   5  -5  -6   68.99   23.00
  -5  -5   6  152.58   24.40
  -5  -5   6  171.38   26.80
  -5   5   6   87.09   25.70
   5   5  -6  141.89   29.10
   3  -5  -6   -2.90   16.20
  -3  -5   6   24.00   14.40
  -3  -5   6   11.90   15.10
  -3   5   6  -15.90   15.60
   3   5  -6   -3.40   17.60
   1  -5  -6  105.09   28.50
  -1  -5   6  199.38   27.80
  -1  -5   6  183.68   28.60
  -1   5   6  232.78   39.80
   1   5  -6  141.29   28.60
   1  -5   6  419.06   44.30
   1  -5   6  322.87   36.40
  -1  -5  -6  296.37   43.20
   1   5   6  321.47   42.90
  -1   5  -6  318.27   42.50
   3  -5   6  359.96   40.10
  -3  -5  -6  434.86   46.70
  -3   5  -6  367.66   46.40
   3   5   6  516.55   52.19
   5  -5   6  945.21   63.59
  -5  -5  -6  841.42   66.39
  -5   5  -6  745.63   68.19
   5   5   6  836.82   72.49
   7  -5   6  175.78   29.70
  -7  -5  -6  142.09   32.50
  -7   5  -6  213.88   36.80
   7   5   6  129.69   32.70
   9  -5   6  294.07   40.60
  -9  -5  -6  359.06   46.10
   9   5   6  274.67   46.40
  -9   5  -6  363.46   49.40
 -11  -5  -6   99.09   29.40
  11  -5   6   46.10   21.40
  11   5   6  101.89   35.90
 -11   5  -6   18.90   24.60
  13  -5   6    1.30   22.50
  13   5   6   14.70   27.50
 -13   5  -6  -30.30   23.90
  15  -5   6  105.89   32.20
  15   5   6   63.29   30.40
 -15   5  -6  110.49   34.70
 -15   5  -6   71.79   30.20
  17  -5   6  214.88   42.10
  17   5   6  256.07   50.69
 -17   5  -6  295.57   48.30
  19  -5   6  205.38   42.60
 -19   5  -6  294.17   45.20
  19   5   6  129.09   44.90
  21  -5   6  166.08   42.70
 -21   5  -6  140.29   42.50
  21   5   6  124.69   50.59
  23  -5   6  103.19   40.50
 -23   5  -6  104.79   42.40
  23   5   6   83.19   50.29
 -26  -6   6   -4.50   27.40
  26   6  -6    9.90   32.50
 -26   6   6  -43.30   30.50
 -24  -6   6  -25.80   21.80
 -24  -6   6   27.40   33.90
 -24   6   6  -22.60   30.30
  24   6  -6  -12.90   27.90
 -22  -6   6  -13.10   27.70
  22  -6  -6   15.80   33.00
 -22  -6   6   44.70   25.60
 -22   6   6   30.20   31.50
  22   6  -6   50.99   28.30
 -20  -6   6   51.49   25.30
  20  -6  -6   93.89   37.70
 -20  -6   6  122.39   33.20
 -20   6   6   88.19   40.20
  20   6  -6  143.59   33.70
 -18  -6   6   75.99   25.20
 -18  -6   6  109.29   30.20
  18  -6  -6   25.70   26.90
 -18   6   6   56.09   28.00
  18   6  -6   53.79   26.70
  16  -6  -6  115.59   32.40
 -16  -6   6  155.88   29.10
 -16  -6   6  116.19   30.60
  16   6  -6  149.19   32.30
 -16   6   6  125.79   34.40
  14  -6  -6    9.20   22.90
 -14  -6   6   31.60   18.20
 -14   6   6    3.80   21.20
  14   6  -6   14.30   21.00
  14   6  -6   16.60   21.80
 -12  -6   6   -4.90   15.60
  12  -6  -6    9.40   21.70
 -12   6   6  -10.30   17.30
  12   6  -6   -4.20   16.90
  12   6  -6    1.10   20.90
  10  -6  -6   40.10   22.70
 -10  -6   6   42.60   18.60
 -10  -6   6   98.09   22.50
  10   6  -6   29.90   23.30
 -10   6   6   21.80   21.00
   8  -6  -6   53.49   24.60
  -8  -6   6   41.00   21.80
  -8  -6   6   90.79   20.60
   8   6  -6   71.69   24.10
  -8   6   6   37.20   20.10
  -6  -6   6  152.48   29.70
  -6  -6   6  174.18   25.60
   6  -6  -6  110.19   27.90
   6   6  -6  130.79   29.80
  -6   6   6  152.08   30.60
   4  -6  -6   93.49   27.30
  -4  -6   6   62.29   23.30
  -4   6   6   92.09   27.10
   4   6  -6  114.89   27.90
   2  -6  -6  263.77   40.40
  -2  -6   6  310.67   38.00
   2   6  -6  300.77   41.90
  -2   6   6  349.96   46.00
   0  -6   6  251.07   37.30
   0  -6  -6  192.28   34.40
   0   6   6  229.48   38.20
   0   6  -6  292.87   40.40
   2  -6   6   55.69   21.50
  -2  -6  -6   45.40   22.40
  -2   6  -6   57.99   25.20
   2   6   6   28.80   22.80
   4  -6   6  127.99   26.60
  -4  -6  -6   97.19   28.90
  -4   6  -6   64.29   27.30
   4   6   6  162.48   35.00
   6  -6   6   39.90   19.10
  -6  -6  -6    4.20   20.00
  -6   6  -6    1.60   21.00
   6   6   6    6.30   23.00
  -8  -6  -6   18.10   22.60
   8  -6   6   23.20   20.70
   8   6   6   42.60   28.90
  -8   6  -6   11.10   23.40
  10  -6   6  167.68   33.10
 -10  -6  -6  102.09   32.20
  10   6   6   97.99   34.40
 -10   6  -6  109.29   35.70
  12  -6   6  179.68   33.50
  12   6   6  170.98   39.50
 -12   6  -6  153.28   39.20
  14  -6   6   97.09   31.40
 -14   6  -6  162.68   39.20
  14   6   6  122.79   37.50
  16  -6   6   63.69   27.30
  16   6   6  -32.30   26.00
 -16   6  -6  -21.50   26.20
 -16   6  -6   52.89   29.80
  18  -6   6   -9.10   24.30
  18   6   6   25.60   35.20
 -18   6  -6  -25.30   25.90
  20  -6   6   24.60   28.30
  20   6   6  -56.39   32.80
 -20   6  -6   26.30   28.30
  22  -6   6   -0.40   30.20
 -22   6  -6   59.89   36.90
  22   6   6   75.59   48.90
  27   7  -6   17.80   37.40
 -25  -7   6   29.90   29.60
 -25   7   6   48.20   37.00
  25   7  -6  -16.20   33.60
  23  -7  -6  -26.70   29.30
 -23  -7   6   18.90   29.10
 -23   7   6   -1.20   30.40
  23   7  -6   29.70   28.30
 -21  -7   6  -34.50   27.00
  21  -7  -6  -20.60   27.80
 -21  -7   6  -20.30   23.10
  21   7  -6   66.59   30.10
 -21   7   6   35.80   32.00
  19  -7  -6  -18.70   25.40
 -19  -7   6   53.19   26.00
 -19  -7   6   26.00   24.70
  19   7  -6   13.80   24.10
 -19   7   6  -11.50   25.70
 -17  -7   6  -16.00   19.30
 -17  -7   6   28.00   23.70
  17  -7  -6  -21.00   24.00
  17   7  -6   41.00   24.00
 -17   7   6    2.70   23.60
 -15  -7   6   10.80   21.00
  15  -7  -6   47.50   26.90
  15   7  -6   -3.20   24.00
 -15   7   6   31.70   25.10
  13  -7  -6   25.40   24.80
 -13  -7   6   56.09   21.50
 -13  -7   6   15.60   19.50
 -13   7   6   41.10   24.20
  13   7  -6   -5.30   22.60
 -11  -7   6   21.00   28.80
 -11  -7   6   75.99   23.70
  11  -7  -6   43.00   25.50
 -11   7   6   14.20   21.80
  11   7  -6   28.10   23.20
  -9  -7   6   80.89   23.60
   9  -7  -6   66.19   28.40
  -9   7   6   86.19   27.80
   9   7  -6   44.50   25.90
   7  -7  -6   95.69   31.10
  -7  -7   6   66.29   24.50
  -7   7   6   99.09   27.90
   7   7  -6  112.29   31.40
   5  -7  -6   39.70   24.00
  -5  -7   6   -1.40   18.30
  -5   7   6   60.99   26.30
   5   7  -6   29.00   23.30
   3  -7  -6    8.90   20.90
  -3  -7   6   10.60   18.70
   3   7  -6   -1.20   19.80
  -3   7   6   32.70   25.20
  -1  -7   6  169.58   31.50
   1  -7  -6  110.19   29.50
   1   7  -6  178.48   34.20
  -1   7   6  181.68   37.20
   1  -7   6  427.06   45.80
  -1  -7  -6  346.87   47.50
  -1   7  -6  373.56   47.60
   1   7   6  334.57   47.60
  -3  -7  -6  352.76   47.50
   3  -7   6  486.45   48.60
   3   7   6  423.96   52.79
  -3   7  -6  319.37   49.99
  -5  -7  -6  -32.40   21.20
   5  -7   6    5.80   18.50
  -5   7  -6  -27.70   19.40
   5   7   6    4.10   25.90
  -7  -7  -6   -4.00   23.90
   7  -7   6   16.40   19.00
   7   7   6   -0.10   24.80
  -7   7  -6   19.80   25.60
   9  -7   6  -10.70   17.20
  -9  -7  -6   13.50   27.60
   9   7   6    5.80   28.10
  -9   7  -6  -53.69   20.50
  11  -7   6   17.20   21.60
 -11   7  -6   -5.60   27.60
  11   7   6  -43.00   24.50
  13  -7   6   12.50   24.30
  13   7   6   -7.60   28.30
 -13   7  -6   28.00   30.70
  15  -7   6   10.80   22.70
 -15   7  -6   13.00   30.50
  15   7   6   10.00   28.90
  17  -7   6   54.49   29.50
  17   7   6    1.30   35.70
 -17   7  -6    6.50   30.90
 -17   7  -6  -18.90   28.30
  19  -7   6   62.89   32.20
 -19   7  -6    7.80   31.90
  19   7   6   16.00   36.10
  21  -7   6   48.80   32.00
  21   7   6   65.19   41.70
 -21   7  -6   -3.20   32.20
 -24  -8   6  -30.30   29.20
  24  -8  -6   10.50   32.50
  24   8  -6  -34.30   53.59
 -24   8   6   32.80   34.10
 -22  -8   6  183.48   39.40
  22  -8  -6  105.79   39.80
 -22   8   6  142.59   42.90
  20  -8  -6  135.99   39.00
 -20  -8   6  213.38   40.30
 -20  -8   6  223.98   44.40
 -20   8   6  169.18   43.30
 -18  -8   6  210.48   38.50
  18  -8  -6  107.09   36.50
 -18   8   6  134.59   36.80
 -16  -8   6   67.79   28.20
  16  -8  -6   92.69   36.80
 -16   8   6  123.59   34.50
 -14  -8   6  219.38   37.80
  14  -8  -6  173.88   41.30
  14   8  -6  149.19   35.00
 -14   8   6  145.39   37.20
 -12  -8   6   14.70   22.20
  12  -8  -6   77.79   28.20
  12   8  -6   14.70   25.30
 -12   8   6  -21.20   19.90
  10  -8  -6   13.50   25.20
 -10  -8   6   31.10   21.10
  10   8  -6   39.30   25.70
 -10   8   6  -10.20   18.20
   8  -8  -6   14.80   24.20
  -8  -8   6   79.09   29.50
   8   8  -6   56.29   27.20
  -8   8   6   74.59   28.70
   6  -8  -6  358.16   49.70
  -6  -8   6  337.37   47.30
   6   8  -6  270.87   45.60
  -6   8   6  342.57   48.70
  -4  -8   6  300.07   45.00
   4  -8  -6  348.17   48.00
   4   8  -6  286.47   46.50
  -4   8   6  445.66   54.39
   2  -8  -6  402.16   50.59
  -2  -8   6  316.17   44.90
   2   8  -6  352.96   48.60
  -2   8   6  376.86   49.90
   0  -8  -6  319.57   47.20
   0  -8   6  300.97   43.70
   0   8   6  293.37   45.90
   0   8  -6  357.86   49.60
   2  -8   6   59.09   29.90
  -2  -8  -6   18.90   26.20
   2   8   6   68.89   29.80
  -2   8  -6   31.20   23.70
   4  -8   6  -21.40   18.80
  -4  -8  -6   16.80   25.30
  -4   8  -6   14.30   25.00
   4   8   6   18.00   27.30
   6  -8   6   19.60   21.30
  -6  -8  -6   14.40   26.40
   6   8   6  -29.10   21.50
  -6   8  -6   19.90   26.20
   8  -8   6   30.10   23.10
  -8  -8  -6   52.19   30.30
   8   8   6   98.19   36.30
  -8   8  -6   63.49   32.30
 -10  -8  -6  132.39   36.60
  10  -8   6   52.39   27.30
 -10   8  -6   97.39   34.00
  10   8   6   89.89   35.40
  12  -8   6  171.68   36.50
  12   8   6  175.58   45.20
 -12   8  -6  115.79   37.80
  14  -8   6  146.39   37.70
 -14   8  -6  125.99   41.30
  14   8   6  113.59   39.60
  16  -8   6  112.29   36.60
 -16   8  -6  105.59   39.10
  16   8   6  127.59   39.70
  18  -8   6   10.50   30.80
 -18   8  -6    0.00   51.59
  18   8   6  -25.40   33.60
 -18   8  -6   -3.80   31.70
  20  -8   6  -29.30   28.20
 -20   8  -6   13.50   34.10
  20   8   6   -2.10   41.10
  23  -9  -6  -10.30   33.40
 -23  -9   6  -55.29   27.10
 -23   9   6   27.20   36.60
 -21  -9   6   43.40   30.80
  21  -9  -6   39.10   34.70
 -21   9   6  -13.90   31.00
 -19  -9   6   -3.10   26.30
  19  -9  -6   -6.70   29.80
 -19   9   6  -20.90   27.00
  17  -9  -6    8.60   29.90
 -17  -9   6    7.50   25.70
 -17   9   6   -9.20   27.50
  15  -9  -6  -23.10   28.90
 -15  -9   6   43.30   25.30
  15   9  -6   43.60   27.20
 -15   9   6   14.40   24.10
 -13  -9   6   28.80   24.50
  13  -9  -6   94.79   34.00
 -13   9   6  115.19   36.70
  13   9  -6   44.40   29.70
 -11  -9   6   46.10   26.70
  11  -9  -6   51.89   31.40
  11   9  -6   74.99   32.60
 -11   9   6   46.40   28.00
  -9  -9   6   31.70   22.00
   9  -9  -6   14.80   27.20
  -9   9   6   -7.20   23.40
   9   9  -6   -8.40   21.80
  -7  -9   6   21.80   23.70
   7  -9  -6   43.90   26.60
   7   9  -6   11.20   23.50
  -7   9   6   26.50   25.70
   5  -9  -6   26.30   26.40
  -5  -9   6   31.70   25.70
   5   9  -6   18.90   23.70
  -5   9   6   45.00   32.00
  -3  -9   6  105.39   30.70
   3  -9  -6   63.19   28.80
  -3   9   6  109.29   31.70
   3   9  -6    9.80   21.70
   1  -9  -6  -21.00   22.20
  -1  -9   6   16.40   23.50
  -1   9   6   15.80   23.80
   1   9  -6   12.80   23.30
   1  -9   6  114.19   34.00
  -1  -9  -6   83.89   30.90
  -1   9  -6   34.60   26.00
   1   9   6  132.49   35.90
  -3  -9  -6  106.99   33.20
   3  -9   6  269.37   44.20
  -3   9  -6  172.88   38.00
   3   9   6  136.29   37.60
   5  -9   6  -10.70   21.30
  -5  -9  -6   14.70   26.70
   5   9   6  -35.90   23.10
  -5   9  -6    6.80   23.50
   7  -9   6  107.59   31.80
  -7  -9  -6   99.59   35.00
   7   9   6   99.59   40.30
  -7   9  -6   34.70   25.90
   9  -9   6   57.09   29.00
   9   9   6  -10.60   30.30
  -9   9  -6   14.10   26.70
  11  -9   6   14.70   25.70
 -11   9  -6   37.20   28.00
  11   9   6   54.39   35.00
  13  -9   6  -17.60   22.90
 -13   9  -6   23.50   33.00
  13   9   6   64.79   38.60
  15  -9   6  108.69   36.30
 -15   9  -6   79.29   39.50
  15   9   6  131.59   41.20
  17  -9   6   79.49   36.50
 -17   9  -6  118.99   45.40
  17   9   6  157.58   50.69
  19  -9   6   59.89   36.70
 -19   9  -6   44.30   38.20
  19   9   6    0.60   40.20
 -22 -10   6   58.09   36.10
  22 -10  -6   70.39   41.00
 -22  10   6  -27.60   34.20
 -20 -10   6   48.30   32.80
  20 -10  -6  103.09   43.00
 -20  10   6  113.39   41.10
  18 -10  -6   30.00   36.00
 -18 -10   6  102.59   34.20
 -18  10   6   29.20   33.80
 -16 -10   6   18.00   26.40
  16 -10  -6   73.19   39.40
 -16  10   6   67.69   33.10
 -14 -10   6   18.20   26.30
  14 -10  -6   56.09   33.00
 -14  10   6  -25.60   24.00
  14  10  -6    1.40   29.00
 -12 -10   6   -3.20   24.00
  12 -10  -6   -5.60   27.70
 -12  10   6   -7.20   23.30
  12  10  -6   32.10   26.70
  10 -10  -6    3.20   26.60
 -10 -10   6   13.80   24.70
  10  10  -6   27.10   25.70
 -10  10   6  -20.70   25.30
   8 -10  -6  -36.40   24.20
  -8 -10   6    4.60   25.30
  -8  10   6   -9.90   24.10
   8  10  -6   17.60   28.00
  -6 -10   6   -2.40   25.90
   6 -10  -6   13.20   27.70
   6  10  -6   46.30   28.10
  -6  10   6   63.19   32.10
   4 -10  -6   39.70   29.70
  -4 -10   6   12.50   25.60
   4  10  -6   14.60   23.80
  -4  10   6   79.39   35.20
   2 -10  -6  134.09   37.70
  -2 -10   6  187.98   37.50
   2  10  -6   51.19   28.00
  -2  10   6  126.29   36.80
   0 -10   6  339.67   48.40
   0 -10  -6  212.88   44.80
   0  10   6  196.88   44.00
   0  10  -6  184.28   39.90
  -2 -10  -6  201.38   44.10
   2 -10   6  330.87   52.19
  -2  10  -6  209.18   43.00
   2  10   6  148.89   40.70
   4 -10   6  126.09   37.90
  -4 -10  -6  139.69   39.30
  -4  10  -6   93.59   36.50
   4  10   6  126.39   38.80
  -6 -10  -6   60.29   35.30
   6 -10   6  101.69   33.40
   6  10   6  141.29   45.20
  -6  10  -6  151.88   41.90
  -8 -10  -6  144.89   42.30
   8 -10   6  169.98   36.10
  -8  10  -6  163.88   43.60
   8  10   6  203.38   48.40
  10 -10   6  310.97   50.99
  10  10   6  304.77   58.49
 -10  10  -6  239.28   50.79
  12 -10   6  157.58   41.00
  12  10   6  227.58   53.19
 -12  10  -6  186.68   45.40
  14 -10   6   31.30   30.30
  14  10   6   68.79   41.00
 -14  10  -6   45.80   33.70
  16 -10   6  -12.20   25.80
 -16  10  -6   61.39   33.70
  16  10   6   56.59   44.60
 -21 -11   6  139.39   40.40
  21 -11  -6   61.39   42.20
 -21  11   6   62.89   41.60
  19 -11  -6   32.90   40.00
 -19 -11   6    9.00   33.80
 -19  11   6   67.29   38.20
  17 -11  -6   11.00   33.90
 -17 -11   6   48.70   31.50
 -17  11   6   -1.30   32.00
 -15 -11   6  153.58   39.60
  15 -11  -6  137.19   47.50
 -15  11   6  220.58   46.40
  13 -11  -6   23.80   35.80
 -13 -11   6   29.20   28.70
  13  11  -6   11.80   29.00
 -13  11   6   52.49   32.00
  11 -11  -6  137.19   40.80
 -11 -11   6  111.49   37.80
  11  11  -6  174.28   41.80
 -11  11   6  116.49   38.80
  -9 -11   6  142.99   39.70
   9 -11  -6  118.99   36.90
  -9  11   6  110.29   38.50
   9  11  -6  145.39   40.50
   7 -11  -6  165.98   42.00
  -7 -11   6  131.69   39.50
   7  11  -6  159.88   38.80
  -7  11   6  295.97   51.89
   5 -11  -6   51.09   32.10
  -5 -11   6   -8.60   24.00
   5  11  -6   20.00   25.70
  -5  11   6   82.79   33.80
  -3 -11   6   72.09   34.30
   3 -11  -6   65.89   31.90
  -3  11   6   65.59   33.50
   3  11  -6  111.79   35.90
   1 -11  -6   85.39   32.60
  -1 -11   6  182.38   39.50
   1  11  -6  117.99   38.50
  -1  11   6   37.10   32.40
   1 -11   6   57.79   32.60
  -1 -11  -6   15.00   27.60
  -1  11  -6   -7.60   27.90
   1  11   6   16.80   30.90
   3 -11   6  139.79   37.20
  -3 -11  -6   98.89   34.40
   3  11   6  133.39   40.60
  -3  11  -6   60.79   35.60
   5 -11   6  787.02   70.39
  -5 -11  -6  503.55   63.59
   5  11   6  563.94   69.49
  -5  11  -6  478.55   68.99
  -7 -11  -6  216.68   48.90
   7 -11   6  327.97   51.09
  -7  11  -6  330.27   56.29
   7  11   6  360.36   60.49
   9 -11   6  182.98   42.40
  -9  11  -6  219.58   52.49
   9  11   6  301.17   55.29
  11 -11   6  -34.80   22.90
 -11  11  -6   11.10   33.50
  11  11   6   94.79   41.60
  13 -11   6    2.80   31.00
 -13  11  -6   20.30   37.30
  13  11   6   37.20   37.00
  15 -11   6   57.09   37.60
 -15  11  -6   47.00   37.80
  18 -12  -6   63.09   43.80
 -18 -12   6   39.00   36.10
 -18  12   6   39.90   39.20
 -16 -12   6    7.70   31.50
  16 -12  -6   38.10   41.40
 -16  12   6   72.09   37.90
  14 -12  -6   28.50   38.90
 -14 -12   6    3.50   32.00
  14  12  -6   10.60   35.50
 -14  12   6  -12.50   32.80
  12 -12  -6   42.00   36.40
 -12 -12   6   -4.00   27.30
  12  12  -6  -19.80   30.20
 -12  12   6  -19.10   27.60
 -10 -12   6   19.80   35.40
  10 -12  -6   -6.90   33.00
 -10  12   6   -4.50   32.10
  10  12  -6  -39.50   24.90
   8 -12  -6    0.10   31.00
  -8 -12   6   32.10   28.20
   8  12  -6   25.60   32.30
  -8  12   6  -24.00   30.20
  -6 -12   6    3.30   28.20
   6 -12  -6  -45.40   25.80
  -6  12   6  -28.10   28.80
   6  12  -6   24.60   28.40
   4 -12  -6   12.20   25.90
  -4 -12   6   14.40   27.70
  -4  12   6   18.30   31.40
   4  12  -6    7.30   30.80
  -2 -12   6   40.30   32.30
   2 -12  -6   78.59   34.30
   2  12  -6   29.60   33.30
  -2  12   6   58.39   36.60
   0 -12   6   -5.30   28.70
   0 -12  -6   36.90   30.30
   0  12  -6   20.30   33.40
   0  12   6  115.69   39.70
   2 -12   6   13.20   28.80
  -2 -12  -6   32.30   28.70
  -2  12  -6  -16.50   34.30
   2  12   6   -5.10   32.60
   4 -12   6  -27.00   26.50
  -4 -12  -6   19.60   29.00
  -4  12  -6   17.90   32.90
   4  12   6  -58.49   29.70
   6 -12   6    1.70   27.60
  -6 -12  -6    3.40   29.60
  -6  12  -6   43.60   38.10
   6  12   6   -7.00   33.60
   8 -12   6   12.50   27.20
   8  12   6   39.80   35.80
  -8  12  -6   70.19   42.40
  10 -12   6   -4.80   27.00
  10  12   6    7.90   37.60
 -10  12  -6   19.00   38.40
  12 -12   6   14.70   31.90
  12  12   6  -41.70   36.50
 -12  12  -6   15.10   34.20
 -15 -13   6   36.20   38.30
  15 -13  -6   -8.70   57.19
 -15  13   6  -18.80   37.30
  13 -13  -6   99.39   49.10
 -13 -13   6  309.77   56.89
 -13  13   6  300.87   58.29
  13  13  -6  142.69   45.90
 -11 -13   6  401.36   61.69
  11 -13  -6  250.17   58.09
  11  13  -6  329.57   55.49
 -11  13   6  357.26   61.09
   9 -13  -6  356.26   61.09
  -9 -13   6  401.36   57.49
   9  13  -6  224.48   48.80
  -9  13   6  356.76   62.09
   7 -13  -6   44.20   37.50
  -7 -13   6   16.90   30.80
   7  13  -6   37.40   33.60
  -7  13   6  123.39   44.20
  -5 -13   6   34.40   34.80
   5 -13  -6  -19.20   27.60
  -5  13   6  -26.60   30.60
   5  13  -6   11.90   34.50
   3 -13  -6    8.40   32.40
  -3 -13   6   57.29   36.10
   3  13  -6   75.19   39.80
  -3  13   6  -26.30   29.30
  -1 -13   6   21.90   31.60
   1 -13  -6   31.80   34.10
   1  13  -6   -4.20   33.20
  -1  13   6  -40.00   31.80
   1 -13   6  153.18   43.40
  -1 -13  -6   89.79   38.70
  -1  13  -6   94.09   41.00
   1  13   6  266.47   53.49
   3 -13   6  190.38   47.00
  -3 -13  -6  158.98   42.00
  -3  13  -6  190.38   52.19
   3  13   6  180.88   49.00
  -5 -13  -6  104.99   40.50
   5 -13   6  175.48   44.10
  -5  13  -6  168.18   52.39
   5  13   6  158.98   48.60
  -7 -13  -6   99.39   44.30
   7 -13   6  237.08   51.69
  -7  13  -6  189.58   54.29
   7  13   6  115.99   44.30
   9 -13   6   32.10   31.10
   9  13   6   48.50   43.30
  11 -13   6   17.60   32.50
 -11  13  -6   52.49   44.80
  11  13   6   46.10   45.30
 -12 -14   6   29.60   37.80
  12 -14  -6   52.89   44.50
 -12  14   6   35.70   54.79
  12  14  -6   41.50   40.40
  10 -14  -6  -15.70   37.60
 -10 -14   6  -28.70   32.60
  10  14  -6  -14.40   33.50
 -10  14   6  -13.70   34.40
   8 -14  -6   77.09   42.30
  -8 -14   6   70.79   39.30
  -8  14   6  103.79   42.20
   8  14  -6   -4.00   30.60
   6 -14  -6   15.50   36.30
  -6 -14   6  -15.70   33.10
  -6  14   6   30.80   38.90
   6  14  -6  -14.80   34.10
   4 -14  -6  145.59   44.00
  -4 -14   6   85.69   44.30
  -4  14   6  145.39   46.70
   4  14  -6   82.39   42.70
   2 -14  -6   78.79   38.90
  -2 -14   6   51.59   37.70
   2  14  -6  121.89   47.60
  -2  14   6  145.29   43.30
   0 -14   6   96.29   44.40
   0 -14  -6   47.00   35.80
   0  14   6   25.70   38.70
   0  14  -6   40.70   43.40
   2 -14   6  118.59   45.10
  -2 -14  -6   15.60   33.20
   2  14   6   86.39   45.00
  -2  14  -6   66.39   45.70
   4 -14   6  -25.00   32.60
  -4 -14  -6   -9.50   32.10
   4  14   6   -0.60   36.60
  -4  14  -6  -20.80   38.50
   6 -14   6   11.50   33.10
  -6 -14  -6   61.79   40.60
   6  14   6  -15.70   38.40
  -6  14  -6   -1.20   40.20
  -3 -15   6   -4.80   33.80
   3 -15  -6   31.10   37.30
   3  15  -6   48.20   45.40
  -3  15   6   22.40   38.00
   1 -15  -6  -18.20   33.50
  -1  15   6   19.00   39.60
  28   0  -7   28.30   32.60
 -28   0   7  -23.20   37.20
 -26   0   7   22.90   34.40
  24   0  -7   -1.20   25.70
 -24   0   7   11.10   31.90
  22   0  -7  -21.00   25.40
 -22   0   7  -14.00   25.10
 -20   0   7    8.70   25.50
  20   0  -7  -16.80   19.70
  18   0  -7   18.50   21.90
 -18   0   7  -18.80   20.20
  16   0  -7   13.30   21.40
 -16   0   7    1.60   18.70
 -14   0   7    3.90   17.30
  14   0  -7  -18.80   19.80
 -12   0   7  -14.80   15.30
  12   0  -7   26.00   20.50
  10   0  -7  -16.40   18.20
 -10   0   7    1.50   17.40
  -8   0   7   -2.60   16.90
   8   0  -7  -26.30   14.80
   6   0  -7  -30.60   16.60
  -6   0   7   16.30   17.40
  -4   0   7   13.40   18.30
   4   0  -7   -3.90   16.80
   2   0  -7   -6.70   16.10
  -2   0   7  -10.40   19.00
   0   0   7   -6.40   17.60
   0   0  -7  -13.70   16.60
   2   0   7    3.60   19.40
  -2   0  -7    2.30   19.10
   4   0   7  -19.70   17.70
  -4   0  -7    7.80   20.70
  -6   0  -7   50.69   23.70
   6   0   7    6.90   21.60
   8   0   7  -15.50   21.00
  -8   0  -7   12.10   19.00
  -8   0  -7   23.80   23.20
 -10   0  -7   19.60   20.20
  10   0   7  -43.40   20.30
 -10   0  -7   -0.30   23.00
  12   0   7  -16.60   23.80
 -12   0  -7   64.29   28.70
 -14   0  -7    0.20   39.40
  14   0   7   -5.50   27.10
 -14   0  -7  -37.10   20.10
  16   0   7  -29.80   29.50
 -16   0  -7   12.40   25.30
 -18   0  -7  -32.50   25.30
  18   0   7    7.40   35.80
 -20   0  -7  -56.89   29.70
  20   0   7   38.70   41.80
 -22   0  -7   46.90   38.10
  22   0   7    7.20   40.90
  27  -1  -7   52.69   35.80
 -27  -1   7  -60.79   31.80
  27   1  -7    6.00   32.10
 -27   1   7   -6.60   35.40
 -25  -1   7   30.20   37.50
  25  -1  -7   52.39   31.10
 -25   1   7   16.20   30.80
  25   1  -7   22.40   28.80
  23  -1  -7   12.40   27.00
 -23  -1   7   -9.80   27.20
 -23   1   7   18.10   28.40
  23   1  -7    7.10   25.90
  21  -1  -7    8.70   25.10
 -21  -1   7   28.80   29.50
  21   1  -7   10.00   25.20
 -21   1   7    9.40   26.30
  19  -1  -7   54.99   27.40
 -19  -1   7   62.29   27.40
  19   1  -7   85.39   29.20
 -19   1   7  110.99   32.10
  17  -1  -7   64.69   25.00
 -17  -1   7   97.39   27.60
 -17   1   7   44.30   24.90
  17   1  -7   79.49   26.70
  15  -1  -7   73.69   27.30
 -15  -1   7  124.49   29.60
 -15   1   7  179.28   33.50
  15   1  -7  192.78   34.00
  13  -1  -7  157.58   34.10
 -13  -1   7  226.88   34.90
 -13   1   7  237.28   37.10
  13   1  -7  216.98   37.20
 -11  -1   7   12.10   20.20
  11  -1  -7    0.60   20.90
  11   1  -7    8.60   20.40
 -11   1   7   13.10   19.00
  -9  -1   7   61.89   21.30
   9  -1  -7   67.39   26.10
  -9   1   7  128.09   28.30
   9   1  -7   56.39   23.70
  -7  -1   7  166.98   29.10
   7  -1  -7   94.69   28.80
   7   1  -7  152.08   29.90
  -7   1   7  171.18   31.80
   5  -1  -7  451.05   48.80
  -5  -1   7  567.24   48.70
  -5   1   7  512.95   50.89
   5   1  -7  485.95   49.10
  -3  -1   7  533.25   49.50
   3  -1  -7  412.36   46.70
  -3   1   7  449.26   48.90
   3   1  -7  415.46   47.20
  -1  -1   7   64.79   27.10
   1  -1  -7   75.49   25.40
   1   1  -7   67.69   27.20
  -1   1   7  102.69   28.50
   1  -1   7  153.78   30.70
  -1  -1  -7   82.49   27.30
  -1   1  -7  138.59   34.00
   1   1   7  106.19   28.50
  -3  -1  -7   22.90   21.30
   3  -1   7  -22.70   17.20
   3   1   7    0.90   18.70
  -3   1  -7   27.40   22.70
   5  -1   7    3.20   19.60
  -5  -1  -7    6.40   20.70
  -5   1  -7  -20.20   21.10
   5   1   7   21.70   22.40
  -7  -1  -7   24.40   26.30
   7  -1   7   16.90   22.50
  -7   1  -7   -5.60   21.90
   7   1   7   15.50   21.80
  -7   1  -7    5.40   16.00
   9  -1   7  217.88   38.00
  -9  -1  -7  169.98   38.90
   9  -1   7  192.58   34.30
  -9   1  -7  254.27   44.50
   9   1   7  153.28   36.80
  11  -1   7  238.78   42.10
 -11  -1  -7  257.07   45.60
  11  -1   7  281.57   40.00
 -11   1  -7  370.06   54.59
  11   1   7  309.57   47.20
 -13  -1  -7  180.18   40.90
  13  -1   7  283.47   45.50
  13  -1   7  315.97   43.20
 -13   1  -7  271.67   42.90
  13   1   7  293.07   48.60
 -13   1  -7  202.98   44.20
  15  -1   7  397.66   58.39
 -15  -1  -7  364.66   71.99
  15   1   7  395.96   57.39
 -15   1  -7  343.27   49.00
  17  -1   7   78.09   40.10
 -17  -1  -7   77.99   32.90
  17   1   7   90.19   39.90
 -17   1  -7   74.69   30.10
 -19  -1  -7   46.80   33.00
  19  -1   7   77.19   39.50
  19   1   7  -10.30   37.60
 -19   1  -7   48.30   29.50
 -21  -1  -7   17.80   31.20
 -21   1  -7    7.90   32.70
  21   1   7   25.60   41.20
 -28  -2   7   98.19   46.00
  28  -2  -7   10.50   31.90
  28   2  -7   18.10   34.20
 -28   2   7   42.30   41.00
  26  -2  -7   24.80   33.40
 -26  -2   7   27.50   40.00
  26   2  -7   77.29   36.30
 -26   2   7   98.69   40.10
 -24  -2   7   39.30   36.90
  24   2  -7   34.20   28.10
 -24   2   7   24.90   33.00
 -22  -2   7   57.19   32.10
  22  -2  -7   23.10   49.80
  22   2  -7   13.20   27.30
 -22   2   7   21.40   28.30
  20  -2  -7   59.49   31.00
 -20  -2   7   55.49   30.00
  20   2  -7   20.30   27.30
 -20   2   7   56.09   30.90
 -18  -2   7   26.70   21.80
  18  -2  -7   -7.00   20.60
  18   2  -7  -23.30   18.60
 -18   2   7   10.80   22.60
  18   2  -7  -29.50   19.70
 -16  -2   7   45.80   22.90
  16  -2  -7   52.69   26.90
  16   2  -7   74.49   26.90
 -16   2   7   99.59   30.80
 -14  -2   7  167.58   32.00
  14  -2  -7  191.98   37.00
  14   2  -7  147.39   31.70
 -14   2   7  178.98   35.40
 -12  -2   7  419.96   43.90
  12  -2  -7  454.35   49.70
 -12   2   7  380.26   44.70
  12   2  -7  371.16   45.70
 -10  -2   7  330.77   38.40
  10  -2  -7  379.86   46.50
 -10   2   7  389.96   42.60
  10   2  -7  295.67   42.10
  -8  -2   7  393.76   41.70
   8  -2  -7  349.17   47.30
  -8   2   7  357.46   42.80
   8   2  -7  396.36   46.30
   6  -2  -7  346.77   44.10
  -6  -2   7  359.86   40.90
  -6   2   7  405.26   44.00
   6   2  -7  358.36   45.30
   4  -2  -7   24.70   19.80
  -4  -2   7   26.70   18.80
  -4   2   7   -6.80   20.20
   4   2  -7   18.80   23.30
  -2  -2   7   70.29   22.70
   2  -2  -7   51.39   20.80
  -2   2   7   78.99   27.40
   2   2  -7   55.39   23.80
   0  -2  -7   60.79   25.10
   0   2  -7   94.79   27.00
   0   2   7  105.99   28.30
   2  -2   7  252.57   34.70
  -2  -2  -7  163.48   35.60
  -2   2  -7  174.68   37.30
   2   2   7  197.88   36.10
  -4  -2  -7   -4.30   20.20
   4  -2   7  -14.30   14.90
  -4   2  -7  -19.20   18.60
   4   2   7  -22.00   18.80
  -6  -2  -7   11.80   22.00
   6  -2   7  -13.30   15.10
   6   2   7  -13.80   20.10
  -6   2  -7   -2.70   22.00
  -8  -2  -7   15.50   22.60
   8  -2   7   22.60   19.20
   8   2   7   13.40   27.70
  -8   2  -7   47.30   30.20
 -10  -2  -7    7.30   24.40
  10  -2   7   24.50   21.50
 -10   2  -7  -25.40   23.80
 -10   2  -7   21.80   20.90
  10   2   7   22.40   27.50
  12  -2   7   15.80   20.40
 -12  -2  -7   24.70   26.60
 -12   2  -7    9.90   27.50
 -12   2  -7   19.90   21.80
  12   2   7  -32.30   22.60
  14  -2   7  127.39   32.80
  14  -2   7  107.49   37.40
  14   2   7   49.30   31.20
 -14   2  -7  128.89   32.10
  16  -2   7  144.19   36.70
  16   2   7  115.89   38.70
 -16   2  -7  103.49   35.10
 -18   2  -7   56.99   29.30
  18   2   7   42.40   38.50
  20   2   7  111.19   47.40
 -20   2  -7   89.89   36.90
  22   2   7  104.69   47.70
 -27  -3   7    7.90   37.10
  27   3  -7    1.90   35.20
 -27   3   7   36.00   33.60
 -25  -3   7   24.90   37.00
  25   3  -7   94.59   35.70
 -25   3   7   29.80   36.60
 -23  -3   7  -30.20   28.30
 -23   3   7  -19.50   25.10
  23   3  -7    3.50   27.10
 -21  -3   7    4.50   27.30
  21  -3  -7   24.10   31.50
 -21   3   7   -9.70   24.30
  21   3  -7  -21.40   22.90
 -19  -3   7   32.60   25.40
  19  -3  -7   45.50   30.10
  19   3  -7   57.39   39.20
 -19   3   7   -0.10   23.00
  19   3  -7   29.80   25.30
  17  -3  -7  157.58   37.70
 -17  -3   7  190.68   35.50
  17   3  -7  236.28   38.50
  17   3  -7  167.18   36.00
 -17   3   7  251.27   42.10
 -15  -3   7   51.59   22.20
  15  -3  -7  -10.50   20.30
  15   3  -7   68.49   25.10
 -15   3   7   33.40   24.80
 -13  -3   7  -25.10   17.30
  13  -3  -7  -30.90   19.70
  13   3  -7   10.10   20.30
 -13   3   7    1.70   19.10
 -11  -3   7    3.30   17.60
  11  -3  -7   -2.60   20.30
  11   3  -7  -35.80   18.00
 -11   3   7   19.10   20.70
   9  -3  -7   62.99   25.70
  -9  -3   7   83.09   24.60
  -9   3   7   27.50   20.90
   9   3  -7   55.79   25.60
  -7  -3   7   68.89   22.90
   7  -3  -7   21.90   22.60
  -7   3   7   86.69   26.10
   7   3  -7   45.80   24.50
  -5  -3   7   12.50   16.50
   5  -3  -7   14.70   22.60
  -5   3   7   15.20   20.60
   5   3  -7   25.70   22.70
  -3  -3   7  152.68   25.10
   3  -3  -7  113.89   31.40
   3   3  -7  108.89   29.70
  -3   3   7  109.39   29.00
   1  -3  -7   -6.90   19.30
  -1  -3   7   33.30   17.00
  -1   3   7   35.20   24.80
   1   3  -7   28.40   21.90
   1  -3   7    6.00   19.10
  -1  -3  -7   10.40   22.20
  -1   3  -7   -4.10   19.50
   1   3   7   -7.90   20.70
  -3  -3  -7  138.99   32.20
   3  -3   7   97.99   23.80
   3  -3   7  110.99   26.70
   3   3   7   63.99   28.30
  -3   3  -7  102.19   30.90
   5  -3   7    5.30   19.30
   5  -3   7   11.70   17.50
  -5  -3  -7  -11.40   19.40
  -5   3  -7   29.70   23.00
   5   3   7   20.80   25.10
  -7  -3  -7  -19.50   20.70
   7  -3   7    0.60   17.10
   7  -3   7  -16.00   20.70
   7   3   7  -12.80   22.60
  -7   3  -7    6.60   24.50
  -9  -3  -7  -24.60   22.80
   9  -3   7   52.69   26.90
   9  -3   7   -9.60   17.80
   9   3   7  -29.40   22.30
  -9   3  -7  -22.60   21.60
  11  -3   7   20.50   20.40
 -11  -3  -7   25.80   26.30
  11   3   7   -4.00   27.30
 -11   3  -7    8.00   26.00
 -11   3  -7   33.60   23.70
  13  -3   7    4.50   22.90
 -13   3  -7   29.20   23.90
  13   3   7  -24.90   25.60
 -13   3  -7  -14.10   26.20
  15  -3   7   41.70   26.70
 -15   3  -7    8.40   24.80
 -15   3  -7    6.30   32.50
  15   3   7   -6.60   26.70
  17  -3   7   28.20   30.30
  17   3   7   31.40   36.70
 -17   3  -7   37.60   27.80
 -19   3  -7   -1.50   28.60
  19   3   7  -40.80   32.80
  21   3   7  -80.99   36.10
 -21   3  -7   -7.00   30.70
 -26  -4   7   35.70   38.50
 -26   4   7   46.00   38.00
  26   4  -7   58.39   36.50
 -24  -4   7   97.19   40.30
 -24   4   7   75.19   39.20
  24   4  -7   81.79   36.20
 -22  -4   7   54.09   33.40
  22  -4  -7   53.09   31.40
 -22   4   7  115.69   36.40
  22   4  -7  117.09   35.70
 -20  -4   7  -30.70   23.00
  20  -4  -7   15.00   26.60
 -20   4   7   20.80   26.70
  20   4  -7   23.40   27.30
  18  -4  -7   19.60   27.70
 -18  -4   7    9.70   23.70
  18   4  -7   22.30   24.00
 -18   4   7   57.09   26.90
  18   4  -7    3.90   23.10
 -16  -4   7  183.08   33.00
  16  -4  -7  218.58   40.50
 -16   4   7  101.39   32.10
  16   4  -7  148.99   32.60
 -14  -4   7  358.56   55.59
  14  -4  -7  305.37   47.90
 -14  -4   7  322.37   42.40
 -14   4   7  326.27   45.10
  14   4  -7  319.17   47.50
 -12  -4   7  272.27   35.40
  12  -4  -7  278.67   44.60
 -12  -4   7  260.47   38.60
  12   4  -7  345.07   48.40
 -12   4   7  302.77   43.80
  10  -4  -7  277.87   45.60
 -10  -4   7  276.17   36.80
 -10  -4   7  248.68   35.30
  10   4  -7  320.57   46.10
 -10   4   7  282.07   41.10
   8  -4  -7  190.38   37.60
  -8  -4   7  219.28   32.20
   8   4  -7  295.67   43.70
  -8   4   7  213.68   36.00
   6  -4  -7   25.60   21.90
  -6  -4   7   21.80   17.10
  -6   4   7   29.40   21.80
   6   4  -7   10.70   23.20
  -4  -4   7   26.30   16.50
   4  -4  -7    6.20   20.50
  -4  -4   7    7.60   17.80
   4   4  -7   43.30   23.60
  -4   4   7   28.00   22.40
   2  -4  -7    8.50   19.80
  -2  -4   7    2.60   18.10
  -2  -4   7    3.50   14.80
  -2   4   7   56.49   26.40
   2   4  -7   -5.80   20.40
   0  -4  -7   18.00   23.70
   0  -4   7   37.00   20.30
   0  -4   7   39.90   19.70
   0   4   7   21.20   23.10
   0   4  -7   -4.50   19.80
  -2  -4  -7  245.88   41.90
   2  -4   7  324.47   41.70
   2  -4   7  298.87   34.40
  -2   4  -7  254.47   42.10
   2   4   7  243.48   41.70
  -4  -4  -7  612.74   61.49
   4  -4   7  648.24   53.89
  -4   4  -7  622.64   62.09
   4   4   7  678.93   65.49
  -6  -4  -7  612.44   59.29
   6  -4   7  542.25   49.70
   6   4   7  699.23   64.69
  -6   4  -7  455.75   57.29
   8  -4   7   57.79   22.90
  -8  -4  -7  135.69   34.80
  -8   4  -7  148.29   36.50
   8   4   7   60.19   31.70
  10  -4   7   51.89   22.80
 -10  -4  -7    9.70   27.10
 -10   4  -7  -30.60   23.40
  10   4   7    7.00   25.40
  12  -4   7   56.39   26.70
 -12   4  -7   12.20   21.70
  12   4   7   73.79   33.00
 -12   4  -7   21.90   30.00
  14  -4   7   74.99   29.60
 -14   4  -7   39.80   26.00
 -14   4  -7   68.19   35.70
  14   4   7   87.69   36.20
  16  -4   7  194.78   41.00
 -16   4  -7  151.08   37.00
  16   4   7  198.08   46.60
  18  -4   7  238.88   46.60
 -18   4  -7  132.99   38.40
  18   4   7  220.88   49.60
  20  -4   7  250.17   47.80
  20   4   7  382.36   68.99
 -20   4  -7  183.88   47.30
 -25  -5   7   55.89   38.10
 -25   5   7  -25.20   31.20
  25   5  -7  -18.50   27.80
 -23  -5   7   31.60   32.90
  23  -5  -7   48.20   35.00
 -23   5   7   31.10   33.80
  23   5  -7  -26.20   26.00
 -21  -5   7    3.80   29.60
  21  -5  -7   26.50   32.20
 -21   5   7   23.00   30.40
  21   5  -7   33.40   29.70
 -19  -5   7   69.69   28.50
 -19  -5   7   10.60   24.20
  19  -5  -7    4.50   29.80
  19   5  -7   25.60   26.20
 -19   5   7  -14.20   23.50
  17  -5  -7   23.80   28.20
 -17  -5   7   18.70   20.20
 -17  -5   7   21.50   23.30
  17   5  -7   23.30   25.40
 -17   5   7  -10.50   23.30
  17   5  -7   19.20   24.40
 -15  -5   7    8.70   18.10
 -15  -5   7   16.30   20.10
  15  -5  -7    6.90   27.50
 -15   5   7   20.70   22.60
  15   5  -7   11.90   25.10
 -13  -5   7  -13.50   16.00
 -13  -5   7    6.30   21.00
  13  -5  -7   10.10   23.00
 -13   5   7  -11.00   19.90
  13   5  -7  -26.70   22.30
  11  -5  -7   -6.50   20.40
 -11  -5   7   29.60   17.90
 -11   5   7   33.10   21.80
  11   5  -7   14.30   24.70
  -9  -5   7    1.90   17.40
  -9  -5   7   40.60   21.00
   9  -5  -7    5.90   21.50
  -9   5   7    1.90   20.60
   9   5  -7    5.40   23.40
  -7  -5   7  -16.50   16.70
  -7  -5   7  -28.70   14.30
   7  -5  -7   12.90   21.50
  -7   5   7   -1.00   19.80
   7   5  -7   13.60   22.90
  -5  -5   7   27.50   19.30
  -5  -5   7   49.10   19.60
   5  -5  -7   33.70   23.30
   5   5  -7   34.40   23.60
  -5   5   7   58.29   26.00
   3  -5  -7  164.98   34.70
  -3  -5   7  123.49   25.50
   3   5  -7  141.49   32.30
  -3   5   7  209.68   39.90
  -1  -5   7  305.37   36.40
   1  -5  -7  241.08   41.10
  -1   5   7  210.78   38.20
   1   5  -7  312.57   45.90
   1  -5   7   -7.90   16.60
  -1  -5  -7   -6.40   19.70
  -1   5  -7   23.50   21.00
   1   5   7  -21.20   18.90
   3  -5   7   23.50   18.50
  -3  -5  -7   51.89   25.90
   3   5   7   42.30   26.40
  -3   5  -7   36.70   24.20
  -5  -5  -7   52.79   28.00
   5  -5   7   24.00   20.70
   5   5   7   27.20   25.60
  -5   5  -7   12.00   24.70
   7  -5   7  321.37   40.90
  -7  -5  -7  300.37   47.20
  -7   5  -7  258.37   43.90
   7   5   7  284.97   47.00
   9  -5   7  332.47   43.70
  -9  -5  -7  345.97   51.69
   9   5   7  345.17   56.09
  -9   5  -7  401.46   52.79
 -11  -5  -7   58.99   32.10
  11  -5   7   -8.80   20.80
 -11   5  -7   18.70   27.80
  11   5   7   43.90   30.50
  13  -5   7   26.00   24.30
 -13   5  -7   15.60   29.50
  13   5   7   24.90   29.90
 -13   5  -7   34.30   25.60
  15  -5   7  -34.70   22.20
 -15   5  -7  -24.20   23.20
  15   5   7   14.50   30.70
 -15   5  -7   35.40   31.70
  17  -5   7   26.00   30.00
  17   5   7  -36.10   30.30
 -17   5  -7  -23.20   25.40
  19  -5   7    0.70   27.30
 -19   5  -7   37.60   32.50
  19   5   7   15.80   38.70
 -24  -6   7  112.69   52.09
 -24  -6   7  103.99   38.30
  24   6  -7   53.49   34.80
 -22  -6   7    7.50   24.40
 -22  -6   7   22.60   34.10
  22  -6  -7   21.10   33.20
 -22   6   7   51.39   32.90
  22   6  -7   14.40   29.60
  20  -6  -7  -21.40   29.30
 -20  -6   7   13.10   29.10
 -20  -6   7  -34.90   21.10
  20   6  -7   -8.60   28.70
 -20   6   7   16.20   30.60
  18  -6  -7  -13.10   25.40
 -18  -6   7  -15.70   20.50
 -18  -6   7   -5.30   25.60
  18   6  -7  -17.10   22.80
 -18   6   7  -14.00   23.10
  16  -6  -7   -7.20   27.10
 -16  -6   7   16.10   22.20
  16   6  -7    3.70   28.30
  16   6  -7    5.70   24.80
 -16   6   7   13.00   24.10
  14  -6  -7    2.50   28.70
 -14  -6   7   56.29   22.50
  14   6  -7   52.39   30.10
 -14   6   7   66.89   28.60
 -12  -6   7  230.38   33.90
  12  -6  -7  183.98   41.70
 -12   6   7  224.48   40.50
  12   6  -7  197.08   39.30
 -10  -6   7  193.48   32.90
  10  -6  -7  170.78   37.00
 -10   6   7  196.28   37.50
  10   6  -7  166.18   37.50
  -8  -6   7   14.70   18.90
   8  -6  -7   -9.70   20.60
  -8   6   7   43.10   23.90
   8   6  -7   -9.90   22.20
  -6  -6   7   15.60   20.00
   6  -6  -7   26.10   23.60
  -6   6   7   38.80   24.10
   6   6  -7   46.40   25.30
  -4  -6   7   14.60   18.90
   4  -6  -7   35.10   24.30
   4   6  -7    9.50   21.50
  -4   6   7   20.00   24.90
   2  -6  -7  161.18   37.70
  -2  -6   7  218.68   34.10
  -2   6   7  276.87   44.10
   2   6  -7  187.28   35.70
   0  -6  -7  267.07   43.90
   0  -6   7  275.67   38.40
   0   6   7  184.38   37.70
   0   6  -7  195.58   39.50
   2  -6   7  624.84   54.89
  -2  -6  -7  637.34   61.59
   2   6   7  574.04   63.89
  -2   6  -7  627.34   63.29
  -4  -6  -7  408.06   52.59
   4  -6   7  489.55   46.80
  -4   6  -7  358.86   53.69
   4   6   7  534.55   59.39
   6  -6   7   44.80   22.50
  -6  -6  -7    9.30   24.50
   6   6   7   27.00   28.30
  -6   6  -7   67.09   32.40
   8  -6   7   30.80   22.60
  -8  -6  -7   43.20   29.60
  -8   6  -7   21.60   29.00
   8   6   7   35.10   31.10
  10  -6   7  -26.60   22.80
 -10   6  -7  -24.00   23.90
  10   6   7   30.80   32.00
  12  -6   7  -11.50   21.30
  12   6   7    8.10   30.60
 -12   6  -7   10.70   27.20
  14  -6   7   19.70   26.40
  14   6   7   18.90   33.40
 -14   6  -7  -16.50   29.60
  16  -6   7  -33.40   24.00
  16   6   7    8.80   32.60
 -16   6  -7   35.00   34.00
 -16   6  -7   17.50   28.10
  18  -6   7   72.79   36.30
  18   6   7   80.99   44.20
 -18   6  -7   94.29   37.90
 -25   7   7   50.79   37.80
 -23  -7   7   13.40   34.50
 -23  -7   7  -15.00   28.30
  23  -7  -7   17.00   36.90
 -23   7   7   73.39   42.20
  21  -7  -7   21.80   35.30
 -21  -7   7   18.00   29.40
 -21  -7   7   55.59   32.60
 -21   7   7   62.49   36.50
 -19  -7   7   97.49   37.10
  19  -7  -7  153.68   43.50
 -19  -7   7   84.79   29.90
 -19   7   7  298.97   49.99
 -17  -7   7   80.19   28.90
  17  -7  -7  112.99   37.70
 -17   7   7  146.99   38.20
  17   7  -7  151.58   39.50
  15  -7  -7   46.20   31.10
 -15  -7   7   -8.00   19.10
 -15   7   7   13.40   25.50
  15   7  -7   -7.00   26.50
  13  -7  -7  -17.10   23.10
 -13  -7   7   34.30   22.40
  13   7  -7   34.10   29.20
 -13   7   7   34.00   27.00
  11  -7  -7   67.29   31.20
 -11  -7   7   98.99   28.40
  11   7  -7   88.19   31.90
 -11   7   7   82.99   31.50
   9  -7  -7    1.70   25.10
  -9  -7   7   32.00   22.20
  -9   7   7    3.80   23.20
   9   7  -7    7.20   24.20
   7  -7  -7   29.70   26.70
  -7  -7   7  -13.30   18.80
  -7   7   7   19.00   26.10
   7   7  -7   48.40   25.90
   5  -7  -7   76.29   30.00
  -5  -7   7  135.29   31.30
  -5   7   7  128.09   34.50
   5   7  -7   96.19   31.40
  -3  -7   7  282.77   42.50
   3  -7  -7  230.18   41.50
  -3   7   7  397.36   54.59
   3   7  -7  306.17   48.70
  -1  -7   7  515.35   55.69
   1  -7  -7  550.24   59.89
   1   7  -7  472.35   57.19
  -1   7   7  562.64   61.09
   1  -7   7  527.25   53.69
  -1  -7  -7  557.34   58.89
   1   7   7  509.25   61.39
  -1   7  -7  486.95   58.69
   3  -7   7   43.20   22.60
  -3  -7  -7   31.90   26.40
   3   7   7   15.20   26.00
  -3   7  -7   61.49   30.60
  -5  -7  -7   28.60   28.40
   5  -7   7   70.49   25.20
  -5   7  -7   64.99   31.80
   5   7   7   76.79   32.60
   7  -7   7   85.99   28.30
  -7  -7  -7   52.09   30.60
  -7   7  -7   91.19   36.30
   7   7   7   21.50   25.80
   9  -7   7  123.59   32.30
   9   7   7   73.39   36.00
  -9   7  -7   36.30   32.20
  11  -7   7  133.09   35.70
 -11   7  -7  165.48   42.60
  11   7   7  146.49   45.40
  13  -7   7  247.58   44.50
 -13   7  -7  215.38   49.30
  13   7   7  173.08   46.60
  15  -7   7   49.90   30.40
 -15   7  -7   59.49   36.20
  15   7   7   75.59   36.40
  17  -7   7  -38.30   26.40
 -17   7  -7   -1.10   29.50
 -17   7  -7  -52.89   51.99
  17   7   7    8.60   38.20
  22  -8  -7   10.30   37.10
 -22  -8   7   -5.00   31.00
 -22   8   7  -35.40   31.20
 -20  -8   7   -3.70   27.10
  20  -8  -7    9.00   31.80
 -20   8   7   26.00   34.00
 -18  -8   7   -6.00   26.50
  18  -8  -7    5.70   33.90
 -18   8   7  -13.40   28.40
  16  -8  -7  -13.30   30.60
 -16  -8   7   18.90   24.10
 -16   8   7   23.10   27.60
  16   8  -7   -3.40   28.00
 -14  -8   7    6.00   23.50
  14  -8  -7   -4.40   28.00
 -14   8   7   25.40   28.40
  14   8  -7  -10.10   28.10
 -12  -8   7   91.09   30.50
  12  -8  -7   41.00   29.70
 -12   8   7   59.69   29.50
  12   8  -7    5.00   26.30
 -10  -8   7   35.80   26.00
  10  -8  -7   34.70   28.90
 -10   8   7   46.90   28.00
  10   8  -7   22.40   25.30
  -8  -8   7  -24.60   19.20
   8  -8  -7   32.30   28.30
   8   8  -7   -2.10   25.80
  -8   8   7   36.90   29.10
   6  -8  -7   23.90   28.30
  -6  -8   7  -17.40   20.90
  -6   8   7    3.30   27.00
   6   8  -7  -39.50   20.80
  -4  -8   7    3.10   22.70
   4  -8  -7  -27.70   24.90
   4   8  -7   16.80   26.40
  -4   8   7   33.00   28.50
   2  -8  -7   89.69   35.70
  -2  -8   7   61.79   26.60
   2   8  -7   53.89   30.00
  -2   8   7  108.39   36.70
   0  -8  -7  101.19   34.50
   0  -8   7   71.69   28.90
   0   8  -7   52.09   29.00
   0   8   7   39.70   30.60
  -2  -8  -7   -1.80   26.90
   2  -8   7   34.00   24.80
  -2   8  -7   13.60   24.80
   2   8   7   24.10   28.40
   4  -8   7  -20.70   19.40
  -4  -8  -7  -65.99   23.60
  -4   8  -7   -6.00   27.80
   4   8   7   36.60   27.30
   6  -8   7   33.00   22.50
  -6  -8  -7    3.80   29.70
   6   8   7  -24.50   25.90
  -6   8  -7   21.80   29.60
   8  -8   7  -41.50   19.60
  -8  -8  -7  -30.10   29.20
  -8   8  -7    5.20   29.60
   8   8   7  -17.40   31.40
  10  -8   7   29.70   26.60
 -10   8  -7    1.60   30.40
  10   8   7   -7.30   29.60
  12  -8   7   -2.80   29.00
 -12   8  -7   34.50   30.90
  12   8   7  -33.80   31.60
  14  -8   7   19.70   27.50
 -14   8  -7   -4.00   32.00
  14   8   7   10.10   37.60
  16  -8   7    0.00   28.20
  16   8   7  -21.30   34.90
 -16   8  -7   45.80   35.20
 -21  -9   7   69.09   34.70
  21  -9  -7   65.79   39.80
 -21   9   7  164.78   46.20
  19  -9  -7   56.09   39.50
 -19  -9   7    6.90   29.00
 -19   9   7   34.10   37.00
 -17  -9   7   93.99   33.90
  17  -9  -7   59.09   36.30
 -17   9   7   42.70   32.70
 -15  -9   7  158.08   38.30
  15  -9  -7  174.88   45.50
 -15   9   7  212.38   47.00
  15   9  -7  213.98   47.80
  13  -9  -7    7.60   31.60
 -13  -9   7   60.29   30.20
  13   9  -7    3.10   27.20
 -13   9   7   19.60   28.90
  11  -9  -7   18.40   32.30
 -11  -9   7   -2.80   25.00
 -11   9   7   34.20   30.70
  11   9  -7   20.70   27.00
  -9  -9   7   14.30   24.10
   9  -9  -7   -5.80   25.90
   9   9  -7   -1.70   26.50
  -9   9   7   20.70   28.30
   7  -9  -7  102.59   36.80
  -7  -9   7  113.59   33.10
  -7   9   7  174.48   45.70
   7   9  -7  105.09   38.20
   5  -9  -7   89.69   36.60
  -5  -9   7  146.09   34.80
   5   9  -7  119.39   36.50
  -5   9   7  120.39   39.60
  -3  -9   7   59.19   30.90
   3  -9  -7  100.59   35.80
  -3   9   7   77.19   35.30
   3   9  -7  138.89   38.30
   1  -9  -7  256.57   48.30
  -1  -9   7  165.38   41.10
   1   9  -7  224.68   47.30
  -1   9   7  261.37   49.80
  -1  -9  -7  143.29   38.00
   1  -9   7  154.08   37.70
  -1   9  -7  156.88   39.40
   1   9   7   99.09   37.80
   3  -9   7  101.59   33.50
  -3  -9  -7  230.68   46.00
  -3   9  -7  114.19   39.80
   3   9   7   65.79   33.40
   5  -9   7    0.60   23.10
  -5  -9  -7  -34.70   27.60
  -5   9  -7    7.40   27.50
   5   9   7  -17.50   28.40
   7  -9   7   31.70   25.70
  -7  -9  -7   40.50   35.20
   7   9   7   34.90   37.30
  -7   9  -7   79.89   38.30
  -9  -9  -7  140.99   53.59
   9  -9   7  166.28   38.00
   9   9   7   78.89   41.40
  -9   9  -7  112.29   43.50
  11  -9   7  103.99   37.10
 -11   9  -7  110.89   39.30
  11   9   7   69.39   43.80
  13  -9   7   34.50   32.70
  13   9   7   58.69   40.90
 -13   9  -7   66.19   39.20
  15  -9   7   63.99   33.60
 -15   9  -7    9.40   37.90
  15   9   7   94.49   44.10
 -20 -10   7    3.90   31.60
  20 -10  -7    9.60   36.50
 -20  10   7   75.09   38.90
 -18 -10   7   13.10   31.30
  18 -10  -7  -41.30   32.30
 -18  10   7    1.10   31.50
  16 -10  -7  -26.70   35.30
 -16 -10   7   29.00   29.60
 -16  10   7   25.30   31.70
  14 -10  -7   40.20   38.40
 -14 -10   7   46.70   30.40
 -14  10   7   42.50   33.20
  14  10  -7   11.40   29.80
  12 -10  -7   22.90   34.90
 -12 -10   7   21.00   30.20
  12  10  -7  111.49   40.10
 -12  10   7   52.19   34.90
  10 -10  -7  167.18   46.90
 -10 -10   7  161.78   40.10
  10  10  -7  108.29   38.00
 -10  10   7  267.77   48.80
   8 -10  -7   14.50   33.90
  -8 -10   7   74.19   33.20
  -8  10   7  105.59   37.60
   8  10  -7   70.39   33.60
  -6 -10   7  -22.00   24.90
   6 -10  -7    2.40   31.60
   6  10  -7   23.90   29.50
  -6  10   7   37.40   33.50
   4 -10  -7   10.90   32.60
  -4 -10   7   11.70   26.20
   4  10  -7   -3.20   26.50
  -4  10   7   77.29   34.40
   2 -10  -7  195.58   44.50
  -2 -10   7  137.29   39.10
  -2  10   7  144.19   44.40
   2  10  -7  160.88   42.80
   0 -10   7  250.57   48.40
   0 -10  -7  178.58   44.90
   0  10  -7  203.98   45.20
   0  10   7  213.28   48.60
   2 -10   7   32.30   30.90
  -2 -10  -7  -13.90   27.90
   2  10   7   10.30   30.90
  -2  10  -7   20.20   30.60
   4 -10   7   86.99   33.20
  -4 -10  -7  205.48   47.10
  -4  10  -7  174.28   42.20
   4  10   7   66.59   37.60
  -6 -10  -7  131.69   46.30
   6 -10   7  156.98   37.90
   6  10   7  135.99   45.10
  -6  10  -7   99.89   41.00
   8 -10   7  100.69   33.30
  -8 -10  -7   82.89   41.80
  -8  10  -7   10.00   34.80
   8  10   7   27.20   39.80
  10 -10   7   19.80   27.40
  10  10   7   37.00   40.00
 -10  10  -7   25.10   36.50
  12 -10   7   11.10   29.80
[truncated: 56,285 more chars]
