# Supplementary material for: Poly[[bis­[μ4-3-(2-carboxyl­atophen­yl)propionato]{N-[2-(pyridine-3-amido)­eth­yl]nicotinamide}­dicopper(II)] penta­hydrate]
Source: IUCrdata. 2023 Jul 22;8(Pt 7):x230622. doi: 10.1107/S2414314623006223 (PMC10626606; doi:10.1107/S2414314623006223)
Supplement: Supplementary file 2 [file x-08-x230622-Isup3.hkl]

data_I                                                                          
_shelx_title ' c2cnew_a.res in C2/c'                                            
_shelx_refln_list_code          4                                               
_shelx_F_calc_maximum      381.24                                               
_exptl_crystal_F_000      1800.00                                               
_reflns_d_resolution_high  0.8284                                               
                                                                                
loop_                                                                           
 _space_group_symop_operation_xyz                                               
 'x, y, z'                                                                      
 '-x, y, -z+1/2'                                                                
 'x+1/2, y+1/2, z'                                                              
 '-x+1/2, y+1/2, -z+1/2'                                                        
 '-x, -y, -z'                                                                   
 'x, -y, z-1/2'                                                                 
 '-x+1/2, -y+1/2, -z'                                                           
 'x+1/2, -y+1/2, z-1/2'                                                         
                                                                                
_cell_length_a    27.5578                                                       
_cell_length_b    14.8731                                                       
_cell_length_c     9.1463                                                       
_cell_angle_alpha  90.000                                                       
_cell_angle_beta   98.396                                                       
_cell_angle_gamma  90.000                                                       
                                                                                
_shelx_F_squared_multiplier     1.000                                           
                                                                                
loop_                                                                           
 _refln_index_h                                                                 
 _refln_index_k                                                                 
 _refln_index_l                                                                 
 _refln_F_squared_calc                                                          
 _refln_F_squared_meas                                                          
 _refln_F_squared_sigma                                                         
 _refln_observed_status                                                         
   2   0   0     145347.67     211628.22     10905.23 o                         
   4   0   0       1214.54       1122.40       247.52 o                         
   6   0   0       4674.54       4364.21       289.29 o                         
   8   0   0      71551.02      61868.87      2353.04 o                         
  10   0   0       9608.40       5552.06       380.57 o                         
  12   0   0       2594.24       1570.19       246.16 o                         
  14   0   0      25854.80      23092.97      1048.84 o                         
  16   0   0         86.46         71.54       196.71 o                         
  18   0   0        158.40        -21.32       214.42 o                         
  20   0   0       8619.42       9250.26       658.41 o                         
  22   0   0        123.35        556.59       326.02 o                         
  24   0   0          8.80       -287.94       294.70 o                         
  26   0   0         57.80          4.79       360.34 o                         
  28   0   0        781.42        997.60       459.63 o                         
  30   0   0       3226.87       4769.60       856.02 o                         
  32   0   0       1536.01       1706.87       569.88 o                         
   1   1   0      17687.52      19552.67       616.55 o                         
   3   1   0       3711.68       3394.18       154.78 o                         
   5   1   0       4879.92       4035.98       187.86 o                         
   7   1   0       2637.32       2439.19       137.58 o                         
   9   1   0       2236.21       2178.37       150.69 o                         
  11   1   0       2595.66       2349.78       169.83 o                         
  13   1   0          8.50         31.67       102.19 o                         
  15   1   0       3478.01       3210.59       254.91 o                         
  17   1   0          7.56        -79.07       137.96 o                         
  19   1   0        155.32        428.67       182.76 o                         
  21   1   0       2492.35       2781.63       435.26 o                         
  23   1   0        926.24        631.53       296.26 o                         
  25   1   0       4717.17       4603.94       443.54 o                         
  27   1   0         47.24       -216.72       247.49 o                         
  29   1   0        978.73       1269.56       333.28 o                         
  31   1   0         78.91       -291.21       306.92 o                         
   0   2   0        117.11       2591.49       250.67 o                         
   2   2   0      32513.13      42016.54       788.88 o                         
   4   2   0      77259.33      84710.55      1817.72 o                         
   6   2   0       6156.00       4885.18       239.78 o                         
   8   2   0       6566.41       5657.11       214.62 o                         
  10   2   0       7443.32       6942.45       248.02 o                         
  12   2   0       5935.53       5756.23       242.65 o                         
  14   2   0       4569.39       4436.49       252.17 o                         
  16   2   0       3527.82       4173.42       254.49 o                         
  18   2   0       8839.36       8192.45       414.41 o                         
  20   2   0        252.50        571.93       196.93 o                         
  22   2   0         41.36        173.18       205.68 o                         
  24   2   0        494.59        507.03       241.40 o                         
  26   2   0       1885.51       1872.16       327.75 o                         
  28   2   0       2884.32       3683.63       716.59 o                         
  30   2   0        340.61        652.01       342.63 o                         
  32   2   0        122.51         40.04       353.09 o                         
   1   3   0        185.31       1202.23       111.44 o                         
   3   3   0        102.22        391.69        81.09 o                         
   5   3   0        272.07        413.47        83.44 o                         
   7   3   0      21372.57      19313.12       537.17 o                         
   9   3   0       6185.85       4571.06       227.25 o                         
  11   3   0       9933.33       8446.94       323.64 o                         
  13   3   0      15416.89      16992.44       475.07 o                         
  15   3   0         45.65         97.99       113.22 o                         
  17   3   0       5338.17       6016.71       317.39 o                         
  19   3   0       8039.09       8873.93       643.18 o                         
  21   3   0       3879.35       4314.01       356.82 o                         
  23   3   0       5432.26       5264.64       414.76 o                         
  25   3   0        910.39       1304.14       290.20 o                         
  27   3   0        452.14        483.06       282.84 o                         
  29   3   0         14.51        166.44       304.68 o                         
  31   3   0         92.62        -63.29       326.67 o                         
   0   4   0      12322.44      11859.98       551.04 o                         
   2   4   0      23733.77      25579.89       529.23 o                         
   4   4   0        600.08       1166.22       146.25 o                         
   6   4   0       5445.66       6347.85       197.24 o                         
   8   4   0      17967.67      18846.63       484.81 o                         
  10   4   0       3886.12       3492.24       248.49 o                         
  12   4   0         12.68        -42.75       107.80 o                         
  14   4   0        168.90        215.08       114.86 o                         
  16   4   0        118.73        158.57       119.17 o                         
  18   4   0        239.66         30.19       152.63 o                         
  20   4   0         51.96        210.80       184.15 o                         
  22   4   0        323.03        487.99       211.81 o                         
  24   4   0         66.69        -56.35       243.17 o                         
  26   4   0         65.20        111.21       269.89 o                         
  28   4   0        438.56        358.28       298.07 o                         
  30   4   0         65.12       -179.11       303.46 o                         
  32   4   0         58.24        343.73       514.61 o                         
   1   5   0      11110.09      15684.40       437.79 o                         
   3   5   0         87.56        233.33       129.74 o                         
   5   5   0      14257.25      18322.51       478.42 o                         
   7   5   0      47031.86      51155.38      1073.14 o                         
   9   5   0      35544.91      33530.50       804.91 o                         
  11   5   0      23192.00      22046.29       639.23 o                         
  13   5   0        650.33        299.73       181.84 o                         
  15   5   0        934.53        906.01       173.36 o                         
  17   5   0        797.40        463.17       145.62 o                         
  19   5   0       1426.70       1376.68       199.12 o                         
  21   5   0       3009.85       3682.52       529.39 o                         
  23   5   0         99.17        146.95       224.50 o                         
  25   5   0        542.77        842.08       279.75 o                         
  27   5   0        695.18        690.43       301.27 o                         
  29   5   0        727.03       1054.81       349.28 o                         
  31   5   0         85.76        -70.87       337.21 o                         
   0   6   0      12037.17      23409.68      1097.23 o                         
   2   6   0      24058.61      36978.56       757.31 o                         
   4   6   0      35690.41      53231.34      1124.13 o                         
   6   6   0      12234.20      16040.31       485.91 o                         
   8   6   0        740.18        810.17       112.03 o                         
  10   6   0       2049.78       1808.27       144.44 o                         
  12   6   0      13440.50      11945.10       384.37 o                         
  14   6   0       6773.17       5062.82       385.64 o                         
  16   6   0       4783.43       4026.73       365.97 o                         
  18   6   0       1749.33       1496.27       237.84 o                         
  20   6   0          8.43       -104.46       173.01 o                         
  22   6   0       1150.47       1031.30       241.79 o                         
  24   6   0          2.37       -223.78       223.78 o                         
  26   6   0        430.16        762.94       311.54 o                         
  28   6   0        397.11        166.86       308.42 o                         
  30   6   0        601.98         99.64       354.10 o                         
   1   7   0        278.65        275.13       115.48 o                         
   3   7   0       6957.11       8125.08       299.66 o                         
   5   7   0       4293.93       4997.75       290.56 o                         
   7   7   0       2137.98       2315.27       188.95 o                         
   9   7   0       3724.47       3452.81       214.00 o                         
  11   7   0        259.31        208.27       108.87 o                         
  13   7   0         20.32        215.67       115.58 o                         
  15   7   0        909.29        568.73       155.57 o                         
  17   7   0         10.40        -69.84       144.70 o                         
  19   7   0         95.39        -11.49       179.54 o                         
  21   7   0        169.91         69.32       216.22 o                         
  23   7   0       1086.69        909.65       293.05 o                         
  25   7   0        130.23        188.27       268.72 o                         
  27   7   0        202.58        159.23       362.78 o                         
  29   7   0        158.84       -358.59       616.96 o                         
   0   8   0       3389.99       4505.66       342.36 o                         
   2   8   0      23243.50      25477.37       660.67 o                         
   4   8   0       4834.74       5049.09       486.14 o                         
   6   8   0        867.28        864.72       133.51 o                         
   8   8   0        149.64         47.73       117.67 o                         
  10   8   0       6309.74       5815.38       370.69 o                         
  12   8   0      15513.72      15081.84       508.41 o                         
  14   8   0      11142.57      12457.84       654.69 o                         
  16   8   0      12125.60      13469.12       959.52 o                         
  18   8   0       4886.72       5525.60       335.72 o                         
  20   8   0       1581.46       2066.80       243.70 o                         
  22   8   0        646.69        746.08       265.43 o                         
  24   8   0       3767.85       3871.11       561.02 o                         
  26   8   0       3173.89       4101.98       871.07 o                         
  28   8   0       2319.70       2227.61       491.74 o                         
   1   9   0         57.43        -32.78       117.63 o                         
   3   9   0       2952.51       4012.26       402.04 o                         
   5   9   0         12.36         83.50       126.99 o                         
   7   9   0         55.56         37.38       120.87 o                         
   9   9   0       2475.22       2535.52       276.94 o                         
  11   9   0       2883.75       3154.36       276.49 o                         
  13   9   0      10059.48       9085.75       444.07 o                         
  15   9   0       7092.67       6835.89       569.17 o                         
  17   9   0         22.52       -227.66       390.12 o                         
  19   9   0       1106.25       1459.93       257.57 o                         
  21   9   0       1930.61       1806.94       292.55 o                         
  23   9   0       4011.33       5214.73       470.71 o                         
  25   9   0        153.21        244.15       309.40 o                         
  27   9   0         17.74       -369.41       369.41 o                         
   0  10   0        791.94        611.88       399.04 o                         
   2  10   0       1692.68       2231.76       231.72 o                         
   4  10   0       4147.93       5164.28       335.84 o                         
   6  10   0        167.46         61.10       161.95 o                         
   8  10   0         17.79        -27.16       190.94 o                         
  10  10   0         17.91       -146.43       176.66 o                         
  12  10   0       3338.07       2640.16       281.75 o                         
  14  10   0      10075.60       8644.73       526.91 o                         
  16  10   0      17566.27      15387.10       696.51 o                         
  18  10   0       6381.93       6251.35       500.42 o                         
  20  10   0        216.10        216.06       227.13 o                         
  22  10   0         17.27        467.48       286.26 o                         
  24  10   0          1.32        255.67       302.32 o                         
  26  10   0        834.15       1106.86       408.38 o                         
   1  11   0        140.12        339.10       228.95 o                         
   3  11   0       6305.03       9563.44      1081.62 o                         
   5  11   0      21931.72      28072.94       865.95 o                         
   7  11   0      13661.83      15026.46       866.66 o                         
   9  11   0      12584.66      12034.24       544.71 o                         
  11  11   0       3300.90       3194.12       311.16 o                         
  13  11   0        511.26        304.98       240.71 o                         
  15  11   0        287.29       -153.01       231.59 o                         
  17  11   0        674.03        234.99       261.31 o                         
  19  11   0        588.21        482.56       319.51 o                         
  21  11   0       2308.16       2477.10       416.78 o                         
  23  11   0       1474.01       1244.36       390.05 o                         
  25  11   0       2091.78       2524.88       415.86 o                         
   0  12   0        184.44        102.59       321.38 o                         
   2  12   0        207.66        402.53       254.48 o                         
   4  12   0        662.01       1255.55       287.39 o                         
   6  12   0       1202.50        902.67       313.68 o                         
   8  12   0       2328.88       1576.34       319.65 o                         
  10  12   0        139.08        438.48       278.58 o                         
  12  12   0       1699.69       1841.90       318.37 o                         
  14  12   0        154.45       -259.39       259.39 o                         
  16  12   0        123.79        118.98       420.93 o                         
  18  12   0        811.66       1035.83       335.07 o                         
  20  12   0        549.35        703.65       283.04 o                         
  22  12   0        148.12        609.65       302.87 o                         
  24  12   0         17.13       -205.65       308.58 o                         
   1  13   0       2033.81       1867.59       363.62 o                         
   3  13   0       8137.66       9381.94       615.87 o                         
   5  13   0       2353.91       2993.73       421.82 o                         
   7  13   0       1817.14       1412.23       327.39 o                         
   9  13   0        868.03        422.66       292.02 o                         
  11  13   0       2311.73       3125.80       531.70 o                         
  13  13   0       2139.94       1860.97       424.69 o                         
  15  13   0         86.11          5.42       323.23 o                         
  17  13   0       1156.83        787.72       541.08 o                         
  19  13   0       1446.67       1408.39       380.73 o                         
  21  13   0       1436.19       1380.00       336.03 o                         
   0  14   0       2397.68       2692.32       583.75 o                         
   2  14   0       4244.39       5174.93       536.07 o                         
   4  14   0       1315.50       1458.51       348.91 o                         
   6  14   0        594.37        947.78       326.41 o                         
   8  14   0        689.14        564.18       321.61 o                         
  10  14   0        749.40        507.63       319.75 o                         
  12  14   0       5451.68       4927.52       577.35 o                         
  14  14   0       5122.50       4736.22       578.44 o                         
  16  14   0       2384.99       2459.49       581.70 o                         
  18  14   0       1550.28       1235.89       468.31 o                         
  20  14   0        441.07        449.00       422.54 o                         
   1  15   0         40.97        228.50       335.14 o                         
   3  15   0        130.42       -161.16       296.53 o                         
   5  15   0        803.89        661.43       370.97 o                         
   7  15   0       1401.49       1499.57       384.92 o                         
   9  15   0        453.75        438.67       326.38 o                         
  11  15   0        209.44         54.18       357.72 o                         
  13  15   0        149.90        323.60       583.17 o                         
  15  15   0         33.21        475.81       422.48 o                         
  17  15   0         61.73       -370.79       370.79 o                         
   0  16   0      12419.31      15669.69      2160.73 o                         
   2  16   0       4650.92       5183.61       643.30 o                         
   4  16   0       3086.44       2766.75       477.69 o                         
   6  16   0       1365.23       1607.09       422.66 o                         
   8  16   0        141.30       -336.23       344.05 o                         
  10  16   0       1908.59       1369.16       459.90 o                         
  12  16   0       3966.37       3112.81       568.41 o                         
  14  16   0       6374.41       5589.55       674.23 o                         
   1  17   0        216.60        546.62       409.19 o                         
   3  17   0       1018.42        584.84       414.46 o                         
   5  17   0       2479.65       2510.93       493.34 o                         
   7  17   0       1430.56       1384.42       562.65 o                         
   9  17   0        275.79        565.34       471.93 o                         
 -33   1   1        339.61        821.86       364.66 o                         
 -31   1   1        302.30        311.86       316.71 o                         
 -29   1   1       1473.82       2504.65       378.90 o                         
 -27   1   1       2048.77       2824.05       364.04 o                         
 -25   1   1        326.12        666.34       255.20 o                         
 -23   1   1         12.84       -115.92       210.48 o                         
 -21   1   1       1533.64       1075.35       270.07 o                         
 -19   1   1      11579.61       9369.73       445.36 o                         
 -17   1   1      16686.62      13997.46       651.63 o                         
 -15   1   1      25538.15      22636.18       583.10 o                         
 -13   1   1      15869.47      12236.13       488.48 o                         
 -11   1   1        365.11        222.97       125.79 o                         
  -9   1   1       5827.19       4407.40       300.67 o                         
  -7   1   1      27397.69      20282.20       475.47 o                         
  -5   1   1      41878.01      47598.76      1132.24 o                         
  -3   1   1      48870.40      45566.87       983.86 o                         
  -1   1   1      70076.71      88353.83      2379.82 o                         
   1   1   1      95652.87     117552.78      2840.99 o                         
   3   1   1      17798.76      26985.23       858.00 o                         
   5   1   1        621.98        514.06       138.28 o                         
   7   1   1       5770.27       5882.52       187.45 o                         
   9   1   1       6107.70       5368.34       214.30 o                         
  11   1   1        994.73        937.51       120.76 o                         
  13   1   1        595.66        491.04       123.11 o                         
  15   1   1       3005.05       2394.33       273.51 o                         
  17   1   1       3739.79       2855.72       265.65 o                         
  19   1   1       4366.72       3089.79       302.13 o                         
  21   1   1       1735.70       2115.93       295.65 o                         
  23   1   1        350.69         76.54       228.81 o                         
  25   1   1       1191.80        979.00       291.84 o                         
  27   1   1       1561.08       2444.79       380.99 o                         
  29   1   1       1590.42       2297.64       404.00 o                         
  31   1   1       1218.48       1658.40       404.85 o                         
 -32   2   1        201.81        625.01       343.15 o                         
 -30   2   1          0.26       -329.59       329.59 o                         
 -28   2   1         13.42         22.88       255.69 o                         
 -26   2   1         10.57        -27.62       239.65 o                         
 -24   2   1        164.24         67.86       214.96 o                         
 -22   2   1       1950.61       2442.26       427.96 o                         
 -20   2   1       3046.58       2788.35       282.91 o                         
 -18   2   1        468.78        264.78       164.60 o                         
 -16   2   1        284.38        268.12       134.15 o                         
 -14   2   1        204.90        268.71       107.96 o                         
 -12   2   1       1676.95       1771.75       156.07 o                         
 -10   2   1       5729.63       4637.32       215.83 o                         
  -8   2   1      37301.11      34216.24       775.35 o                         
  -6   2   1      39510.20      35731.32       871.81 o                         
  -4   2   1      10445.81       8854.04       244.34 o                         
  -2   2   1       1443.44       1921.73       130.46 o                         
   0   2   1        108.55        111.68        61.51 o                         
   2   2   1        606.18        676.90       128.47 o                         
   4   2   1        670.07        795.20        98.73 o                         
   6   2   1       7897.32       7177.46       229.37 o                         
   8   2   1      16902.56      14875.16       436.88 o                         
  10   2   1       2449.04       1849.50       203.96 o                         
  12   2   1        913.05       1022.53       146.84 o                         
  14   2   1          3.38       -102.37       102.37 o                         
  16   2   1       8577.08       8090.65       350.48 o                         
  18   2   1       8269.16       9293.71       595.90 o                         
  20   2   1       5445.40       6770.53       439.23 o                         
  22   2   1       7420.07       8438.20       491.93 o                         
  24   2   1       3477.03       3234.15       361.17 o                         
  26   2   1       1396.36       2238.57       365.06 o                         
  28   2   1        121.97        -77.49       335.47 o                         
  30   2   1         39.54        158.97       331.23 o                         
  32   2   1         14.26         49.72       355.37 o                         
 -31   3   1        243.88       -112.26       300.17 o                         
 -29   3   1         33.00       -269.21       269.21 o                         
 -27   3   1          1.59        211.90       263.33 o                         
 -25   3   1       1131.88       1254.68       272.14 o                         
 -23   3   1        513.12        775.92       233.55 o                         
 -21   3   1         63.37        -44.71       180.28 o                         
 -19   3   1        139.41        313.66       169.33 o                         
 -17   3   1       1459.70       1138.17       153.85 o                         
 -15   3   1       1581.43       1891.74       273.03 o                         
 -13   3   1         73.62        164.20       134.25 o                         
 -11   3   1       3447.27       3302.90       191.41 o                         
  -9   3   1       9794.80       7994.98       249.55 o                         
  -7   3   1       7778.57       5822.48       208.74 o                         
  -5   3   1       5537.76       4069.09       174.93 o                         
  -3   3   1       8920.37       7318.32       232.81 o                         
  -1   3   1      57899.40      72654.99      1568.52 o                         
   1   3   1        155.89        -24.39        82.72 o                         
   3   3   1          8.02        213.24       114.10 o                         
   5   3   1        496.92        422.64        84.60 o                         
   7   3   1      35611.01      34724.61       799.35 o                         
   9   3   1       7543.75       6749.06       279.39 o                         
  11   3   1       3146.81       3483.10       319.95 o                         
  13   3   1       6915.92       6735.17       326.68 o                         
  15   3   1         16.74         11.18       114.31 o                         
  17   3   1        139.36        192.38       165.47 o                         
  19   3   1        705.14        674.75       223.89 o                         
  21   3   1        100.35        279.68       231.87 o                         
  23   3   1         26.06        247.15       246.97 o                         
  25   3   1          2.41         -1.05       246.99 o                         
  27   3   1       1189.39       1559.45       351.00 o                         
  29   3   1        910.48        899.12       369.69 o                         
  31   3   1         55.35        466.53       363.06 o                         
 -32   4   1         18.93        -53.65       320.51 o                         
 -30   4   1         48.92       -291.36       291.36 o                         
 -28   4   1         16.73       -132.05       343.34 o                         
 -26   4   1        736.73        363.35       429.46 o                         
 -24   4   1       2906.04       2498.77       328.32 o                         
 -22   4   1       2459.23       2958.33       320.65 o                         
 -20   4   1       3659.81       3849.19       335.92 o                         
 -18   4   1       3283.69       2395.14       230.75 o                         
 -16   4   1       3488.03       3378.50       228.91 o                         
 -14   4   1          6.97        -32.45       106.41 o                         
 -12   4   1      24664.48      23337.60       601.58 o                         
 -10   4   1      62685.04      62474.93      1288.01 o                         
  -8   4   1      39721.18      39386.09       847.10 o                         
  -6   4   1      21379.43      24044.55       639.44 o                         
  -4   4   1      37438.67      37790.51       957.22 o                         
  -2   4   1       3853.27       5247.40       432.67 o                         
   0   4   1        707.96        748.12       118.77 o                         
   2   4   1        803.12       1124.98       148.20 o                         
   4   4   1       3171.89       3058.93       188.41 o                         
   6   4   1      26244.57      27212.98       649.38 o                         
   8   4   1      27144.67      30572.68       728.63 o                         
  10   4   1      13675.64      12628.21       370.34 o                         
  12   4   1       3235.48       2745.15       194.26 o                         
  14   4   1       1673.13       1776.92       192.77 o                         
  16   4   1        255.75         -8.74       125.86 o                         
  18   4   1       7404.16       6904.53       332.38 o                         
  20   4   1      12916.98      12607.08       571.29 o                         
  22   4   1       4571.73       4261.57       380.95 o                         
  24   4   1       1404.15       1554.10       304.92 o                         
  26   4   1       2642.79       3740.48       413.90 o                         
  28   4   1       1612.89       1247.07       345.52 o                         
  30   4   1         57.57        -37.85       333.88 o                         
 -31   5   1        927.83       1208.17       394.97 o                         
 -29   5   1         14.13       -254.80       298.05 o                         
 -27   5   1         67.79         16.10       268.09 o                         
 -25   5   1         15.17       -211.36       229.29 o                         
 -23   5   1       1011.20       1145.78       326.51 o                         
 -21   5   1        182.98        643.36       225.71 o                         
 -19   5   1       2165.34       2261.20       243.56 o                         
 -17   5   1       2297.68       1970.63       182.84 o                         
 -15   5   1        114.96        197.82       118.78 o                         
 -13   5   1       2253.21       1894.72       148.11 o                         
 -11   5   1       7499.15       5605.53       216.04 o                         
  -9   5   1        991.29        691.40       114.15 o                         
  -7   5   1        114.91        248.04       100.07 o                         
  -5   5   1      20623.80      22357.98       886.13 o                         
  -3   5   1        864.17       1549.90       276.43 o                         
  -1   5   1        510.96        806.70       112.88 o                         
   1   5   1      20929.62      39510.02      1134.49 o                         
   3   5   1      36784.01      52348.95      1461.85 o                         
   5   5   1      15658.21      25067.32       689.39 o                         
   7   5   1      11194.17      12805.81       421.63 o                         
   9   5   1         81.28         25.52        88.69 o                         
  11   5   1       2718.41       2001.64       154.15 o                         
  13   5   1       8154.33       6194.42       311.55 o                         
  15   5   1       4752.37       4387.71       269.62 o                         
  17   5   1         89.12       -140.90       140.90 o                         
  19   5   1          8.59       -122.14       153.33 o                         
  21   5   1       1043.20        863.50       225.04 o                         
  23   5   1       1134.05       1196.39       320.12 o                         
  25   5   1        160.33        -46.34       247.45 o                         
  27   5   1         70.71        201.71       287.48 o                         
  29   5   1         74.44         56.92       326.11 o                         
 -30   6   1        303.80       -268.13       361.25 o                         
 -28   6   1       2426.79       3321.15       414.35 o                         
 -26   6   1       2923.41       3129.99       391.17 o                         
 -24   6   1        520.79        724.43       274.50 o                         
 -22   6   1       1216.43       1688.11       280.41 o                         
 -20   6   1       1192.56       1102.41       202.06 o                         
 -18   6   1       3685.58       3950.42       273.44 o                         
 -16   6   1        732.66        914.15       140.83 o                         
 -14   6   1       3676.26       3930.79       194.73 o                         
 -12   6   1        133.99         44.36       102.94 o                         
 -10   6   1       3097.75       2864.24       180.28 o                         
  -8   6   1      36528.79      39405.18       869.17 o                         
  -6   6   1      15353.01      16821.32       518.87 o                         
  -4   6   1      35277.87      42122.83       986.43 o                         
  -2   6   1       8159.36      12982.77       386.70 o                         
   0   6   1        414.39        832.71       152.86 o                         
   2   6   1       2377.54       5191.01       447.51 o                         
   4   6   1      54690.15      77577.33      1732.75 o                         
   6   6   1       5837.40       6858.93       262.67 o                         
   8   6   1       1659.16       2135.93       138.54 o                         
  10   6   1      35176.97      34503.45       777.90 o                         
  12   6   1       7052.25       6533.59       262.07 o                         
  14   6   1        198.13        300.13       145.44 o                         
  16   6   1         10.14         -0.17       136.67 o                         
  18   6   1        401.29        108.59       190.55 o                         
  20   6   1        259.70         99.67       200.94 o                         
  22   6   1       1197.65       2094.07       308.20 o                         
  24   6   1       3786.30       5247.31       762.71 o                         
  26   6   1         44.86        475.94       297.52 o                         
  28   6   1         22.38        247.10       398.93 o                         
  30   6   1         65.73       -415.01       415.01 o                         
 -29   7   1       3309.90       4313.51       480.20 o                         
 -27   7   1       2272.86       2502.58       448.43 o                         
 -25   7   1        646.16        747.75       298.27 o                         
 -23   7   1         36.85         87.43       215.76 o                         
 -21   7   1       1818.29       1877.08       285.20 o                         
 -19   7   1       3422.31       3842.74       348.06 o                         
 -17   7   1       9703.61       9231.85       366.13 o                         
 -15   7   1       9784.15      10031.18       364.74 o                         
 -13   7   1        806.58        692.25       135.42 o                         
 -11   7   1        873.22        796.06       131.90 o                         
  -9   7   1        197.09        193.19       109.21 o                         
  -7   7   1        947.88       1023.04       158.84 o                         
  -5   7   1       2531.19       2637.81       261.68 o                         
  -3   7   1      30915.28      38358.69       927.41 o                         
  -1   7   1      25840.86      30458.93       755.40 o                         
   1   7   1       1119.11       1048.81       150.94 o                         
   3   7   1       6584.21       6035.05       282.54 o                         
   5   7   1         13.23        222.31       122.86 o                         
   7   7   1        687.18        703.75       121.94 o                         
   9   7   1         60.61        151.45        96.66 o                         
  11   7   1      16703.53      17143.36       428.10 o                         
  13   7   1      15626.34      14559.36       521.23 o                         
  15   7   1      12345.10      12707.28       624.22 o                         
  17   7   1       4921.67       4838.44       312.55 o                         
  19   7   1        137.71         92.29       177.15 o                         
  21   7   1        902.97        582.51       219.48 o                         
  23   7   1          9.62        128.60       256.83 o                         
  25   7   1       3667.80       4185.61       445.48 o                         
  27   7   1       3371.89       4054.72       617.56 o                         
  29   7   1       2428.11       2094.79       512.99 o                         
 -28   8   1        142.17         18.09       362.72 o                         
 -26   8   1        425.75        448.34       315.57 o                         
 -24   8   1        288.16       -248.70       248.70 o                         
 -22   8   1        104.53       -126.95       187.87 o                         
 -20   8   1          1.13         49.36       182.19 o                         
 -18   8   1        457.27        408.85       175.42 o                         
 -16   8   1        664.92        756.16       177.04 o                         
 -14   8   1       1455.93       1178.03       172.93 o                         
 -12   8   1       3043.65       2577.11       202.75 o                         
 -10   8   1        418.63        231.00       128.48 o                         
  -8   8   1       1655.15       1923.72       185.67 o                         
  -6   8   1       3389.77       3491.35       210.77 o                         
  -4   8   1       1788.63       1724.58       157.61 o                         
  -2   8   1       7767.00       9954.82       329.75 o                         
   0   8   1      14853.79      21091.77       596.94 o                         
   2   8   1       1242.94       1308.44       169.74 o                         
   4   8   1       4649.75       6011.90       299.05 o                         
   6   8   1        987.85       1078.84       187.05 o                         
   8   8   1        488.45        636.68       167.92 o                         
  10   8   1        682.61        465.17       151.31 o                         
  12   8   1        665.18        537.89       157.68 o                         
  14   8   1          1.03       -173.70       173.70 o                         
  16   8   1         48.14        173.38       204.09 o                         
  18   8   1        389.14        659.06       216.48 o                         
  20   8   1          2.31        -63.13       204.70 o                         
  22   8   1        678.45        654.22       281.74 o                         
  24   8   1       1150.37       1414.75       330.23 o                         
  26   8   1         74.46        322.90       346.81 o                         
  28   8   1        367.07       1363.27       558.54 o                         
 -27   9   1        306.37       -142.97       369.86 o                         
 -25   9   1        101.38         -6.33       354.92 o                         
 -23   9   1         14.53        328.50       272.20 o                         
 -21   9   1       1099.25        870.00       286.71 o                         
 -19   9   1       2147.32       2413.84       275.44 o                         
 -17   9   1       1607.56       1755.22       262.72 o                         
 -15   9   1       6663.42       6423.68       385.16 o                         
 -13   9   1      11527.72      11767.06       409.16 o                         
 -11   9   1       4029.98       4503.63       345.59 o                         
  -9   9   1       1112.06       1153.47       171.83 o                         
  -7   9   1        182.24         86.70       122.08 o                         
  -5   9   1       1832.29       1939.09       177.71 o                         
  -3   9   1      12576.35      14047.15       419.49 o                         
  -1   9   1       8580.35       9749.71       363.11 o                         
   1   9   1       7777.24      10577.33       448.76 o                         
   3   9   1      17267.57      20369.41       599.45 o                         
   5   9   1         45.35        183.97       155.89 o                         
   7   9   1        446.11        521.93       165.35 o                         
   9   9   1       3752.58       4255.74       338.40 o                         
  11   9   1      19538.24      20370.24       717.53 o                         
  13   9   1       6568.11       6123.95       596.10 o                         
  15   9   1       8489.32       8532.52       511.03 o                         
  17   9   1      13443.09      13536.06       650.98 o                         
  19   9   1        595.82        772.64       260.70 o                         
  21   9   1       1855.55       2203.51       358.11 o                         
  23   9   1        606.73        926.95       309.82 o                         
  25   9   1        886.01       1095.73       351.77 o                         
  27   9   1        838.20        700.63       384.60 o                         
 -26  10   1        441.71        -89.65       384.99 o                         
 -24  10   1       2313.49       2555.33       385.62 o                         
 -22  10   1       1998.97       2189.03       362.43 o                         
 -20  10   1        787.20        738.40       245.71 o                         
 -18  10   1        160.59        310.25       270.31 o                         
 -16  10   1       1185.56       1569.19       294.17 o                         
 -14  10   1       3075.41       2610.29       322.27 o                         
 -12  10   1        309.84         64.57       180.94 o                         
 -10  10   1       2506.91       2547.16       268.15 o                         
  -8  10   1       9187.45       8838.36       354.71 o                         
  -6  10   1      13683.16      16195.60       484.77 o                         
  -4  10   1      18916.22      25407.19       845.67 o                         
  -2  10   1      18461.74      26350.31       744.73 o                         
   0  10   1        211.42         64.32       178.61 o                         
   2  10   1       2375.10       2265.89       316.97 o                         
   4  10   1       6210.51       8861.47       418.81 o                         
   6  10   1      15067.58      17653.46       570.43 o                         
   8  10   1       8569.70       9032.40       469.22 o                         
  10  10   1       5805.08       5187.86       365.83 o                         
  12  10   1       3425.02       3020.21       294.82 o                         
  14  10   1          7.25       -217.46       217.46 o                         
  16  10   1        425.03        285.61       244.83 o                         
  18  10   1         85.32        451.17       264.20 o                         
  20  10   1       1474.88       1472.93       337.54 o                         
  22  10   1       1748.16       1152.52       324.90 o                         
  24  10   1        903.61       1064.32       344.39 o                         
  26  10   1        374.16        634.72       411.50 o                         
 -25  11   1          7.09       -301.03       301.03 o                         
 -23  11   1        160.54       -273.29       273.29 o                         
 -21  11   1        126.79        128.22       243.86 o                         
 -19  11   1        387.37        243.23       239.01 o                         
 -17  11   1       3639.76       3741.23       408.96 o                         
 -15  11   1        921.66       1235.58       299.03 o                         
 -13  11   1         25.83        211.96       275.92 o                         
 -11  11   1       4377.14       5293.84       419.39 o                         
  -9  11   1        118.03         17.85       197.76 o                         
  -7  11   1       3580.24       3680.73       339.04 o                         
  -5  11   1        413.86        298.09       199.72 o                         
  -3  11   1       1147.60       1101.41       264.62 o                         
  -1  11   1         56.25        298.62       182.68 o                         
   1  11   1         35.94        167.26       177.09 o                         
   3  11   1       8749.53       9836.78       648.19 o                         
   5  11   1       1558.84       1681.19       230.25 o                         
   7  11   1         90.28         90.03       205.32 o                         
   9  11   1         64.23       -173.00       208.59 o                         
  11  11   1       1850.15       2022.75       330.11 o                         
  13  11   1       5249.21       4304.18       574.56 o                         
  15  11   1       2673.85       2507.07       369.22 o                         
  17  11   1        200.92        129.20       260.68 o                         
  19  11   1          1.17       -230.65       271.61 o                         
  21  11   1          6.42        -57.87       267.36 o                         
  23  11   1        464.68        529.27       331.56 o                         
  25  11   1        108.97       -237.14       369.95 o                         
 -24  12   1       2341.20       2487.25       414.83 o                         
 -22  12   1       5271.73       5276.28       451.46 o                         
 -20  12   1       4333.95       4233.51       412.03 o                         
 -18  12   1       2449.44       2693.81       465.78 o                         
 -16  12   1        109.90        708.67       330.69 o                         
 -14  12   1       1350.40       1579.15       578.24 o                         
 -12  12   1       3179.56       3085.71       515.96 o                         
 -10  12   1       6584.84       6335.00       650.33 o                         
  -8  12   1       6258.61       5677.88       494.53 o                         
  -6  12   1       2042.00       2620.10       400.47 o                         
  -4  12   1       2639.80       3811.64       395.26 o                         
  -2  12   1        292.64        790.94       258.51 o                         
   0  12   1         12.19       -180.78       222.70 o                         
   2  12   1        120.43        -37.10       237.04 o                         
   4  12   1       9750.74      10219.23       767.77 o                         
   6  12   1      15515.50      19035.57       706.66 o                         
   8  12   1      12289.97      14332.90       613.11 o                         
  10  12   1      13407.91      13698.75       681.38 o                         
  12  12   1       3339.62       2670.06       428.27 o                         
  14  12   1        584.12        609.91       345.78 o                         
  16  12   1        236.99       -269.11       269.11 o                         
  18  12   1       2184.76       1462.62       349.94 o                         
  20  12   1       3910.41       3918.78       461.70 o                         
  22  12   1       2238.97       2008.04       371.60 o                         
 -21  13   1          3.04        -84.55       322.60 o                         
 -19  13   1         32.25         63.27       378.32 o                         
 -17  13   1        861.03       1081.57       395.26 o                         
 -15  13   1       1729.94       1415.12       404.37 o                         
 -13  13   1       1363.47       1338.22       384.59 o                         
 -11  13   1       3292.43       2695.29       446.66 o                         
  -9  13   1         21.03         36.97       266.95 o                         
  -7  13   1       5809.41       5567.13       568.82 o                         
  -5  13   1        900.26        621.92       407.46 o                         
  -3  13   1        864.50        726.09       304.24 o                         
  -1  13   1        522.13        254.24       271.03 o                         
   1  13   1        106.82        506.00       282.07 o                         
   3  13   1       1105.52        688.38       305.93 o                         
   5  13   1       1756.59       2312.74       367.31 o                         
   7  13   1        285.12        466.09       292.20 o                         
   9  13   1         74.53        284.12       280.74 o                         
  11  13   1        263.87        607.78       292.51 o                         
  13  13   1       3030.97       2511.95       470.35 o                         
  15  13   1       1838.97       2456.24       505.93 o                         
  17  13   1       1038.08        921.03       337.62 o                         
  19  13   1         28.28       -203.48       313.17 o                         
  21  13   1        109.56       -181.21       300.81 o                         
 -20  14   1       1093.42        774.56       441.92 o                         
 -18  14   1          4.91        273.93       625.74 o                         
 -16  14   1          2.93       -187.23       373.66 o                         
 -14  14   1        269.24        455.42       366.55 o                         
 -12  14   1         49.72       -164.82       333.14 o                         
 -10  14   1        283.10        667.39       342.83 o                         
  -8  14   1         45.99        180.16       291.80 o                         
  -6  14   1       2227.69       2888.24       412.45 o                         
  -4  14   1       2259.63       1309.68       359.43 o                         
  -2  14   1       3887.28       4110.58       467.04 o                         
   0  14   1        205.00       -145.06       297.80 o                         
   2  14   1       4760.93       6157.79       548.70 o                         
   4  14   1       7516.96       8484.47       623.51 o                         
   6  14   1       8016.19       8527.68       629.59 o                         
   8  14   1       5189.86       6010.16       597.78 o                         
  10  14   1        539.24        654.25       323.21 o                         
  12  14   1        292.50         62.68       341.59 o                         
  14  14   1        216.65        294.89       380.68 o                         
  16  14   1        379.43        739.91       400.36 o                         
  18  14   1        244.48        253.03       404.37 o                         
 -17  15   1       2580.42       3390.34       763.61 o                         
 -15  15   1       5135.88       4813.09       813.40 o                         
 -13  15   1       5811.32       4311.81       619.46 o                         
 -11  15   1       1629.54       1432.33       470.95 o                         
  -9  15   1        941.85       1221.96       357.86 o                         
  -7  15   1         39.18        421.32       347.66 o                         
  -5  15   1       6965.94       7869.90       632.63 o                         
  -3  15   1       7258.98       8183.58       653.93 o                         
  -1  15   1       8891.43      11707.54       741.85 o                         
   1  15   1       7933.31       8885.66       740.72 o                         
   3  15   1       1106.35       2325.56       419.75 o                         
   5  15   1       1316.40       1245.48       389.44 o                         
   7  15   1         20.74         -2.55       332.51 o                         
   9  15   1       1496.17        696.77       418.46 o                         
  11  15   1       1858.99       1627.90       436.46 o                         
  13  15   1       2759.50       3191.24       547.01 o                         
  15  15   1       2776.37       3042.20       640.23 o                         
  17  15   1       1602.01       1312.87       465.09 o                         
 -14  16   1        242.14        787.55       593.16 o                         
 -12  16   1        241.34        767.03       558.12 o                         
 -10  16   1         14.60       -180.89       569.70 o                         
  -8  16   1        690.15       1209.91       486.28 o                         
  -6  16   1       1022.71        870.00       402.50 o                         
  -4  16   1         92.66       -298.35       350.18 o                         
  -2  16   1          6.57        244.68       362.47 o                         
   0  16   1         38.11       -235.57       307.62 o                         
   2  16   1        783.18       1148.98       406.17 o                         
   4  16   1        398.11        405.33       383.09 o                         
   6  16   1        390.32        -14.04       405.97 o                         
   8  16   1        114.41       -227.37       360.55 o                         
  10  16   1          1.24        385.94       487.01 o                         
  12  16   1          0.77        284.51       450.44 o                         
  14  16   1        286.83       1616.79      1051.90 o                         
  -9  17   1        932.83        353.54       481.25 o                         
  -7  17   1        445.83        279.22       601.62 o                         
  -5  17   1       1757.98       2424.18       608.61 o                         
  -3  17   1       4506.27       5101.93       652.92 o                         
  -1  17   1       6545.71       6306.22       784.99 o                         
   1  17   1       4517.29       5788.75       604.28 o                         
   3  17   1       2141.89       1958.20       477.93 o                         
   5  17   1        340.85        230.79       397.72 o                         
   7  17   1         40.79       -278.67       394.42 o                         
   9  17   1        641.80        310.92       438.70 o                         
 -32   0   2       1019.83       1427.93       540.57 o                         
 -30   0   2        820.98       1045.77       461.17 o                         
 -28   0   2       3219.34       3369.69       541.21 o                         
 -26   0   2       2401.33       3011.62       515.39 o                         
 -24   0   2       6276.98       5874.86       934.33 o                         
 -22   0   2       5998.39       5572.48       547.48 o                         
 -20   0   2       3377.76       2936.84       411.53 o                         
 -18   0   2      19707.57      17657.43      1158.67 o                         
 -16   0   2      26581.08      23120.39       858.44 o                         
 -14   0   2       1930.68       1392.34       189.69 o                         
 -12   0   2      12440.15       9344.65       406.80 o                         
 -10   0   2       2466.78       2375.68       194.84 o                         
  -8   0   2      58521.94      45580.29      1440.73 o                         
  -6   0   2      83003.90      70370.61      2157.18 o                         
  -4   0   2      39604.21      33675.06       919.69 o                         
  -2   0   2      13225.19      10533.78       665.64 o                         
   0   0   2      11341.39      11857.02       431.66 o                         
   2   0   2     104455.41     176822.53      5297.04 o                         
   4   0   2     100173.55     169787.39      5107.66 o                         
   6   0   2        757.47        658.18       124.26 o                         
   8   0   2      31019.30      32389.50       932.26 o                         
  10   0   2      41425.89      41351.27      1351.24 o                         
  12   0   2       1996.80       1519.43       260.36 o                         
  14   0   2       6831.06       4679.78       447.78 o                         
  16   0   2       3400.04       3208.45       401.21 o                         
  18   0   2       3763.00       3613.74       890.94 o                         
  20   0   2       5391.32       5082.07      1248.63 o                         
  22   0   2        108.79        413.72       557.70 o                         
  24   0   2        702.11        542.59       378.77 o                         
  26   0   2       3874.14       4491.07       657.19 o                         
  28   0   2       1568.04       3631.52      1477.21 o                         
  30   0   2        188.87        -93.78       488.78 o                         
 -33   1   2        293.12        336.47       352.12 o                         
 -31   1   2         44.47         43.62       316.76 o                         
 -29   1   2        151.26        439.99       288.40 o                         
 -27   1   2          6.28       -248.06       248.06 o                         
 -25   1   2          3.12       -180.33       201.23 o                         
 -23   1   2          8.41        243.64       226.37 o                         
 -21   1   2       1969.25       2017.88       297.85 o                         
 -19   1   2        686.74        556.76       180.02 o                         
 -17   1   2        265.74        -46.09       129.69 o                         
 -15   1   2       1317.17        865.47       150.31 o                         
 -13   1   2        422.38        220.18        92.20 o                         
 -11   1   2       6937.72       5580.23       210.57 o                         
  -9   1   2      12121.34      11009.52       334.56 o                         
  -7   1   2      17955.86      16041.26       440.03 o                         
  -5   1   2     110481.98     120589.31      2567.63 o                         
  -3   1   2        797.28        865.92       101.44 o                         
  -1   1   2          1.77         18.49        92.45 o                         
   1   1   2     100471.70     131121.50      3258.89 o                         
   3   1   2      58341.81      70820.62      2772.69 o                         
   5   1   2      21579.11      26400.31       837.26 o                         
   7   1   2         58.30        109.61        81.74 o                         
   9   1   2      22677.20      24764.83       679.39 o                         
  11   1   2       6615.14       8747.12       278.83 o                         
  13   1   2         12.21        -16.09        95.63 o                         
  15   1   2        133.18        171.58       134.67 o                         
  17   1   2       2446.19       1779.11       241.06 o                         
  19   1   2         74.19        266.49       195.09 o                         
  21   1   2       2966.49       2892.28       344.34 o                         
  23   1   2       2033.11       1870.95       312.09 o                         
  25   1   2       1618.27       1933.19       370.99 o                         
  27   1   2        551.70        551.53       320.90 o                         
  29   1   2        203.01        477.29       353.85 o                         
  31   1   2         93.36        -19.64       365.02 o                         
 -32   2   2         26.47       -113.72       326.72 o                         
 -30   2   2        225.71         38.89       302.08 o                         
 -28   2   2         32.52       -238.69       238.69 o                         
 -26   2   2        261.35        -13.68       294.49 o                         
 -24   2   2       5789.56       6333.91       467.91 o                         
 -22   2   2         14.42       -175.75       175.75 o                         
 -20   2   2       6348.10       5923.26       373.66 o                         
 -18   2   2       9964.95      10476.21       399.33 o                         
 -16   2   2      21835.55      23008.00       664.37 o                         
 -14   2   2      17774.97      18055.69       538.49 o                         
 -12   2   2         47.50         87.27        81.66 o                         
 -10   2   2          3.90         85.66        83.24 o                         
  -8   2   2      16023.09      17057.66       399.08 o                         
  -6   2   2      43182.38      34291.49       777.60 o                         
  -4   2   2       9107.60       8171.42       445.62 o                         
  -2   2   2       3478.98       3259.31       260.21 o                         
   0   2   2      15656.04      14353.44       421.23 o                         
   2   2   2       1317.07       1396.44       117.04 o                         
   4   2   2       9774.39      10147.34       288.32 o                         
   6   2   2       2782.84       2249.80       158.80 o                         
   8   2   2        188.22        171.70       100.52 o                         
  10   2   2         83.68        372.62        99.99 o                         
  12   2   2       4563.51       4492.95       223.14 o                         
  14   2   2      13563.36      13501.25       425.78 o                         
  16   2   2       4580.47       4445.27       267.55 o                         
  18   2   2       3690.91       3608.12       428.54 o                         
  20   2   2        501.09        372.56       299.65 o                         
  22   2   2       1093.53       1208.00       310.62 o                         
  24   2   2        630.14        280.01       343.65 o                         
  26   2   2        427.28        511.60       307.22 o                         
  28   2   2       1261.73       2144.68       398.24 o                         
  30   2   2       2473.75       3145.80       603.89 o                         
 -31   3   2        396.33         87.29       315.90 o                         
 -29   3   2          4.12        -95.56       281.66 o                         
 -27   3   2        712.79        846.55       296.01 o                         
 -25   3   2       1390.95       1181.75       281.07 o                         
 -23   3   2       2971.82       3105.91       329.33 o                         
 -21   3   2       2878.97       2828.62       289.99 o                         
 -19   3   2       6419.39       6793.98       321.05 o                         
 -17   3   2        230.39        207.61       133.25 o                         
 -15   3   2        160.27        319.87       126.65 o                         
 -13   3   2       4542.29       5018.06       241.57 o                         
 -11   3   2      44283.23      46557.23      1062.92 o                         
  -9   3   2      96491.63      97681.47      2118.50 o                         
  -7   3   2      25300.87      19488.11       445.90 o                         
  -5   3   2       6435.42       6194.10       186.38 o                         
  -3   3   2       1433.96       1099.02       200.10 o                         
  -1   3   2      10972.46      11630.37       418.03 o                         
   1   3   2       1693.57       1475.64       121.02 o                         
   3   3   2      29433.35      28150.08       806.22 o                         
   5   3   2       6026.83       5714.50       298.75 o                         
   7   3   2      11772.95      10277.75       313.08 o                         
   9   3   2       9704.21       8191.94       318.15 o                         
  11   3   2       6293.65       5022.09       288.56 o                         
  13   3   2        165.67       -119.21       119.21 o                         
  15   3   2       1036.15       1052.65       161.49 o                         
  17   3   2       2388.24       2645.72       227.87 o                         
  19   3   2       9736.41      12288.46       569.97 o                         
  21   3   2      10916.07      12975.87       617.22 o                         
  23   3   2      11533.97      14811.73       691.82 o                         
  25   3   2       2951.94       2988.62       461.41 o                         
  27   3   2       1666.76       1578.33       382.71 o                         
  29   3   2          0.93       -226.38       326.80 o                         
 -32   4   2         18.96          1.55       392.66 o                         
 -30   4   2        108.55         20.00       309.42 o                         
 -28   4   2         28.52         78.73       276.28 o                         
 -26   4   2         30.99       -225.50       225.50 o                         
 -24   4   2        207.80        242.63       227.47 o                         
 -22   4   2       2022.80       1696.45       386.11 o                         
 -20   4   2        425.25        483.61       172.78 o                         
 -18   4   2       1234.47       1212.87       173.92 o                         
 -16   4   2          3.73         22.92       125.58 o                         
 -14   4   2        655.04        697.35       123.83 o                         
 -12   4   2         69.45         31.39        88.05 o                         
 -10   4   2       4283.91       3471.62       165.91 o                         
  -8   4   2       8554.39      10423.71       287.98 o                         
  -6   4   2      10369.62      10253.12       414.98 o                         
  -4   4   2        169.13        187.13        78.87 o                         
  -2   4   2        365.32        505.61        83.05 o                         
   0   4   2       1216.68       1342.60       128.43 o                         
   2   4   2      10091.59       9986.34       336.16 o                         
   4   4   2        684.86        756.71       118.50 o                         
   6   4   2        213.71        248.83       106.13 o                         
   8   4   2       3950.90       3932.56       208.93 o                         
  10   4   2        279.49        226.07       108.12 o                         
  12   4   2       1453.60       1197.65       145.48 o                         
  14   4   2        192.93        157.35       127.70 o                         
  16   4   2        885.09        525.83       168.45 o                         
  18   4   2       1327.71       1322.07       222.82 o                         
  20   4   2        985.27        922.92       230.96 o                         
  22   4   2        369.75        662.20       485.36 o                         
  24   4   2        243.42         25.64       257.86 o                         
  26   4   2        118.16       -170.85       290.93 o                         
  28   4   2        307.38        608.18       397.99 o                         
  30   4   2         28.11        474.88       374.60 o                         
 -31   5   2        309.48        799.60       360.65 o                         
 -29   5   2        511.26        345.86       330.51 o                         
 -27   5   2        630.28        802.86       296.35 o                         
 -25   5   2       4229.30       3661.49       521.41 o                         
 -23   5   2       4018.36       4192.44       396.49 o                         
 -21   5   2       3184.88       3509.15       291.34 o                         
 -19   5   2       2490.79       2071.40       233.75 o                         
 -17   5   2       3292.82       3521.36       243.36 o                         
 -15   5   2         12.56        -81.26        89.00 o                         
 -13   5   2       2101.21       1557.66       144.14 o                         
 -11   5   2      28655.07      23875.04       532.37 o                         
  -9   5   2      38115.57      32253.96       774.51 o                         
  -7   5   2      52186.71      48997.24      1219.25 o                         
  -5   5   2      32744.90      30771.45       855.96 o                         
  -3   5   2        137.96        315.24        84.67 o                         
  -1   5   2       2290.39       2514.18       249.30 o                         
   1   5   2        242.37        620.22       211.00 o                         
   3   5   2       3678.14       4165.22       363.63 o                         
   5   5   2      13483.58      22379.02       733.77 o                         
   7   5   2      29225.55      34460.46       834.46 o                         
   9   5   2      19044.78      18917.14       513.47 o                         
  11   5   2       6633.28       5866.36       264.44 o                         
  13   5   2       5858.42       5167.99       297.44 o                         
  15   5   2        950.83        754.74       188.83 o                         
  17   5   2       8992.69       7962.60       366.38 o                         
  19   5   2       6806.01       6192.29       631.39 o                         
  21   5   2       4906.78       4985.71       613.06 o                         
  23   5   2        436.65        730.28       279.12 o                         
  25   5   2        831.79        577.79       395.24 o                         
  27   5   2        130.93        309.70       340.40 o                         
  29   5   2         24.51          1.32       413.73 o                         
 -30   6   2        564.88        535.48       338.81 o                         
 -28   6   2         16.17         -2.83       263.68 o                         
 -26   6   2          3.20       -108.91       272.51 o                         
 -24   6   2       1004.83       1159.70       265.85 o                         
 -22   6   2        872.44        612.47       201.20 o                         
 -20   6   2        800.14        437.70       234.96 o                         
 -18   6   2       1404.50       1367.59       213.73 o                         
 -16   6   2       1211.27        873.91       145.10 o                         
 -14   6   2       4931.40       3964.07       207.51 o                         
 -12   6   2      16206.32      13729.32       386.18 o                         
 -10   6   2       1206.22        843.04       127.43 o                         
  -8   6   2        453.33        370.30       116.60 o                         
  -6   6   2       1475.82       1515.41       140.99 o                         
  -4   6   2      10890.35       9240.78       301.05 o                         
  -2   6   2        168.86        335.02       133.49 o                         
   0   6   2      16283.83      19870.83       610.45 o                         
   2   6   2      22508.39      28986.42       790.69 o                         
   4   6   2       5173.45       8492.95       348.38 o                         
   6   6   2       3048.52       4414.97       377.28 o                         
   8   6   2       1000.38        736.49       119.95 o                         
  10   6   2      24049.72      23632.27       623.45 o                         
  12   6   2      16174.15      15562.37       470.60 o                         
  14   6   2      18927.75      18106.78       596.16 o                         
  16   6   2       7776.63       7101.09       346.07 o                         
  18   6   2        391.28        214.28       173.19 o                         
  20   6   2          9.63         93.05       210.39 o                         
  22   6   2        964.93        554.45       403.85 o                         
  24   6   2        107.22        277.90       280.38 o                         
  26   6   2         57.64       -342.97       342.97 o                         
  28   6   2         11.85        232.03       410.48 o                         
 -29   7   2          5.22        -56.16       288.23 o                         
 -27   7   2       1661.38       2298.81       343.06 o                         
 -25   7   2       1325.49       1469.12       273.70 o                         
 -23   7   2       3021.48       3326.13       326.62 o                         
 -21   7   2       1885.77       2437.65       262.04 o                         
 -19   7   2        190.18        -31.44       143.72 o                         
 -17   7   2        153.47        107.41       127.92 o                         
 -15   7   2        110.28         92.44       112.84 o                         
 -13   7   2       1628.80       1497.17       163.23 o                         
 -11   7   2        670.58        584.79       141.78 o                         
  -9   7   2       2074.63       2471.56       202.86 o                         
  -7   7   2       5547.59       5045.95       242.28 o                         
  -5   7   2       1920.41       2196.17       199.72 o                         
  -3   7   2        751.20        970.31       154.41 o                         
  -1   7   2       3160.39       4287.03       265.76 o                         
   1   7   2        414.58        393.65       133.62 o                         
   3   7   2       2056.56       2406.38       306.01 o                         
   5   7   2       1095.49        969.52       200.90 o                         
   7   7   2       2510.86       2284.20       221.67 o                         
   9   7   2       1911.56       2201.31       221.15 o                         
  11   7   2       4867.02       4004.73       248.57 o                         
  13   7   2       1101.69        804.08       187.13 o                         
  15   7   2        219.63        284.13       197.72 o                         
  17   7   2        375.78        482.54       199.66 o                         
  19   7   2       1042.86       1019.33       250.84 o                         
  21   7   2        362.29        352.77       250.78 o                         
  23   7   2       1006.10        940.27       310.03 o                         
  25   7   2         44.24        268.77       312.50 o                         
  27   7   2        177.96       -330.35       382.17 o                         
 -28   8   2       1566.66       2336.29       416.23 o                         
 -26   8   2         44.12       -124.08       263.05 o                         
 -24   8   2          7.46       -234.90       234.90 o                         
 -22   8   2        265.87        134.84       220.26 o                         
 -20   8   2       1608.06       2056.14       233.85 o                         
 -18   8   2       3492.86       4068.01       305.47 o                         
 -16   8   2       1669.69       1150.17       179.73 o                         
 -14   8   2       2737.79       3394.45       268.57 o                         
 -12   8   2        502.08        315.90       146.70 o                         
 -10   8   2       1782.34       2370.91       322.06 o                         
  -8   8   2        242.30        397.63       118.18 o                         
  -6   8   2       1710.99       1642.12       272.13 o                         
  -4   8   2      20204.50      21816.67       591.51 o                         
  -2   8   2      29299.20      36297.34       994.29 o                         
   0   8   2      14386.63      15897.36       546.89 o                         
   2   8   2      15353.33      14110.92       686.89 o                         
   4   8   2        621.82        513.73       206.51 o                         
   6   8   2        377.54        370.98       214.73 o                         
   8   8   2       1948.99       2365.77       249.20 o                         
  10   8   2       8184.68       7031.87       343.86 o                         
  12   8   2      14419.93      12721.20       511.66 o                         
  14   8   2       7051.49       7661.38       636.58 o                         
  16   8   2      11336.60      11327.81       580.18 o                         
  18   8   2       7408.12       7766.45       461.70 o                         
  20   8   2         96.04        196.17       217.05 o                         
  22   8   2         72.89         -8.76       347.23 o                         
  24   8   2        520.10        352.38       300.69 o                         
  26   8   2       1515.16       1522.18       393.48 o                         
 -27   9   2        112.03       -350.81       350.81 o                         
 -25   9   2        354.05        -75.21       287.58 o                         
 -23   9   2       1248.39       1749.24       350.62 o                         
 -21   9   2       1656.59       1964.40       248.00 o                         
 -19   9   2        622.58        469.90       185.79 o                         
 -17   9   2         27.08        128.33       156.99 o                         
 -15   9   2         70.20         59.31       155.29 o                         
 -13   9   2       3954.32       3820.35       283.53 o                         
 -11   9   2       6502.11       6303.20       497.21 o                         
  -9   9   2      10682.42      11200.00       389.98 o                         
  -7   9   2       7146.05       7942.00       316.91 o                         
  -5   9   2       2815.40       3296.84       223.64 o                         
  -3   9   2       3432.86       3899.50       263.15 o                         
  -1   9   2        436.12        559.56       158.10 o                         
   1   9   2         71.66        232.25       149.36 o                         
   3   9   2        336.63        217.96       175.15 o                         
   5   9   2       4235.35       4785.86       348.40 o                         
   7   9   2         99.27        -70.31       149.65 o                         
   9   9   2        309.09        256.25       172.48 o                         
  11   9   2        108.33        192.29       175.46 o                         
  13   9   2        974.44        917.44       242.01 o                         
  15   9   2       1323.04        618.63       265.14 o                         
  17   9   2       1590.97       1533.40       354.31 o                         
  19   9   2        867.37        579.36       248.84 o                         
  21   9   2       1235.98       1808.08       322.63 o                         
  23   9   2       2840.05       2617.45       399.63 o                         
  25   9   2        714.42        875.79       358.29 o                         
 -26  10   2        280.58        259.62       482.65 o                         
 -24  10   2          6.02        304.12       458.04 o                         
 -22  10   2         53.53        284.68       246.02 o                         
 -20  10   2        166.74        126.00       255.33 o                         
 -18  10   2        266.69        431.64       201.44 o                         
 -16  10   2        595.33        539.23       196.14 o                         
 -14  10   2       2114.93       1854.55       257.77 o                         
 -12  10   2      10156.31       8198.99       450.40 o                         
 -10  10   2        757.25        766.74       248.82 o                         
  -8  10   2       4584.06       4095.73       285.33 o                         
  -6  10   2       3769.80       3811.50       324.98 o                         
  -4  10   2       8456.96       8488.86       429.27 o                         
  -2  10   2       3788.38       5287.60       322.55 o                         
   0  10   2      15018.19      18214.41       647.03 o                         
   2  10   2       6585.28       8094.71       439.90 o                         
   4  10   2        465.36        389.74       350.00 o                         
   6  10   2         38.31        137.30       170.11 o                         
   8  10   2        674.51        770.82       242.85 o                         
  10  10   2       1673.88       1616.15       243.13 o                         
  12  10   2        722.24        399.79       241.02 o                         
  14  10   2        522.64       -218.80       218.80 o                         
  16  10   2         23.77         45.00       231.94 o                         
  18  10   2        263.45        -94.27       304.57 o                         
  20  10   2       2250.97       2198.12       339.71 o                         
  22  10   2         87.17       -284.08       284.08 o                         
  24  10   2        164.40        410.29       335.92 o                         
 -25  11   2       1611.84       1114.70       503.25 o                         
 -23  11   2       3492.72       3907.80       520.14 o                         
 -21  11   2       3739.56       4092.40       454.33 o                         
 -19  11   2        602.45        605.61       500.24 o                         
 -17  11   2        345.98        229.74       332.83 o                         
 -15  11   2       1425.06       1269.93       530.68 o                         
 -13  11   2       3568.63       2978.72       384.79 o                         
 -11  11   2        280.10         89.73       301.78 o                         
  -9  11   2       1943.72       1711.07       282.51 o                         
  -7  11   2      11945.15      12641.09       716.74 o                         
  -5  11   2      14290.35      17298.60       735.39 o                         
  -3  11   2      14429.26      17009.83       684.04 o                         
  -1  11   2       9452.46      11886.36       544.36 o                         
   1  11   2       2340.74       3305.33       321.47 o                         
   3  11   2      10663.91      13646.59       592.66 o                         
   5  11   2      27023.95      33541.91       927.55 o                         
   7  11   2      21483.96      27011.10       797.26 o                         
   9  11   2       7054.84       7255.25       427.68 o                         
  11  11   2       4120.96       4545.85       383.47 o                         
  13  11   2        589.16        128.76       240.29 o                         
  15  11   2       3093.88       2090.76       431.02 o                         
  17  11   2       5974.24       5906.69       517.42 o                         
  19  11   2       1254.13       1826.69       366.35 o                         
  21  11   2        706.17        703.11       405.22 o                         
  23  11   2        402.73       1109.92       358.86 o                         
 -24  12   2          2.99        412.72       681.51 o                         
 -22  12   2         85.77       -463.52       463.52 o                         
 -20  12   2        355.09       -267.60      1088.83 o                         
 -18  12   2        158.52        188.00       335.44 o                         
 -16  12   2        399.59         95.32       298.93 o                         
 -14  12   2        158.44       -207.82       326.82 o                         
 -12  12   2       1442.80       1196.90       398.64 o                         
 -10  12   2        720.85        938.27       308.38 o                         
  -8  12   2       3398.03       3230.19       401.45 o                         
  -6  12   2       1845.25       1639.89       331.65 o                         
  -4  12   2       3895.93       4085.80       437.21 o                         
  -2  12   2        215.37        144.93       239.86 o                         
   0  12   2        737.47        529.58       247.10 o                         
   2  12   2         73.02        -85.63       213.46 o                         
   4  12   2        919.52        875.77       237.16 o                         
   6  12   2       1518.20       1142.26       251.69 o                         
   8  12   2       1673.91       1450.67       271.04 o                         
  10  12   2        189.67        -67.51       237.16 o                         
  12  12   2       1480.55       1694.48       334.59 o                         
  14  12   2        138.49        -57.35       268.86 o                         
  16  12   2         39.66         39.15       290.14 o                         
  18  12   2       1123.64       1151.13       344.53 o                         
  20  12   2        655.94        505.77       350.92 o                         
  22  12   2        342.82        127.93       459.40 o                         
 -21  13   2       1159.31       1116.42       564.92 o                         
 -19  13   2       2293.60       2201.68       642.00 o                         
 -17  13   2        204.32         80.83       480.69 o                         
 -15  13   2        264.23        375.48       491.15 o                         
 -13  13   2       1671.25       1367.10       434.41 o                         
 -11  13   2       2581.95       1740.87       373.50 o                         
  -9  13   2       2451.68       2676.43       404.78 o                         
  -7  13   2       1347.12       1289.23       336.08 o                         
  -5  13   2       3848.80       4081.63       471.10 o                         
  -3  13   2       2431.56       3286.52       437.56 o                         
  -1  13   2         72.87        -10.07       282.66 o                         
   1  13   2        745.16        803.10       325.76 o                         
   3  13   2       6845.91       6623.08       485.80 o                         
   5  13   2      16935.80      17266.04       653.25 o                         
   7  13   2      25368.51      25793.87       818.61 o                         
   9  13   2      12859.89      12166.58       612.88 o                         
  11  13   2       1958.25       2983.15       584.34 o                         
  13  13   2        340.56        217.66       312.72 o                         
  15  13   2        583.52        665.56       346.96 o                         
  17  13   2        359.62        114.79       320.76 o                         
  19  13   2       2600.68       1957.49       417.72 o                         
 -20  14   2        272.10        129.36      1532.24 o                         
 -18  14   2       1618.81       1521.53       612.12 o                         
 -16  14   2       5461.34       5717.84       840.81 o                         
 -14  14   2       5231.50       5708.85      1049.68 o                         
 -12  14   2        156.48       -298.17       577.80 o                         
 -10  14   2        195.02        387.43       334.16 o                         
  -8  14   2         38.04       -187.73       311.76 o                         
  -6  14   2       3055.68       3703.45       476.35 o                         
  -4  14   2       4181.37       3319.57       452.51 o                         
  -2  14   2      12268.52      13671.22       775.30 o                         
   0  14   2       2800.31       2929.74       454.44 o                         
   2  14   2         26.50       -217.71       303.51 o                         
   4  14   2        495.19        421.52       295.52 o                         
   6  14   2       1032.50        289.06       316.45 o                         
   8  14   2          2.93       -288.01       288.01 o                         
  10  14   2        189.45         46.78       333.23 o                         
  12  14   2       1734.66       1868.11       410.56 o                         
  14  14   2       1841.13       1055.26       349.17 o                         
  16  14   2       1257.15        755.86       360.27 o                         
  18  14   2       1229.32        985.86       388.92 o                         
 -17  15   2        332.76        521.88       887.76 o                         
 -15  15   2         21.65        -93.58       523.49 o                         
 -13  15   2        450.23        -56.05       513.91 o                         
 -11  15   2        254.05        353.96       468.84 o                         
  -9  15   2        203.85       -375.44       375.44 o                         
  -7  15   2        216.13       -571.07       644.89 o                         
  -5  15   2        996.28        530.88       415.22 o                         
  -3  15   2        400.34         71.56       401.11 o                         
  -1  15   2       1751.05       2616.39       525.71 o                         
   1  15   2        765.35        640.38       527.03 o                         
   3  15   2       6056.80       7900.29       689.32 o                         
   5  15   2       2100.04       1528.35       483.25 o                         
   7  15   2       1283.53       1313.32       387.97 o                         
   9  15   2       2197.83       1818.80       422.65 o                         
  11  15   2         95.54        212.81       353.81 o                         
  13  15   2         14.31       -297.25       349.87 o                         
  15  15   2        132.41         74.64       408.17 o                         
 -14  16   2       3211.07       3423.80       789.61 o                         
 -12  16   2       2913.94       3403.83       744.15 o                         
 -10  16   2        971.77       1058.60       557.76 o                         
  -8  16   2          4.82         10.29       446.20 o                         
  -6  16   2       2814.52       3130.22       582.60 o                         
  -4  16   2       8411.43       8819.57       998.86 o                         
  -2  16   2       6152.21       5944.50       736.25 o                         
   0  16   2       5353.95       5129.35       751.59 o                         
   2  16   2       3088.87       3484.47       582.33 o                         
   4  16   2       1151.74        888.20       567.48 o                         
   6  16   2         22.20         61.44       418.20 o                         
   8  16   2         31.58        552.47       498.17 o                         
  10  16   2         49.06        339.64       534.06 o                         
  12  16   2        680.23        737.22       604.46 o                         
  -9  17   2        408.52        734.39       553.64 o                         
  -7  17   2        232.67        895.91       522.88 o                         
  -5  17   2        194.68        496.80       905.02 o                         
  -3  17   2         19.48        346.51       763.07 o                         
  -1  17   2        340.56        640.61       624.86 o                         
   1  17   2       1732.97       2200.32       550.27 o                         
   3  17   2       1038.42       1222.93       507.57 o                         
   5  17   2        494.46        -72.70       463.65 o                         
   7  17   2        158.39        667.74       878.65 o                         
 -31   1   3        641.14        984.48       349.96 o                         
 -29   1   3        512.39       1020.97       317.55 o                         
 -27   1   3        748.17        696.94       284.28 o                         
 -25   1   3       1977.27       2497.51       324.03 o                         
 -23   1   3          8.16        -72.98       193.10 o                         
 -21   1   3       3264.45       3764.63       318.07 o                         
 -19   1   3      10244.46       8604.45       371.55 o                         
 -17   1   3      17879.05      15499.80       450.79 o                         
 -15   1   3      21660.04      17770.64       484.80 o                         
 -13   1   3      12026.80       9518.79       334.39 o                         
 -11   1   3      11656.42       9902.15       306.35 o                         
  -9   1   3         13.36        -67.33        83.66 o                         
  -7   1   3       3569.53       2891.99       156.06 o                         
  -5   1   3        551.22        561.97        94.24 o                         
  -3   1   3        256.69        328.49        97.06 o                         
  -1   1   3      16659.47      14093.68       464.78 o                         
   1   1   3        547.61        611.93       108.96 o                         
   3   1   3      17308.45      18991.50       589.01 o                         
   5   1   3      15512.43      14105.07       429.92 o                         
   7   1   3       6168.64       6103.78       242.75 o                         
   9   1   3       1940.91       2398.60       186.33 o                         
  11   1   3      16272.95      15336.92       415.77 o                         
  13   1   3      16254.70      17102.50       459.86 o                         
  15   1   3       9422.59       8273.46       385.74 o                         
  17   1   3       8453.68       7813.83       451.22 o                         
  19   1   3       2263.39       2553.20       503.11 o                         
  21   1   3         85.59       -190.99       225.33 o                         
  23   1   3         87.47        204.22       260.25 o                         
  25   1   3       1360.12       1521.60       349.90 o                         
  27   1   3       1585.65       2847.87       443.46 o                         
  29   1   3       1049.54       1528.55       413.87 o                         
 -32   2   3          8.54        765.01       350.82 o                         
 -30   2   3        148.07         58.30       291.70 o                         
 -28   2   3        506.83        494.74       277.32 o                         
 -26   2   3       2261.31       2454.98       332.65 o                         
 -24   2   3       1685.45       1673.15       392.30 o                         
 -22   2   3         59.50        546.69       203.71 o                         
 -20   2   3        342.26        391.59       162.20 o                         
 -18   2   3        100.15        144.67       134.98 o                         
 -16   2   3       1116.64        891.97       130.85 o                         
 -14   2   3        476.95        381.33       106.39 o                         
 -12   2   3       4771.79       5248.35       231.54 o                         
 -10   2   3      18714.12      18009.85       445.53 o                         
  -8   2   3       4780.09       4281.17       189.15 o                         
  -6   2   3       2391.49       1883.30       109.86 o                         
  -4   2   3       2699.51       2838.14       205.83 o                         
  -2   2   3       4084.00       4480.68       333.16 o                         
   0   2   3       7809.29       7595.68       286.65 o                         
   2   2   3      17276.52      18405.61       468.96 o                         
   4   2   3      52579.25      53188.51      1192.94 o                         
   6   2   3      12300.66      10486.77       333.61 o                         
   8   2   3       5547.78       4750.31       269.60 o                         
  10   2   3      21835.15      20574.43       548.34 o                         
  12   2   3       2767.57       2751.61       185.47 o                         
  14   2   3        317.42        441.29       124.55 o                         
  16   2   3        101.29         82.91       147.02 o                         
  18   2   3       8783.91       8919.72       498.58 o                         
  20   2   3       8153.01       9389.37       540.34 o                         
  22   2   3       2931.05       2939.45       378.44 o                         
  24   2   3        690.38        686.28       305.67 o                         
  26   2   3         33.46       -217.46       319.78 o                         
  28   2   3         68.37        138.43       360.21 o                         
  30   2   3          1.74       -107.73       370.25 o                         
 -31   3   3         29.58        309.06       328.59 o                         
 -29   3   3        284.10         82.74       292.40 o                         
 -27   3   3        251.72        433.81       275.71 o                         
 -25   3   3          8.64        145.02       237.19 o                         
 -23   3   3         12.82       -191.39       191.39 o                         
 -21   3   3          5.27       -163.84       163.84 o                         
 -19   3   3        523.06        298.56       161.09 o                         
 -17   3   3       1914.93       1638.17       151.89 o                         
 -15   3   3       4858.40       5176.50       349.85 o                         
 -13   3   3       2277.34       2499.82       159.61 o                         
 -11   3   3      13329.39      15434.25       396.42 o                         
  -9   3   3       3306.67       4055.76       209.89 o                         
  -7   3   3         70.69         64.75        80.72 o                         
  -5   3   3       1634.94       1586.79       148.11 o                         
  -3   3   3       4663.89       4796.08       225.91 o                         
  -1   3   3      13182.58      12168.02       387.89 o                         
   1   3   3       9103.08       9282.61       281.95 o                         
   3   3   3      11962.50      13591.96       378.88 o                         
   5   3   3      19516.83      17246.18       536.09 o                         
   7   3   3        527.12        373.67       123.44 o                         
   9   3   3       1119.11       1124.71       138.69 o                         
  11   3   3       4849.46       4962.22       280.60 o                         
  13   3   3       8135.62       7417.73       309.40 o                         
  15   3   3       3424.40       3532.70       273.70 o                         
  17   3   3        787.23        717.56       176.65 o                         
  19   3   3        329.91        450.73       344.30 o                         
  21   3   3          4.40        157.89       235.05 o                         
  23   3   3         12.92         37.46       281.05 o                         
  25   3   3        165.27        266.72       311.10 o                         
  27   3   3        707.21        830.16       363.28 o                         
  29   3   3        468.81        838.19       397.55 o                         
 -32   4   3         67.63         96.25       337.35 o                         
 -30   4   3        136.80        -35.25       299.66 o                         
 -28   4   3       1937.68       2747.40       379.84 o                         
 -26   4   3       2302.57       3163.60       361.35 o                         
 -24   4   3       4011.04       4379.97       591.63 o                         
 -22   4   3       4402.76       5319.81       366.05 o                         
 -20   4   3       2030.06       1872.45       203.65 o                         
 -18   4   3       1609.20       1523.06       286.61 o                         
 -16   4   3         43.27       -105.18       105.18 o                         
 -14   4   3       6138.82       6066.87       377.21 o                         
 -12   4   3       8032.89       7002.96       400.88 o                         
 -10   4   3      18953.50      17313.97       508.28 o                         
  -8   4   3      44488.88      44007.94      1011.84 o                         
  -6   4   3      15652.02      16849.30       439.66 o                         
  -4   4   3        495.20        509.32       124.77 o                         
  -2   4   3        490.63        589.73       113.43 o                         
   0   4   3       3566.84       3548.35       211.35 o                         
   2   4   3      23579.82      25089.32       611.18 o                         
   4   4   3      26800.10      27875.99       678.50 o                         
   6   4   3      30896.36      31754.32       765.37 o                         
   8   4   3      15548.32      15027.86       481.14 o                         
  10   4   3       9349.83       9992.32       388.71 o                         
  12   4   3       3582.07       3611.76       226.26 o                         
  14   4   3        571.52        612.41       149.10 o                         
  16   4   3       9077.06       8386.50       382.80 o                         
  18   4   3       4038.85       3541.26       343.07 o                         
  20   4   3       1855.99       2002.96       325.70 o                         
  22   4   3       4726.95       4467.03       432.36 o                         
  24   4   3       2944.81       3518.47       430.00 o                         
  26   4   3        371.76        880.02       342.41 o                         
  28   4   3          1.72        -12.27       399.94 o                         
 -31   5   3        131.76        127.28       320.81 o                         
 -29   5   3         92.09        -51.77       269.19 o                         
 -27   5   3        174.50       -108.38       242.77 o                         
 -25   5   3         32.78       -169.95       216.37 o                         
 -23   5   3        963.51        749.34       234.99 o                         
 -21   5   3        870.12        884.11       197.86 o                         
 -19   5   3          4.69       -117.04       155.69 o                         
 -17   5   3       1890.07       1718.55       233.49 o                         
 -15   5   3       5761.63       4302.58       231.83 o                         
 -13   5   3      14848.70      13166.61       376.49 o                         
 -11   5   3       4210.46       3231.45       199.50 o                         
  -9   5   3         65.41        -75.08        75.08 o                         
  -7   5   3       5409.44       4837.00       187.45 o                         
  -5   5   3          9.53         42.50        79.61 o                         
  -3   5   3       3628.42       3733.53       218.47 o                         
  -1   5   3        485.88        827.17       170.51 o                         
   1   5   3       3283.72       4248.16       233.41 o                         
   3   5   3         28.81         52.71       110.34 o                         
   5   5   3       2438.80       3009.88       216.59 o                         
   7   5   3        569.10        540.89       112.22 o                         
   9   5   3       7794.33       7855.76       378.62 o                         
  11   5   3       3397.23       3013.50       212.18 o                         
  13   5   3        668.01        398.39       159.16 o                         
  15   5   3       9759.13       8412.81       373.12 o                         
  17   5   3       1053.40        645.78       201.56 o                         
  19   5   3       1994.98       2152.19       281.87 o                         
  21   5   3          1.16        136.61       248.64 o                         
  23   5   3        137.22       -121.49       261.18 o                         
  25   5   3         39.78        607.68       367.12 o                         
  27   5   3          2.62         55.33       377.36 o                         
 -30   6   3        324.80        598.12       348.57 o                         
 -28   6   3        534.18        335.17       291.33 o                         
 -26   6   3       2344.40       2599.48       335.67 o                         
 -24   6   3       4594.07       4543.53       450.54 o                         
 -22   6   3       4980.18       5866.01       558.53 o                         
 -20   6   3       1480.02       1450.86       222.60 o                         
 -18   6   3        627.70        562.74       171.36 o                         
 -16   6   3        120.04        -99.15       141.81 o                         
 -14   6   3        538.95        200.69       160.59 o                         
 -12   6   3       4252.59       3412.72       197.44 o                         
 -10   6   3       1339.31        902.52       143.35 o                         
  -8   6   3      11021.27       9547.34       320.28 o                         
  -6   6   3      13673.59      13158.27       386.87 o                         
  -4   6   3       8140.28       9577.15       334.71 o                         
  -2   6   3       3419.25       3309.81       228.60 o                         
   0   6   3      16725.01      19457.88       581.88 o                         
   2   6   3        282.93        313.23       121.96 o                         
   4   6   3       3816.39       4239.36       262.98 o                         
   6   6   3      14785.38      15202.37       506.76 o                         
   8   6   3       6494.39       6575.94       388.09 o                         
  10   6   3       1704.48       1551.38       180.44 o                         
  12   6   3        189.14        231.33       139.87 o                         
  14   6   3       1266.01       1640.63       251.05 o                         
  16   6   3          6.98        189.13       173.78 o                         
  18   6   3       2451.32       1752.32       265.34 o                         
  20   6   3       9119.82       8938.57       670.46 o                         
  22   6   3       1946.31       1756.13       335.26 o                         
  24   6   3        163.43        215.60       302.10 o                         
  26   6   3          4.60        478.82       409.79 o                         
  28   6   3        345.97       -266.60       408.24 o                         
 -29   7   3        621.05       1502.12       408.67 o                         
 -27   7   3        310.66        283.67       324.23 o                         
 -25   7   3          9.71        130.76       285.64 o                         
 -23   7   3        234.35        378.68       234.16 o                         
 -21   7   3         37.27         50.81       173.24 o                         
 -19   7   3       5656.11       6390.27       330.40 o                         
 -17   7   3       5419.56       5689.73       411.94 o                         
 -15   7   3       3548.15       3491.88       279.55 o                         
 -13   7   3       9436.45       8618.09       308.64 o                         
 -11   7   3       2889.35       2665.66       189.30 o                         
  -9   7   3       2842.35       3283.29       226.67 o                         
  -7   7   3        556.02        687.16       119.88 o                         
  -5   7   3      19632.85      20714.90       790.90 o                         
  -3   7   3      40506.59      45676.51      1713.47 o                         
  -1   7   3      35648.42      42025.00      1113.48 o                         
   1   7   3      14934.96      14651.94       498.51 o                         
   3   7   3        670.78        487.19       164.20 o                         
   5   7   3       3227.28       3449.89       255.39 o                         
   7   7   3       3533.90       3705.33       327.42 o                         
   9   7   3       3741.49       3150.15       361.05 o                         
  11   7   3      10650.45       9963.36       435.75 o                         
  13   7   3       9302.50       9884.06       513.56 o                         
  15   7   3       1916.43       1449.02       380.61 o                         
  17   7   3       7774.13       8748.60       507.48 o                         
  19   7   3       5878.32       5991.39       457.57 o                         
  21   7   3        503.29        435.01       453.32 o                         
  23   7   3         39.58        -91.75       342.52 o                         
  25   7   3        433.75        798.45       329.00 o                         
  27   7   3        497.07        956.20       441.48 o                         
 -28   8   3          9.55        196.17       353.85 o                         
 -26   8   3        126.74        -43.79       302.03 o                         
 -24   8   3        180.11        417.69       297.78 o                         
 -22   8   3        451.04        303.83       232.25 o                         
 -20   8   3         11.85        -30.00       216.59 o                         
 -18   8   3          0.72        -91.77       253.67 o                         
 -16   8   3        153.47         81.05       148.60 o                         
 -14   8   3          3.98        -47.58       119.54 o                         
 -12   8   3       1402.09       1187.52       151.85 o                         
 -10   8   3        395.30        228.54       137.78 o                         
  -8   8   3         89.73         63.81       126.88 o                         
  -6   8   3        183.71        183.15       194.34 o                         
  -4   8   3       1407.55       1415.07       270.51 o                         
  -2   8   3         97.89          3.41       130.55 o                         
   0   8   3        412.48        348.00       142.25 o                         
   2   8   3         29.54        181.78       142.34 o                         
   4   8   3          1.39        101.96       172.74 o                         
   6   8   3       1444.85       1237.22       250.25 o                         
   8   8   3       2726.11       2539.49       303.77 o                         
  10   8   3         66.17        172.94       201.99 o                         
  12   8   3       2555.10       2606.53       311.28 o                         
  14   8   3        463.53        473.39       236.75 o                         
  16   8   3       1880.67       1478.48       346.15 o                         
  18   8   3       1494.53       1725.16       287.49 o                         
  20   8   3         24.36        -98.89       257.01 o                         
  22   8   3        607.87        152.64       373.28 o                         
  24   8   3        372.40         27.53       316.42 o                         
  26   8   3          0.60       -299.73       299.73 o                         
 -27   9   3        459.60        223.51       568.95 o                         
 -25   9   3         32.10       -243.06       362.75 o                         
 -23   9   3        236.31        313.39       310.95 o                         
 -21   9   3        342.99        449.45       249.65 o                         
 -19   9   3        171.91         18.04       221.42 o                         
 -17   9   3        884.38        681.53       209.48 o                         
 -15   9   3       2016.12       2468.17       254.98 o                         
 -13   9   3       2627.80       2501.04       248.50 o                         
 -11   9   3       2970.21       2717.16       245.03 o                         
  -9   9   3       4102.73       4264.01       384.92 o                         
  -7   9   3       3146.30       3312.11       423.26 o                         
  -5   9   3      24995.74      28220.06       832.09 o                         
  -3   9   3      11894.97      14173.23       528.15 o                         
  -1   9   3      25059.98      28275.75       841.90 o                         
   1   9   3      20927.18      22149.91       703.68 o                         
   3   9   3       2898.15       3461.86       280.97 o                         
   5   9   3       3405.59       4175.77       318.03 o                         
   7   9   3        129.32        189.98       173.70 o                         
   9   9   3       5002.76       5774.25       561.12 o                         
  11   9   3       1990.91       1857.31       320.15 o                         
  13   9   3       9060.32       8775.73       532.75 o                         
  15   9   3       7936.24       7873.17       524.31 o                         
  17   9   3        310.13        448.34       274.39 o                         
  19   9   3        953.17        670.17       289.72 o                         
  21   9   3        729.26        555.82       304.63 o                         
  23   9   3        350.48       1122.43       398.98 o                         
  25   9   3        785.46        550.05       537.33 o                         
 -26  10   3       1762.51       2848.94       603.47 o                         
 -24  10   3        958.85        601.16       533.22 o                         
 -22  10   3       1472.24       1257.21       359.87 o                         
 -20  10   3       2836.85       2875.44       488.68 o                         
 -18  10   3        524.79        490.43       255.22 o                         
 -16  10   3          1.43        143.30       238.17 o                         
 -14  10   3        499.16        296.23       233.44 o                         
 -12  10   3       5908.72       4753.44       376.44 o                         
 -10  10   3       2444.51       2673.75       251.20 o                         
  -8  10   3        661.82        497.55       183.79 o                         
  -6  10   3      10462.23       9528.16       485.75 o                         
  -4  10   3       8768.50       9485.52       440.54 o                         
  -2  10   3        737.73        567.26       188.82 o                         
   0  10   3          4.89       -165.33       165.33 o                         
   2  10   3       3792.01       4542.54       330.34 o                         
   4  10   3      10145.63      12541.01       521.00 o                         
   6  10   3       7704.59       9675.43       475.46 o                         
   8  10   3       3301.87       3319.70       382.93 o                         
  10  10   3        539.32        789.60       277.20 o                         
  12  10   3         17.80        174.41       243.96 o                         
  14  10   3        134.98       -239.53       270.77 o                         
  16  10   3        827.78        873.49       507.05 o                         
  18  10   3       1793.48       2039.48       612.75 o                         
  20  10   3       1956.92       2280.10       349.40 o                         
  22  10   3        391.12        217.94       327.27 o                         
  24  10   3        537.39        -23.71       337.20 o                         
 -25  11   3         36.95        220.12       706.91 o                         
 -23  11   3        238.26        223.18       461.62 o                         
 -21  11   3          1.88       -349.91       349.91 o                         
 -19  11   3         90.40        -10.50       359.31 o                         
 -17  11   3          5.57        109.78       366.45 o                         
 -15  11   3       1133.15        956.46       572.73 o                         
 -13  11   3       4076.89       3463.97       401.18 o                         
 -11  11   3         11.01       -138.08       197.26 o                         
  -9  11   3         99.65        -11.79       198.13 o                         
  -7  11   3         59.31         -0.33       238.98 o                         
  -5  11   3        210.13          0.58       206.42 o                         
  -3  11   3        332.01        455.09       218.63 o                         
  -1  11   3       2051.98       2338.35       273.57 o                         
   1  11   3       2897.54       3584.08       662.29 o                         
   3  11   3       2026.85       2368.51       260.65 o                         
   5  11   3       1289.91       1077.40       229.34 o                         
   7  11   3        750.56        858.79       262.73 o                         
   9  11   3         99.13        -42.90       234.25 o                         
  11  11   3         18.71        -79.42       241.77 o                         
  13  11   3         10.57        166.59       267.21 o                         
  15  11   3         96.75        318.64       297.75 o                         
  17  11   3        907.37        664.20       324.70 o                         
  19  11   3        146.44        205.49       311.76 o                         
  21  11   3        462.45        399.03       330.12 o                         
  23  11   3         22.94        348.14       509.31 o                         
 -22  12   3       3527.13       6164.44      1700.50 o                         
 -20  12   3       2439.49       1924.04       488.96 o                         
 -18  12   3       1627.45        775.36       422.43 o                         
 -16  12   3        449.58        402.22       408.28 o                         
 -14  12   3       3986.10       4305.03       566.65 o                         
 -12  12   3      12768.26      12109.95       700.29 o                         
 -10  12   3      14012.60      12696.51       691.69 o                         
  -8  12   3      18877.93      20534.17      1158.46 o                         
  -6  12   3        820.07        804.83       250.95 o                         
  -4  12   3         47.98        -46.86       223.94 o                         
  -2  12   3       1332.85       1721.37       297.00 o                         
   0  12   3       1334.52       1400.63       289.69 o                         
   2  12   3       7113.18       7007.86       492.78 o                         
   4  12   3       7716.57       8195.60       461.61 o                         
   6  12   3      13954.49      13284.92       573.01 o                         
   8  12   3       6181.12       5849.01       468.42 o                         
  10  12   3        842.37        875.27       350.99 o                         
  12  12   3        375.82        -38.77       275.12 o                         
  14  12   3        879.46        227.37       296.80 o                         
  16  12   3       2879.41       2626.21       407.05 o                         
  18  12   3       2131.75       1913.64       383.87 o                         
  20  12   3        817.46       1025.92       408.01 o                         
 -21  13   3        215.80        623.85       779.82 o                         
 -19  13   3        444.99        250.50       430.59 o                         
 -17  13   3        289.93        477.54       682.58 o                         
 -15  13   3       2538.52       1569.22       484.21 o                         
 -13  13   3        698.32       -167.72       451.85 o                         
 -11  13   3        140.65       -198.35       297.48 o                         
  -9  13   3        313.78        371.57       307.32 o                         
  -7  13   3       3712.00       4717.68       483.81 o                         
  -5  13   3       1864.50       2159.41       396.82 o                         
  -3  13   3        166.96        392.28       313.98 o                         
  -1  13   3        675.74        900.69       287.83 o                         
   1  13   3        331.09        231.18       262.38 o                         
   3  13   3        372.00        482.78       273.57 o                         
   5  13   3       1204.16       1060.72       307.33 o                         
   7  13   3         87.34        383.30       303.60 o                         
   9  13   3         81.14       -295.50       301.49 o                         
  11  13   3       1438.76       2083.46       402.36 o                         
  13  13   3       4593.68       4561.25       497.61 o                         
  15  13   3       1890.28       1740.34       382.43 o                         
  17  13   3        967.04        707.99       344.39 o                         
  19  13   3        125.54        160.03       355.99 o                         
 -18  14   3         30.11        144.97       461.94 o                         
 -16  14   3       1305.92       1082.48       496.27 o                         
 -14  14   3        803.81       1029.23       490.68 o                         
 -12  14   3       1050.75        569.38       412.24 o                         
 -10  14   3       2015.54       1861.18       419.37 o                         
  -8  14   3       1214.02       1498.41       408.56 o                         
  -6  14   3       4095.84       4109.80       556.23 o                         
  -4  14   3       2470.23       2388.19       444.96 o                         
  -2  14   3         39.49        150.03       345.43 o                         
   0  14   3        613.16        488.73       349.72 o                         
   2  14   3       3169.12       2993.37       451.62 o                         
   4  14   3       9565.65       8850.81       875.95 o                         
   6  14   3       6795.57       6779.86       796.01 o                         
   8  14   3       3456.61       3960.06       456.36 o                         
  10  14   3        567.81        649.83       393.30 o                         
  12  14   3        778.39        435.61       426.26 o                         
  14  14   3        601.40        610.51       437.80 o                         
  16  14   3        119.74        396.75       531.47 o                         
 -15  15   3        970.75        327.04       491.03 o                         
 -13  15   3       1985.76        664.35       594.63 o                         
 -11  15   3       3611.12       2765.82       515.64 o                         
  -9  15   3         61.99        125.33       381.28 o                         
  -7  15   3        312.96        557.29       412.13 o                         
  -5  15   3       2436.82       2548.77       480.12 o                         
  -3  15   3       7333.64       7813.95       678.26 o                         
  -1  15   3       7434.08       9047.48      1068.60 o                         
   1  15   3       7038.81       8668.86       692.40 o                         
   3  15   3       3614.17       2686.53       486.61 o                         
   5  15   3        213.23        503.79       389.78 o                         
   7  15   3         31.67       -133.40       376.84 o                         
   9  15   3        371.17        541.29       530.11 o                         
  11  15   3       1179.71        465.63       637.06 o                         
  13  15   3       1500.99        981.87       635.45 o                         
 -12  16   3         17.79       -163.53       518.14 o                         
 -10  16   3          0.87       -342.56       383.96 o                         
  -8  16   3        874.50        511.28       423.34 o                         
  -6  16   3          7.47        -36.47       400.39 o                         
  -4  16   3         99.91        -95.92       399.49 o                         
  -2  16   3          0.01       -263.06       372.42 o                         
   0  16   3        367.27        315.06       383.66 o                         
   2  16   3        385.00        -80.80       384.59 o                         
   4  16   3         90.47       -141.06       388.98 o                         
   6  16   3         47.96        -36.47       511.36 o                         
   8  16   3       1051.49       1354.00       597.04 o                         
  10  16   3        555.24        441.77       916.34 o                         
  -5  17   3        368.98       -473.23       473.23 o                         
  -3  17   3       3572.14       3041.67       650.61 o                         
  -1  17   3       4956.68       5086.88       903.21 o                         
   1  17   3       2225.09       2311.72       628.19 o                         
   3  17   3       2076.67       1883.86       597.12 o                         
 -32   0   4       2250.52       4547.63       745.01 o                         
 -30   0   4       3661.12       6434.65       753.27 o                         
 -28   0   4        767.47       1256.67       420.41 o                         
 -26   0   4        384.90        292.99       633.89 o                         
 -24   0   4       1849.88       2761.59       453.35 o                         
 -22   0   4       1975.70       2482.67       410.29 o                         
 -20   0   4      17164.43      14876.39       842.41 o                         
 -18   0   4      17044.09      16266.10       692.59 o                         
 -16   0   4       7892.68       8068.47       386.65 o                         
 -14   0   4       3591.56       3373.01       295.49 o                         
 -12   0   4       4562.01       4313.18       270.73 o                         
 -10   0   4      11803.23       9891.23       389.43 o                         
  -8   0   4       1697.05       1168.38       163.71 o                         
  -6   0   4       1715.17       1847.74       194.10 o                         
  -4   0   4       1176.91        341.33       224.85 o                         
  -2   0   4      22296.49      19734.57       712.12 o                         
   0   0   4       3715.16       5499.81       597.01 o                         
   2   0   4      42379.83      59066.02      1879.59 o                         
   4   0   4      16833.66      25056.80       971.17 o                         
   6   0   4          0.54        197.84       247.70 o                         
   8   0   4       1613.59       2662.85       289.11 o                         
  10   0   4      46615.60      60593.41      1969.09 o                         
  12   0   4      49147.17      49486.01      1672.90 o                         
  14   0   4       8351.01       7506.77       495.83 o                         
  16   0   4       9841.92       9831.57       724.84 o                         
  18   0   4       1296.55       1399.76       410.20 o                         
  20   0   4         36.69       -324.22       324.22 o                         
  22   0   4       1688.44       2078.26       701.62 o                         
  24   0   4       4064.37       4979.33       707.63 o                         
  26   0   4       3903.33       5048.14       775.47 o                         
  28   0   4       1179.78       2532.69       639.51 o                         
 -31   1   4         91.41        223.65       313.44 o                         
 -29   1   4        698.73        495.46       339.67 o                         
 -27   1   4        351.64        524.85       273.43 o                         
 -25   1   4       1188.10       2169.20       311.53 o                         
 -23   1   4         26.95       -103.55       194.30 o                         
 -21   1   4       1852.34       1590.76       239.08 o                         
 -19   1   4        144.56        295.57       138.06 o                         
 -17   1   4        158.88        196.89       115.19 o                         
 -15   1   4       7063.63       6233.73       318.49 o                         
 -13   1   4       7517.76       7032.71       259.29 o                         
 -11   1   4        700.32        512.14        94.87 o                         
  -9   1   4      13735.50      12013.06       326.69 o                         
  -7   1   4       2388.21       2354.01       149.25 o                         
  -5   1   4       6373.72       6308.14       227.24 o                         
  -3   1   4       1977.30       2344.52       252.32 o                         
  -1   1   4       7576.03       8446.92       299.98 o                         
   1   1   4        163.87         42.90        99.56 o                         
   3   1   4      15343.30      18726.64       489.65 o                         
   5   1   4      92802.59     111427.52      2260.12 o                         
   7   1   4       1955.86       2050.17       196.20 o                         
   9   1   4       1268.00       1416.49       149.88 o                         
  11   1   4         50.30        237.46       121.95 o                         
  13   1   4       1358.85       1721.58       216.81 o                         
  15   1   4        331.29       -117.27       153.03 o                         
  17   1   4          3.74         49.55       199.00 o                         
  19   1   4         20.34        415.18       241.13 o                         
  21   1   4       1275.99       1041.24       313.46 o                         
  23   1   4         12.22         15.52       288.67 o                         
  25   1   4        106.63       -382.14       382.14 o                         
  27   1   4         33.06        412.85       375.52 o                         
 -32   2   4        199.43        301.32       340.43 o                         
 -30   2   4        201.86        301.53       307.64 o                         
 -28   2   4        687.47        684.76       318.63 o                         
 -26   2   4        266.10        186.50       228.52 o                         
 -24   2   4         31.31          0.88       307.40 o                         
 -22   2   4         31.46        213.13       179.94 o                         
 -20   2   4         12.21         51.59       146.21 o                         
 -18   2   4       4853.27       4589.25       249.90 o                         
 -16   2   4      15774.38      15199.27       458.63 o                         
 -14   2   4      24034.72      25564.59       610.35 o                         
 -12   2   4        368.26        480.09       143.15 o                         
 -10   2   4        907.37       1926.37       132.23 o                         
  -8   2   4      15538.73      15327.81       434.06 o                         
  -6   2   4       1523.20       1459.78       167.35 o                         
  -4   2   4         30.74       -121.06       277.81 o                         
  -2   2   4      25037.17      24612.06       763.20 o                         
   0   2   4       6332.60       6969.95       310.39 o                         
   2   2   4      20675.66      18137.43       482.43 o                         
   4   2   4      21214.94      21655.71       563.24 o                         
   6   2   4        186.42        266.46       114.38 o                         
   8   2   4      15300.05      14945.92       561.09 o                         
  10   2   4       5246.74       4800.57       330.27 o                         
  12   2   4      18846.52      19307.62       555.84 o                         
  14   2   4       5511.55       6241.90       462.30 o                         
  16   2   4       2423.65       2263.77       233.87 o                         
  18   2   4       2001.61       1703.48       305.55 o                         
  20   2   4        142.76        222.97       259.85 o                         
  22   2   4        127.14       -126.86       313.43 o                         
  24   2   4        289.00        529.66       321.32 o                         
  26   2   4        819.65        606.80       361.56 o                         
  28   2   4       1183.47       1230.02       481.42 o                         
 -31   3   4         73.86         17.00       328.99 o                         
 -29   3   4        164.21        514.64       319.39 o                         
 -27   3   4        867.60       1177.35       278.25 o                         
 -25   3   4       1363.96       2172.56       299.78 o                         
 -23   3   4       3426.88       3570.28       319.23 o                         
 -21   3   4       2054.87       1763.00       232.24 o                         
 -19   3   4         95.42        120.59       168.04 o                         
 -17   3   4          6.89       -118.47       118.47 o                         
 -15   3   4          5.88        -63.76       116.66 o                         
 -13   3   4      10218.54      11099.00       340.18 o                         
 -11   3   4       2353.35       2975.27       302.86 o                         
  -9   3   4       7755.91       6523.45       227.54 o                         
  -7   3   4      17575.24      20069.86       828.82 o                         
  -5   3   4      11412.29      11493.55       489.96 o                         
  -3   3   4         20.14        575.81       131.08 o                         
  -1   3   4      26248.12      27362.00       749.64 o                         
   1   3   4      19605.17      20663.21       665.37 o                         
   3   3   4      33171.08      32249.85       778.99 o                         
   5   3   4      21234.03      19028.82       514.37 o                         
   7   3   4      19908.22      18058.96       506.76 o                         
   9   3   4      15187.41      13443.28       474.82 o                         
  11   3   4       6794.24       6403.93       391.81 o                         
  13   3   4        231.60        397.85       146.64 o                         
  15   3   4          7.36         38.31       165.71 o                         
  17   3   4        518.94        682.69       236.44 o                         
  19   3   4       2001.52       2300.62       298.40 o                         
  21   3   4         98.53         10.65       266.44 o                         
  23   3   4       2215.27       3516.56       422.94 o                         
  25   3   4       1471.63       1614.64       383.58 o                         
  27   3   4         75.75        -53.91       409.58 o                         
 -30   4   4         76.23          6.82       319.66 o                         
 -28   4   4        325.13        -92.52       288.85 o                         
 -26   4   4        244.18        -44.15       265.03 o                         
 -24   4   4        423.50        102.53       247.64 o                         
 -22   4   4        236.70        192.63       196.44 o                         
 -20   4   4        187.77        103.12       179.11 o                         
 -18   4   4        944.63        630.06       178.91 o                         
 -16   4   4        148.53         33.13       122.16 o                         
 -14   4   4       1403.69       1144.26       142.90 o                         
 -12   4   4         15.78         72.85       104.81 o                         
 -10   4   4        236.42        100.71        89.20 o                         
  -8   4   4          4.29         39.00       112.06 o                         
  -6   4   4        223.97        175.01       104.39 o                         
  -4   4   4        327.48        422.91       182.38 o                         
  -2   4   4         36.16        178.88       114.68 o                         
   0   4   4       2139.78       2633.74       203.84 o                         
   2   4   4      13900.19      14222.66       407.30 o                         
   4   4   4       4198.29       3572.05       250.80 o                         
   6   4   4        336.55        167.25       111.03 o                         
   8   4   4        178.37        275.57       120.32 o                         
  10   4   4       2017.47       1752.55       319.73 o                         
  12   4   4       1149.88       1282.27       174.87 o                         
  14   4   4       1102.19        884.59       188.73 o                         
  16   4   4         39.68        238.18       171.64 o                         
  18   4   4       2700.51       2056.07       431.02 o                         
  20   4   4         51.41       -233.89       233.89 o                         
  22   4   4          2.56       -173.72       272.88 o                         
  24   4   4        464.74         89.43       471.80 o                         
  26   4   4        202.66       -121.51       395.04 o                         
 -29   5   4       1032.01       1530.61       378.19 o                         
 -27   5   4       1935.70       2405.30       384.50 o                         
 -25   5   4       1859.92       2526.12       371.13 o                         
 -23   5   4       1151.30       1556.35       310.61 o                         
 -21   5   4       1138.58        675.68       260.37 o                         
 -19   5   4        468.46        345.56       191.68 o                         
 -17   5   4        203.62        189.43       166.98 o                         
 -15   5   4        355.45        113.98       143.44 o                         
 -13   5   4        121.41        -57.84       109.82 o                         
 -11   5   4       9159.19       7878.58       468.73 o                         
  -9   5   4       8225.37       6371.83       260.45 o                         
  -7   5   4       2216.70       1777.49       160.34 o                         
  -5   5   4       6754.21       5516.46       277.26 o                         
  -3   5   4        602.21        556.05       134.31 o                         
  -1   5   4         30.53        302.45       119.98 o                         
   1   5   4       2210.26       2381.64       189.56 o                         
   3   5   4      13633.33      14654.20       425.07 o                         
   5   5   4       7547.83       8506.73       304.97 o                         
   7   5   4       4397.30       6472.55       295.44 o                         
   9   5   4      14035.73      15511.26       473.79 o                         
  11   5   4        871.09       1243.24       196.88 o                         
  13   5   4         56.48        292.24       172.06 o                         
  15   5   4       2405.37       1838.46       231.17 o                         
  17   5   4       7946.28       7297.79       439.66 o                         
  19   5   4       2826.83       3032.21       595.95 o                         
  21   5   4       3301.77       3216.91       405.93 o                         
  23   5   4        341.97        654.17       321.58 o                         
  25   5   4          8.04       -395.54       395.54 o                         
  27   5   4          4.25       -384.85       384.85 o                         
 -30   6   4        744.70        834.70       394.93 o                         
 -28   6   4        503.17        909.49       352.25 o                         
 -26   6   4        253.18        324.52       315.23 o                         
 -24   6   4          6.96       -171.26       296.24 o                         
 -22   6   4        440.88         77.01       257.33 o                         
 -20   6   4       1390.67       1884.50       259.19 o                         
 -18   6   4       1914.60       1727.89       270.68 o                         
 -16   6   4       8501.99       8360.26       404.73 o                         
 -14   6   4       4045.12       4644.87       309.50 o                         
 -12   6   4       4019.56       4174.06       321.70 o                         
 -10   6   4        208.97        225.16       140.93 o                         
  -8   6   4       2371.93       2196.96       180.79 o                         
  -6   6   4       6992.46       7296.21       323.18 o                         
  -4   6   4      15250.42      14687.68       489.62 o                         
  -2   6   4       2568.42       2894.68       215.61 o                         
   0   6   4       5909.33       5899.34       364.14 o                         
   2   6   4       3477.26       3780.95       400.53 o                         
   4   6   4        766.27        713.52       161.71 o                         
   6   6   4          0.50        -98.89       126.86 o                         
   8   6   4        374.25        404.42       159.26 o                         
  10   6   4       6073.26       5854.45       345.35 o                         
  12   6   4       5550.46       6118.19       455.75 o                         
  14   6   4      10885.12      10810.68       554.40 o                         
  16   6   4       8536.12       8468.77       452.34 o                         
  18   6   4        590.81        272.92       220.72 o                         
  20   6   4          1.46        129.53       259.01 o                         
  22   6   4        483.55        559.33       304.60 o                         
  24   6   4        507.20       1017.00       363.83 o                         
  26   6   4        929.70       1401.59       473.23 o                         
 -29   7   4         57.10        -36.17       337.26 o                         
 -27   7   4         70.88       -145.94       320.85 o                         
 -25   7   4        712.14        750.94       333.24 o                         
 -23   7   4        608.96        239.55       251.29 o                         
 -21   7   4        295.38        154.78       262.42 o                         
 -19   7   4         34.17        127.00       224.40 o                         
 -17   7   4       1417.69       1267.92       262.65 o                         
 -15   7   4          1.09       -140.75       157.54 o                         
 -13   7   4        119.93        -24.06       174.54 o                         
 -11   7   4         54.36         41.26       145.96 o                         
  -9   7   4       3587.38       3406.82       258.52 o                         
  -7   7   4       5732.87       5266.92       258.07 o                         
  -5   7   4       1591.32       1703.06       176.14 o                         
  -3   7   4        915.39        816.24       172.10 o                         
  -1   7   4        324.41        371.30       184.92 o                         
   1   7   4        129.60         77.42       127.82 o                         
   3   7   4         62.22         73.27       134.18 o                         
   5   7   4        955.71        816.92       170.79 o                         
   7   7   4         35.42        -20.39       149.48 o                         
   9   7   4       1434.79       1483.12       220.36 o                         
  11   7   4        143.12        183.05       220.86 o                         
  13   7   4        321.27         95.70       267.28 o                         
  15   7   4        288.95       -218.46       218.46 o                         
  17   7   4        592.91        508.23       234.99 o                         
  19   7   4       3109.28       2911.77       375.26 o                         
  21   7   4       1851.87       1705.66       379.72 o                         
  23   7   4        155.82        -20.90       317.74 o                         
  25   7   4         40.01        467.51       362.17 o                         
 -28   8   4        950.76       1330.57       396.60 o                         
 -26   8   4        666.80        223.18       439.28 o                         
 -24   8   4         99.44         95.86       363.20 o                         
 -22   8   4        991.70        671.73       292.52 o                         
 -20   8   4       2943.55       2899.51       355.26 o                         
 -18   8   4       6396.79       6804.37       759.36 o                         
 -16   8   4       4191.30       4061.55       358.30 o                         
 -14   8   4      10614.37      10214.35       459.47 o                         
 -12   8   4       3855.68       4273.92       341.60 o                         
 -10   8   4         39.13         42.24       155.05 o                         
  -8   8   4       3038.30       3163.62       302.46 o                         
  -6   8   4      21523.38      23310.15       829.24 o                         
  -4   8   4      24580.22      27402.88       936.96 o                         
  -2   8   4      25494.40      28972.68      1511.50 o                         
   0   8   4      24502.35      24330.80       904.13 o                         
   2   8   4       8428.33       8344.01       393.14 o                         
   4   8   4         77.08         82.69       155.92 o                         
   6   8   4        192.42        180.83       171.69 o                         
   8   8   4       5060.97       4729.23       338.92 o                         
  10   8   4       1085.42       1448.32       233.77 o                         
  12   8   4       2560.23       2120.26       406.51 o                         
  14   8   4      13511.95      13758.06       657.16 o                         
  16   8   4       7904.76       8072.22       537.09 o                         
  18   8   4       6580.32       7527.85       529.69 o                         
  20   8   4       1930.80       1687.91       355.86 o                         
  22   8   4        224.49         21.39       311.74 o                         
  24   8   4       2042.10       2299.30       451.15 o                         
 -27   9   4         11.17       -372.41       372.41 o                         
 -25   9   4         76.11       -129.07       354.60 o                         
 -23   9   4        465.69        234.61       322.13 o                         
 -21   9   4       1601.75       1552.41       309.75 o                         
 -19   9   4       2590.12       1781.79       300.73 o                         
 -17   9   4        527.53        420.01       250.36 o                         
 -15   9   4        458.13        -70.64       218.90 o                         
 -13   9   4         67.29        -18.56       279.98 o                         
 -11   9   4        325.14         64.41       235.49 o                         
  -9   9   4       4848.66       4941.79       394.82 o                         
  -7   9   4       7291.39       7616.04       456.28 o                         
  -5   9   4         29.42        182.37       196.17 o                         
  -3   9   4        193.64         49.07       200.69 o                         
  -1   9   4       2881.86       3884.48       364.80 o                         
   1   9   4       6232.28       5132.06       412.22 o                         
   3   9   4       3959.75       3285.44       358.15 o                         
   5   9   4       2629.37       3030.33       321.18 o                         
   7   9   4       1194.73       1175.97       230.04 o                         
   9   9   4        833.88        918.52       230.02 o                         
  11   9   4        214.11        -90.75       218.78 o                         
  13   9   4         28.44        497.97       322.16 o                         
  15   9   4        284.98        354.57       258.84 o                         
  17   9   4         53.11        316.25       334.48 o                         
  19   9   4         30.89        -20.80       252.88 o                         
  21   9   4         48.36        -41.06       299.19 o                         
  23   9   4         61.88        167.18       333.81 o                         
 -26  10   4         36.13        697.92       778.76 o                         
 -24  10   4          1.25       -327.29       376.54 o                         
 -22  10   4          7.41        233.91       334.91 o                         
 -20  10   4        938.56        538.82       334.74 o                         
 -18  10   4       1075.46        746.64       317.54 o                         
 -16  10   4       3032.33       3193.06       526.13 o                         
 -14  10   4       3008.06       2159.02       378.76 o                         
 -12  10   4       1479.12       1075.39       267.75 o                         
 -10  10   4        479.71        651.66       244.09 o                         
  -8  10   4       3598.74       3441.03       438.32 o                         
  -6  10   4        953.23        612.25       324.09 o                         
  -4  10   4      25560.98      26749.00      1180.29 o                         
  -2  10   4      11979.64      13123.82       650.33 o                         
   0  10   4      10669.23      12443.55       617.26 o                         
   2  10   4       4086.25       4166.66       402.81 o                         
   4  10   4         97.13        273.37       302.40 o                         
   6  10   4        211.44        200.85       238.61 o                         
   8  10   4       1075.94        718.78       270.10 o                         
  10  10   4      12554.10      11205.31       655.01 o                         
  12  10   4       1710.05       1233.04       368.73 o                         
  14  10   4        984.31        449.08       366.78 o                         
  16  10   4        539.76        362.54       290.06 o                         
  18  10   4        514.99        458.71       364.72 o                         
  20  10   4         87.81       -270.29       289.34 o                         
  22  10   4        437.53        332.27       337.14 o                         
 -23  11   4       1244.34        699.53       483.00 o                         
 -21  11   4       1372.63       1586.17       475.51 o                         
 -19  11   4        517.77        656.25       347.85 o                         
 -17  11   4        119.68         -6.18       293.69 o                         
 -15  11   4        867.80        703.71       310.28 o                         
 -13  11   4       5139.29       4075.49       448.50 o                         
 -11  11   4      12944.35      11052.60       807.73 o                         
  -9  11   4       2388.23       2169.87       331.29 o                         
  -7  11   4         42.75         70.56       235.14 o                         
  -5  11   4        326.97         19.40       234.11 o                         
  -3  11   4       1688.60       1774.39       318.90 o                         
  -1  11   4       1803.43       1430.80       302.18 o                         
   1  11   4       1650.48       1223.60       297.14 o                         
   3  11   4       3584.62       4194.23       510.51 o                         
   5  11   4       4687.90       4223.20       428.17 o                         
   7  11   4       7358.84       7586.12       558.39 o                         
   9  11   4       5017.67       5004.87       483.14 o                         
  11  11   4         43.06       -187.90       315.16 o                         
  13  11   4        143.79       -375.90       375.90 o                         
  15  11   4        411.87        514.10       401.17 o                         
  17  11   4       1195.01       1561.22       449.79 o                         
  19  11   4       2188.88       2486.76       529.27 o                         
  21  11   4       4552.39       3950.89       578.72 o                         
 -22  12   4        224.73        327.54       475.05 o                         
 -20  12   4        215.53       -450.01       450.01 o                         
 -18  12   4         51.87       -304.58       383.71 o                         
 -16  12   4         52.75         -0.87       386.82 o                         
 -14  12   4        131.52         44.38       304.68 o                         
 -12  12   4       1414.40       1635.81       365.65 o                         
 -10  12   4       1459.76       1710.16       314.85 o                         
  -8  12   4       1438.62       1867.59       348.22 o                         
  -6  12   4        127.92       -128.00       253.86 o                         
  -4  12   4       1577.98       1297.56       307.05 o                         
  -2  12   4        153.62        239.78       267.17 o                         
   0  12   4        343.03        158.64       264.74 o                         
   2  12   4          3.18        160.41       256.86 o                         
   4  12   4        213.64         76.07       324.74 o                         
   6  12   4        672.05        956.87       321.45 o                         
   8  12   4         85.88         94.79       420.88 o                         
  10  12   4        462.73        -14.56       306.25 o                         
  12  12   4        573.74        618.95       366.33 o                         
  14  12   4        848.05        750.45       490.12 o                         
  16  12   4        131.57        305.97       411.20 o                         
  18  12   4        524.37        576.52       422.66 o                         
 -19  13   4        537.30        576.00       490.74 o                         
 -17  13   4        733.38        522.47       481.03 o                         
 -15  13   4       3117.65       2779.64       561.20 o                         
 -13  13   4       6519.68       5568.66       599.70 o                         
 -11  13   4       4380.60       4811.90       522.63 o                         
  -9  13   4       7185.11       6564.06       572.16 o                         
  -7  13   4       6889.72       8653.08       561.96 o                         
  -5  13   4        451.83        767.59       291.96 o                         
  -3  13   4        727.27        715.42       357.64 o                         
  -1  13   4        779.61       1366.81       311.12 o                         
   1  13   4         17.74        -40.69       265.60 o                         
   3  13   4        844.54       1260.28       326.95 o                         
   5  13   4       2094.74       2456.63       533.91 o                         
   7  13   4       3651.98       3707.54       711.30 o                         
   9  13   4       2969.62       2843.83       463.92 o                         
  11  13   4       1100.44       1423.01       427.19 o                         
  13  13   4          0.11        356.85       416.79 o                         
  15  13   4        458.17        694.06       440.89 o                         
  17  13   4       1118.24       1393.81       557.50 o                         
 -18  14   4       1927.25       1825.12       571.82 o                         
 -16  14   4       1778.88       1532.85       555.74 o                         
 -14  14   4       1129.15        652.88       480.95 o                         
 -12  14   4        523.45        573.25       400.26 o                         
 -10  14   4        932.56       1049.43       395.26 o                         
  -8  14   4        162.68        -57.20       329.63 o                         
  -6  14   4       3285.39       2190.50       449.61 o                         
  -4  14   4       2814.97       2872.95       463.61 o                         
  -2  14   4       3566.26       3822.57       496.86 o                         
   0  14   4       4203.59       3767.50       431.34 o                         
   2  14   4       4302.19       3530.81       433.05 o                         
   4  14   4       1013.54        764.00       332.12 o                         
   6  14   4        358.34        190.35       336.79 o                         
   8  14   4       3751.54       3959.04       536.29 o                         
  10  14   4       1264.24       1236.52       485.01 o                         
  12  14   4       1894.81       1523.07      1289.27 o                         
  14  14   4       1461.99       1428.21       495.29 o                         
 -15  15   4        442.95       -235.97       473.39 o                         
 -13  15   4        820.86        774.00       604.92 o                         
 -11  15   4       1063.36       1359.23       448.82 o                         
  -9  15   4        548.83        435.93       462.79 o                         
  -7  15   4         16.61        376.00       388.47 o                         
  -5  15   4        262.14        462.92       386.80 o                         
  -3  15   4         52.84        130.22       381.14 o                         
  -1  15   4        403.95        257.11       360.96 o                         
   1  15   4         11.59        114.88       364.63 o                         
   3  15   4          8.10        551.62       407.77 o                         
   5  15   4        751.70        231.38       379.99 o                         
   7  15   4          4.46        215.86       396.01 o                         
   9  15   4         63.18        202.60       574.50 o                         
  11  15   4         52.98        421.07       415.06 o                         
 -10  16   4       1425.81        768.58       438.77 o                         
  -8  16   4         42.01       -403.71       403.71 o                         
  -6  16   4        476.95        102.34       450.02 o                         
  -4  16   4       4044.56       3931.16       563.85 o                         
  -2  16   4      11085.32      11630.12       826.35 o                         
   0  16   4       5628.92       6048.49       639.96 o                         
   2  16   4        880.78       1306.18       487.50 o                         
   4  16   4        256.72        329.98       416.80 o                         
   6  16   4        117.14       -420.63       420.63 o                         
 -31   1   5        573.15        904.65       499.76 o                         
 -29   1   5        316.00         97.16       309.23 o                         
 -27   1   5         95.31        158.71       369.96 o                         
 -25   1   5          8.49        386.00       241.24 o                         
 -23   1   5         43.01        211.85       196.57 o                         
 -21   1   5         19.79        -43.72       160.41 o                         
 -19   1   5        270.42        169.81       143.89 o                         
 -17   1   5       5550.59       5573.15       277.21 o                         
 -15   1   5       8355.29       7188.53       372.41 o                         
 -13   1   5       3600.21       3443.16       190.88 o                         
 -11   1   5       1148.18        936.13       121.53 o                         
  -9   1   5       1486.57       1007.20       123.40 o                         
  -7   1   5      10777.93      10915.68       341.88 o                         
  -5   1   5      16102.00      17153.73       560.92 o                         
  -3   1   5      25602.07      32895.62       791.83 o                         
  -1   1   5      33749.61      39430.68       934.08 o                         
   1   1   5       9066.68      10422.19       345.71 o                         
   3   1   5       3745.42       3503.45       188.81 o                         
   5   1   5        591.65        426.54       144.12 o                         
   7   1   5       6888.73       6643.79       272.90 o                         
   9   1   5       6622.02       6285.73       331.31 o                         
  11   1   5      11504.04      12023.38       562.89 o                         
  13   1   5      12586.46      13730.75       489.08 o                         
  15   1   5        918.96        822.72       201.23 o                         
  17   1   5         66.23       -158.38       233.85 o                         
  19   1   5        492.54        392.73       270.46 o                         
  21   1   5       1723.01       1544.11       520.83 o                         
  23   1   5        603.33        832.40       334.50 o                         
  25   1   5        857.61        871.22       380.22 o                         
  27   1   5       1298.42       2546.18       712.81 o                         
 -30   2   5         47.43         64.18       324.26 o                         
 -28   2   5        887.09        997.03       328.49 o                         
 -26   2   5       1060.78       1117.77       331.73 o                         
 -24   2   5       2325.25       2481.23       339.20 o                         
 -22   2   5       1737.84       2385.65       323.18 o                         
 -20   2   5        190.72        291.23       177.37 o                         
 -18   2   5         52.95        -40.00       146.71 o                         
 -16   2   5        149.33        -68.83       134.03 o                         
 -14   2   5       2566.35       2603.78       233.07 o                         
 -12   2   5       6084.66       7079.07       300.66 o                         
 -10   2   5       8956.63       9317.27       358.88 o                         
  -8   2   5      16424.66      16084.59       795.81 o                         
  -6   2   5       2833.86       2850.23       252.43 o                         
  -4   2   5        361.09        305.45       129.65 o                         
  -2   2   5        488.55        669.18       242.94 o                         
   0   2   5       6993.88       6527.43       278.04 o                         
   2   2   5       7245.73       6876.49       293.29 o                         
   4   2   5       4587.72       4094.79       305.81 o                         
   6   2   5      17390.66      14075.69       478.59 o                         
   8   2   5       5687.18       4864.25       301.82 o                         
  10   2   5       2647.19       2015.83       231.22 o                         
  12   2   5       6847.61       6548.08       341.37 o                         
  14   2   5        713.94        494.28       180.44 o                         
  16   2   5        263.85        272.77       200.87 o                         
  18   2   5       1487.86       1799.44       362.92 o                         
  20   2   5       1822.00       2170.36       371.45 o                         
  22   2   5        933.88       1225.70       343.78 o                         
  24   2   5        767.56        662.97       363.49 o                         
  26   2   5        104.45        157.49       386.63 o                         
 -29   3   5         18.18       -207.85       519.66 o                         
 -27   3   5        121.44       -282.33       282.33 o                         
 -25   3   5         50.80        246.40       280.87 o                         
 -23   3   5          0.72       -159.60       232.60 o                         
 -21   3   5        895.22       1045.77       260.91 o                         
 -19   3   5       2892.29       2652.60       290.02 o                         
 -17   3   5       2035.24       2201.98       206.32 o                         
 -15   3   5        253.05        290.20       159.90 o                         
 -13   3   5        986.07       1031.15       159.39 o                         
 -11   3   5        115.47        122.49       121.66 o                         
  -9   3   5       2559.42       2395.47       189.44 o                         
  -7   3   5        923.05        785.21       154.42 o                         
  -5   3   5       2675.93       2413.52       242.23 o                         
  -3   3   5        944.47        688.70       146.16 o                         
  -1   3   5        444.92        227.48       138.97 o                         
   1   3   5       7251.79       6052.74       310.24 o                         
   3   3   5       8904.91       8642.56       312.04 o                         
   5   3   5        152.68         61.04       116.00 o                         
   7   3   5        232.41        -53.67       119.94 o                         
   9   3   5       8916.14       7430.54       354.58 o                         
  11   3   5       8497.22       7952.12       370.96 o                         
  13   3   5        702.57        737.80       199.38 o                         
  15   3   5        105.61          1.41       188.55 o                         
  17   3   5         98.90          2.34       230.63 o                         
  19   3   5         44.22         40.58       250.19 o                         
  21   3   5        421.31       -135.56       291.69 o                         
  23   3   5          2.59        277.18       374.60 o                         
  25   3   5        187.52        749.38       444.81 o                         
 -30   4   5        210.38       -376.23       376.23 o                         
 -28   4   5        442.89        630.97       347.37 o                         
 -26   4   5       1428.93       1870.48       358.67 o                         
 -24   4   5       1601.63       1837.30       341.40 o                         
 -22   4   5       2090.86       2918.26       364.24 o                         
 -20   4   5       2281.79       3853.14       629.33 o                         
 -18   4   5        326.50        617.52       185.92 o                         
 -16   4   5        478.79        355.90       159.45 o                         
 -14   4   5       1565.33       1066.09       194.65 o                         
 -12   4   5       6867.05       6115.95       301.13 o                         
 -10   4   5       6685.95       6539.31       308.39 o                         
  -8   4   5       2592.56       1879.44       224.67 o                         
  -6   4   5      16385.23      17871.63       562.98 o                         
  -4   4   5      13980.01      17164.41       548.91 o                         
  -2   4   5         73.12         77.80       129.03 o                         
   0   4   5       4187.92       4567.52       320.89 o                         
   2   4   5      13531.45      12086.04       442.81 o                         
   4   4   5      19053.59      18965.51       533.75 o                         
   6   4   5      18652.18      17522.03       516.31 o                         
   8   4   5      18338.95      17926.47       534.60 o                         
  10   4   5       6541.78       7552.06       385.66 o                         
  12   4   5         67.15        -90.14       206.10 o                         
  14   4   5       1589.06       2055.25       249.96 o                         
  16   4   5        709.31        624.67       222.19 o                         
  18   4   5       2270.63       2199.21       331.62 o                         
  20   4   5       2713.21       3208.25       551.37 o                         
  22   4   5       1157.14       1501.75       748.92 o                         
  24   4   5       1131.97       1691.55       477.93 o                         
  26   4   5        383.52        138.79       437.57 o                         
 -29   5   5       1016.33       2304.24       519.30 o                         
 -27   5   5        148.48        508.04       329.51 o                         
 -25   5   5          3.35         53.99       282.83 o                         
 -23   5   5        615.44        656.81       288.33 o                         
 -21   5   5         36.19        102.42       210.74 o                         
 -19   5   5       1990.85       2266.40       313.08 o                         
 -17   5   5       1246.77        937.67       208.65 o                         
 -15   5   5        394.69        717.27       188.02 o                         
 -13   5   5        308.27        215.78       162.01 o                         
 -11   5   5        613.72        317.28       166.13 o                         
  -9   5   5       1198.00        962.42       154.86 o                         
  -7   5   5       5653.76       5086.11       311.04 o                         
  -5   5   5       1681.82       1541.32       182.10 o                         
  -3   5   5        341.29        109.01       132.00 o                         
  -1   5   5       1755.70       1832.84       197.63 o                         
   1   5   5       1995.56       2400.29       215.41 o                         
   3   5   5         14.88         76.32       138.80 o                         
   5   5   5         18.08        -38.75       119.20 o                         
   7   5   5        526.36        643.06       153.37 o                         
   9   5   5       1520.53       2244.07       247.43 o                         
  11   5   5       2599.34       2948.57       279.18 o                         
  13   5   5       3461.25       2873.14       425.78 o                         
  15   5   5        107.19       -196.84       196.84 o                         
  17   5   5         68.64        432.60       226.50 o                         
  19   5   5        338.40        247.42       276.21 o                         
  21   5   5         40.89         80.94       305.12 o                         
  23   5   5       1494.26        836.66       353.01 o                         
  25   5   5       2433.63       1986.01       711.00 o                         
 -28   6   5         17.74         96.71       347.52 o                         
 -26   6   5        744.13       1056.00       455.73 o                         
 -24   6   5       1396.35       1841.29       446.29 o                         
 -22   6   5        899.14        893.65       302.72 o                         
 -20   6   5       1393.64       1507.83       294.25 o                         
 -18   6   5         28.57        -82.99       202.09 o                         
 -16   6   5        491.76        314.89       193.86 o                         
 -14   6   5         50.46        -76.99       165.89 o                         
 -12   6   5        149.07        115.20       157.11 o                         
 -10   6   5       1518.37       1240.38       176.24 o                         
  -8   6   5       9589.55       9109.77       349.83 o                         
  -6   6   5      11096.11      10951.34       458.44 o                         
  -4   6   5        146.08        457.47       146.74 o                         
  -2   6   5         94.93        249.89       138.64 o                         
   0   6   5         56.59         53.01       170.19 o                         
   2   6   5       9967.66       9830.98       490.21 o                         
   4   6   5       4840.81       4871.17       378.43 o                         
   6   6   5       2080.71       2074.68       481.73 o                         
   8   6   5        249.58         80.79       166.13 o                         
  10   6   5        279.13        690.91       205.67 o                         
  12   6   5       2130.27       2378.87       327.19 o                         
  14   6   5        137.40        841.69       300.60 o                         
  16   6   5       1964.14       1671.53       310.29 o                         
  18   6   5       2034.35       1251.96       311.19 o                         
  20   6   5       3617.09       3775.10       423.07 o                         
  22   6   5       2805.76       2959.82       425.31 o                         
  24   6   5        384.39        267.40       367.07 o                         
 -27   7   5        504.47        991.95       443.05 o                         
 -25   7   5        261.76        -38.22       520.34 o                         
 -23   7   5       1496.29        833.55       333.78 o                         
 -21   7   5       4862.54       4423.61       425.36 o                         
 -19   7   5       3553.68       4836.23       425.43 o                         
 -17   7   5       2088.06       1460.57       288.32 o                         
 -15   7   5       3746.43       3678.59       369.43 o                         
 -13   7   5       2284.15       1697.35       243.20 o                         
 -11   7   5          2.46        175.64       152.32 o                         
  -9   7   5          4.12       -164.01       164.01 o                         
  -7   7   5       6766.27       7522.95       374.58 o                         
  -5   7   5      28033.77      31185.30      1036.83 o                         
  -3   7   5      15604.74      16161.67       662.46 o                         
  -1   7   5      15667.35      14520.94       624.94 o                         
   1   7   5      14012.76      12031.89       559.90 o                         
   3   7   5        786.51        592.80       287.13 o                         
   5   7   5       2731.89       2618.00       312.31 o                         
   7   7   5       3515.63       2463.30       308.60 o                         
   9   7   5      14094.91      13757.89       853.48 o                         
  11   7   5        338.63        757.02       254.85 o                         
  13   7   5       1248.96       1248.57       285.88 o                         
  15   7   5       6505.11       7513.48      1149.41 o                         
  17   7   5       2398.32       2436.42       617.33 o                         
  19   7   5        350.67        262.60       480.43 o                         
  21   7   5        314.92        253.03       308.17 o                         
  23   7   5       1361.53       1337.63       391.96 o                         
 -26   8   5         59.29       -351.82       351.82 o                         
 -24   8   5        115.69         71.67       331.94 o                         
 -22   8   5        203.40        266.77       305.63 o                         
 -20   8   5        489.79        380.57       285.50 o                         
 -18   8   5         15.53       -140.02       239.42 o                         
 -16   8   5        494.23        453.51       227.08 o                         
 -14   8   5        840.73        721.60       276.34 o                         
 -12   8   5        151.55        260.51       188.74 o                         
 -10   8   5        324.97        212.28       207.51 o                         
  -8   8   5        390.00         69.26       215.68 o                         
  -6   8   5       1151.90        927.82       269.34 o                         
  -4   8   5        285.01        152.55       200.74 o                         
  -2   8   5        393.77        174.34       250.81 o                         
   0   8   5         46.71        219.69       200.95 o                         
   2   8   5        691.91        751.04       233.32 o                         
   4   8   5        330.70        280.36       226.49 o                         
   6   8   5       1216.18       1067.60       431.90 o                         
   8   8   5        445.76        321.82       238.68 o                         
  10   8   5         12.23       -232.01       232.01 o                         
  12   8   5        877.05        879.56       338.71 o                         
  14   8   5         36.07       -283.15       283.15 o                         
  16   8   5         48.55       -330.03       330.03 o                         
  18   8   5          4.31       -174.80       475.01 o                         
  20   8   5          0.05         62.91       364.67 o                         
  22   8   5        340.51        593.29       569.81 o                         
 -25   9   5        179.87       -252.70       391.15 o                         
 -23   9   5        833.92        731.69       436.48 o                         
 -21   9   5       1965.56       2070.19       644.09 o                         
 -19   9   5       6784.55       8004.82       655.23 o                         
 -17   9   5       6158.10       6472.96       596.37 o                         
 -15   9   5       1662.43       1886.51       391.98 o                         
 -13   9   5       2048.06       2225.57       333.62 o                         
 -11   9   5          3.93       -128.72       211.54 o                         
  -9   9   5       2303.42       2295.05       346.98 o                         
  -7   9   5        192.03         -2.27       211.30 o                         
  -5   9   5       5981.99       5225.73       449.34 o                         
  -3   9   5      14937.82      15875.01       702.22 o                         
  -1   9   5       6908.62       6489.58       474.13 o                         
   1   9   5       4962.98       5539.30       455.92 o                         
   3   9   5         13.60         20.71       226.76 o                         
   5   9   5        179.91       -229.04       229.04 o                         
   7   9   5          7.57        128.70       251.65 o                         
   9   9   5       2362.19       2966.74       642.08 o                         
  11   9   5       7642.98       6343.42       643.70 o                         
  13   9   5       7152.13       6660.71       628.31 o                         
  15   9   5       6496.64       7088.55      1006.35 o                         
  17   9   5       1600.54       1611.84       436.94 o                         
  19   9   5        119.48        245.57       412.40 o                         
  21   9   5        152.37        412.02       425.44 o                         
 -24  10   5       1012.39       1170.18       543.65 o                         
 -22  10   5       1113.34       2055.95       415.73 o                         
 -20  10   5        274.01         35.63       359.44 o                         
 -18  10   5        223.88        162.64       341.97 o                         
 -16  10   5        102.88        396.47       515.44 o                         
 -14  10   5       1011.28        592.19       282.99 o                         
 -12  10   5        635.31        757.30       279.23 o                         
 -10  10   5       4351.65       4658.15       435.66 o                         
  -8  10   5       4330.45       4805.60       424.64 o                         
  -6  10   5         46.94         84.29       238.68 o                         
  -4  10   5        842.48        373.09       381.83 o                         
  -2  10   5          0.74         33.32       237.38 o                         
   0  10   5         21.36       -132.56       239.43 o                         
   2  10   5       1664.06       2297.42       354.79 o                         
   4  10   5       2075.59       1686.28       325.46 o                         
   6  10   5       2427.94       2136.87       356.58 o                         
   8  10   5       6397.40       8562.71       589.04 o                         
  10  10   5       1613.03       2437.57       709.38 o                         
  12  10   5         17.38       -308.29       308.29 o                         
  14  10   5          8.68        141.08       339.06 o                         
  16  10   5       1163.57        988.25       455.87 o                         
  18  10   5        810.61       1315.81       479.23 o                         
  20  10   5       1808.66       2701.45       556.77 o                         
 -23  11   5          6.77       -189.14       395.91 o                         
 -21  11   5        132.28        402.14       366.06 o                         
 -19  11   5        885.59       1389.38       395.65 o                         
 -17  11   5       1409.80       1682.15       419.98 o                         
 -15  11   5       2878.59       3451.44       492.81 o                         
 -13  11   5        656.57        259.85       410.99 o                         
 -11  11   5        924.01       1035.65       295.02 o                         
  -9  11   5        200.08        334.14       268.15 o                         
  -7  11   5        934.87        771.17       303.53 o                         
  -5  11   5        462.82        311.45       276.12 o                         
  -3  11   5       1915.70       1983.32       402.68 o                         
  -1  11   5        284.68        217.81       268.92 o                         
   1  11   5        225.27       -181.74       252.82 o                         
   3  11   5        985.59        729.73       295.93 o                         
   5  11   5          7.05        486.23       295.42 o                         
   7  11   5        204.58        331.21       294.53 o                         
   9  11   5        867.15        760.85       334.80 o                         
  11  11   5        383.84        375.41       373.67 o                         
  13  11   5       1804.13       1544.66       450.97 o                         
  15  11   5        833.78        135.77       409.82 o                         
  17  11   5         57.58        -26.28       396.73 o                         
  19  11   5         50.93        317.45       537.97 o                         
 -20  12   5       2699.23       2748.26       578.64 o                         
 -18  12   5       1034.24        813.98       386.84 o                         
 -16  12   5          5.37          5.81       336.03 o                         
 -14  12   5       1735.24        941.12       405.56 o                         
 -12  12   5      12664.56      12299.06       807.93 o                         
 -10  12   5       8765.46       9665.01       854.67 o                         
  -8  12   5       2730.24       2072.09       514.69 o                         
  -6  12   5       3401.82       3487.03       411.75 o                         
  -4  12   5        706.06        804.54       319.96 o                         
  -2  12   5        295.17        -32.14       275.14 o                         
   0  12   5        238.38        332.80       291.52 o                         
   2  12   5       1538.96       1875.65       419.41 o                         
   4  12   5       3230.31       3237.57       423.74 o                         
   6  12   5       5341.08       6351.04       571.50 o                         
   8  12   5       6351.21       5767.33       549.64 o                         
  10  12   5       3628.42       2662.87       502.90 o                         
  12  12   5        175.12        610.35       385.76 o                         
  14  12   5       1033.73       1671.81       492.39 o                         
  16  12   5       1472.13       1172.22       471.41 o                         
 -19  13   5        575.69        919.38       537.05 o                         
 -17  13   5        990.75        365.19       692.14 o                         
 -15  13   5       1186.15        970.36       495.88 o                         
 -13  13   5       1091.42       1048.10       338.25 o                         
 -11  13   5        129.97       -312.26       312.26 o                         
  -9  13   5        772.63        411.09       337.29 o                         
  -7  13   5        458.95        477.53       333.05 o                         
  -5  13   5       1147.87        468.16       379.27 o                         
  -3  13   5       1775.29       1433.56       362.32 o                         
  -1  13   5       1135.78        980.36       367.44 o                         
   1  13   5       1039.01       1083.74       492.39 o                         
   3  13   5        286.85        436.82       323.12 o                         
   5  13   5         16.66        -31.19       321.29 o                         
   7  13   5        107.81        255.01       330.25 o                         
   9  13   5        180.78        653.27       391.52 o                         
  11  13   5       1108.38        620.96       429.77 o                         
  13  13   5       1265.77        530.26       441.33 o                         
 -16  14   5        193.99        126.91       494.48 o                         
 -14  14   5       1652.94       2361.09       681.39 o                         
 -12  14   5        822.32        529.36       408.10 o                         
 -10  14   5       2474.81       2220.57       453.29 o                         
  -8  14   5       2380.62       1143.25       410.52 o                         
  -6  14   5        364.90        -32.37       315.38 o                         
  -4  14   5        598.34         49.53       330.20 o                         
  -2  14   5        769.98       1309.80       442.90 o                         
   0  14   5          7.90         41.24       321.81 o                         
   2  14   5        321.07        158.60       455.45 o                         
   4  14   5       1396.73        716.06       352.07 o                         
   6  14   5       2367.99       2197.40       395.02 o                         
   8  14   5       1406.66       1647.01       441.21 o                         
  10  14   5       1214.82        738.58       508.72 o                         
 -11  15   5        918.18        786.44       436.05 o                         
  -9  15   5         51.15        177.37       406.14 o                         
  -7  15   5        170.71        470.18       419.77 o                         
  -5  15   5        944.96        912.87       484.61 o                         
  -3  15   5       4819.12       5075.82       590.22 o                         
  -1  15   5       4946.37       6338.21       622.37 o                         
   1  15   5       1956.83       1360.44       403.03 o                         
   3  15   5        978.62        652.28       374.14 o                         
   5  15   5        650.62        781.84       377.70 o                         
   7  15   5       3128.83       1919.91       604.50 o                         
 -30   0   6        686.61       1561.24       579.54 o                         
 -28   0   6        417.52        729.87       517.17 o                         
 -26   0   6        129.91        334.41       496.32 o                         
 -24   0   6          2.08         44.71       395.37 o                         
 -22   0   6       1309.69       1159.26       433.55 o                         
 -20   0   6        567.12        585.36       429.65 o                         
 -18   0   6         75.12        231.80       245.68 o                         
 -16   0   6      11649.07      12106.82       644.22 o                         
 -14   0   6       4268.87       3532.46       890.94 o                         
 -12   0   6        241.39        622.68       276.76 o                         
 -10   0   6        834.46        948.52       276.43 o                         
  -8   0   6      15145.21      16943.38      1487.68 o                         
  -6   0   6      24850.98      24376.72      1166.43 o                         
  -4   0   6       6452.26       8799.54       882.58 o                         
  -2   0   6      16991.16      19266.81       761.80 o                         
   0   0   6       7410.21       7753.99       888.93 o                         
   2   0   6        102.21        225.50       177.43 o                         
   4   0   6        661.83        626.49       170.09 o                         
   6   0   6      10897.26      15082.90       580.55 o                         
   8   0   6       3093.82       2798.47       287.16 o                         
  10   0   6         77.19         69.33       231.52 o                         
  12   0   6        366.71        784.44       272.13 o                         
  14   0   6       6786.11       7153.77       554.54 o                         
  16   0   6       5602.54       6283.75       703.86 o                         
  18   0   6        598.76        792.87       596.75 o                         
  20   0   6         99.72       -236.51       447.44 o                         
  22   0   6        819.89       1077.69       757.60 o                         
  24   0   6       1045.87       1560.88       625.11 o                         
 -29   1   6         86.57        184.26       356.77 o                         
 -27   1   6       1124.36        637.91       334.11 o                         
 -25   1   6        504.15        601.81       316.82 o                         
 -23   1   6       2111.85       2224.68       381.11 o                         
 -21   1   6        237.45        449.22       259.95 o                         
 -19   1   6       8858.88       9678.08       487.26 o                         
 -17   1   6       1281.96       1136.99       201.00 o                         
 -15   1   6        711.76        625.86       189.52 o                         
 -13   1   6         31.65       -133.63       133.63 o                         
 -11   1   6       1284.20       1383.80       270.22 o                         
  -9   1   6       2763.22       2595.47       242.83 o                         
  -7   1   6       4867.41       4153.22       312.71 o                         
  -5   1   6       2467.89       2392.17       265.88 o                         
  -3   1   6       6718.77       6406.23       323.23 o                         
  -1   1   6        813.93        907.02       167.97 o                         
   1   1   6       2152.41       2335.43       185.93 o                         
   3   1   6       1555.89       1368.68       180.59 o                         
   5   1   6       2938.88       3480.05       217.41 o                         
   7   1   6       2354.56       2255.31       218.69 o                         
   9   1   6       8033.08       8542.32       384.55 o                         
  11   1   6        149.34         31.97       171.22 o                         
  13   1   6       3156.45       3339.54       255.02 o                         
  15   1   6        325.92        309.93       259.42 o                         
  17   1   6        640.95        626.29       300.70 o                         
  19   1   6       1329.20        942.64       336.20 o                         
  21   1   6        174.72       -124.70       316.08 o                         
  23   1   6         13.18       -431.82       457.29 o                         
 -28   2   6          1.60       -138.61       331.13 o                         
 -26   2   6         18.78        -16.93       294.16 o                         
 -24   2   6          1.61        201.96       282.72 o                         
 -22   2   6        354.39        455.34       263.01 o                         
 -20   2   6        190.85         24.06       194.04 o                         
 -18   2   6       4686.60       5426.98       359.65 o                         
 -16   2   6       1246.12       1157.81       186.92 o                         
 -14   2   6       5818.92       5661.08       308.69 o                         
 -12   2   6       3428.37       2995.31       252.04 o                         
 -10   2   6         34.07         95.50       143.80 o                         
  -8   2   6       4548.79       4748.95       351.10 o                         
  -6   2   6      11613.60      11770.13       738.63 o                         
  -4   2   6      23214.68      26535.80       777.27 o                         
  -2   2   6       2340.27       2229.75       306.41 o                         
   0   2   6         22.25       -131.09       150.57 o                         
   2   2   6       1476.70       1441.76       224.05 o                         
   4   2   6        272.00        360.77       147.22 o                         
   6   2   6         40.34       -142.08       142.08 o                         
   8   2   6        995.56        997.51       205.96 o                         
  10   2   6       4073.61       4295.50       353.08 o                         
  12   2   6       5726.72       5550.47       383.81 o                         
  14   2   6         18.58         83.66       196.05 o                         
  16   2   6        200.95        245.61       227.36 o                         
  18   2   6        149.50        454.27       298.37 o                         
  20   2   6        163.42        120.34       305.40 o                         
  22   2   6        112.94          3.83       394.66 o                         
  24   2   6        123.62       1084.32       510.94 o                         
 -29   3   6        385.24        402.99       395.88 o                         
 -27   3   6        590.39        445.74       351.01 o                         
 -25   3   6       1517.79       1510.37       306.82 o                         
 -23   3   6       1101.45       1403.05       342.73 o                         
 -21   3   6       2146.64       2072.51       266.97 o                         
 -19   3   6       1753.46        847.49       210.04 o                         
 -17   3   6       1466.39       1061.54       335.12 o                         
 -15   3   6       3950.68       5519.42       320.40 o                         
 -13   3   6       8853.07       9731.14       381.86 o                         
 -11   3   6       6855.24       7936.23       381.08 o                         
  -9   3   6      15988.60      20016.33       637.49 o                         
  -7   3   6      16066.27      15467.27       535.99 o                         
  -5   3   6       5124.12       5673.08       399.72 o                         
  -3   3   6       4035.91       3799.45       312.60 o                         
  -1   3   6         15.31         84.61       147.61 o                         
   1   3   6       9220.88       8156.61       383.51 o                         
   3   3   6      10313.05       9540.22       421.45 o                         
   5   3   6      15329.15      13522.34       514.31 o                         
   7   3   6      13927.73      12528.54       831.90 o                         
   9   3   6         19.64        153.37       157.17 o                         
  11   3   6        394.74          9.73       158.26 o                         
  13   3   6        105.57        -77.38       200.90 o                         
  15   3   6       2660.56       2966.78       504.54 o                         
  17   3   6       1891.73       2574.03       347.60 o                         
  19   3   6       3948.11       4289.90       440.59 o                         
  21   3   6       3169.92       3963.13       914.97 o                         
  23   3   6        552.19        462.76       420.49 o                         
 -28   4   6        254.35         13.15       307.55 o                         
 -26   4   6        594.14        248.59       285.40 o                         
 -24   4   6        142.35         96.09       255.14 o                         
 -22   4   6         70.02        -28.50       222.47 o                         
 -20   4   6          0.08        180.05       215.56 o                         
 -18   4   6          2.25        -12.92       179.78 o                         
 -16   4   6       1004.47       1181.75       224.48 o                         
 -14   4   6         19.18         12.74       154.22 o                         
 -12   4   6       1649.25       1488.67       192.97 o                         
 -10   4   6          3.48       -135.97       135.97 o                         
  -8   4   6        875.01        954.24       282.82 o                         
  -6   4   6       3222.27       3449.89       427.51 o                         
  -4   4   6        500.69        905.45       172.73 o                         
  -2   4   6        691.48        638.48       166.52 o                         
   0   4   6         42.29         77.18       149.22 o                         
   2   4   6          5.46       -145.86       145.86 o                         
   4   4   6         68.83        154.11       173.30 o                         
   6   4   6        108.63         89.02       210.16 o                         
   8   4   6       2619.01       2777.79       285.89 o                         
  10   4   6       2121.50       2090.50       313.44 o                         
  12   4   6        332.66        728.40       322.57 o                         
  14   4   6        115.94         65.14       223.74 o                         
  16   4   6        145.09       -161.46       342.45 o                         
  18   4   6        327.55        265.71       286.39 o                         
  20   4   6        155.46        -37.30       309.48 o                         
  22   4   6         58.82       -336.68       384.70 o                         
 -27   5   6       1229.23       1932.11       821.06 o                         
 -25   5   6       1466.94       1995.81       456.02 o                         
 -23   5   6       1527.02       1430.99       303.80 o                         
 -21   5   6        588.17        499.61       244.24 o                         
 -19   5   6         91.05        -23.24       201.75 o                         
 -17   5   6        162.14        292.56       210.42 o                         
 -15   5   6       2602.91       2652.48       254.64 o                         
 -13   5   6       3700.48       3543.53       268.06 o                         
 -11   5   6       6746.11       6234.54       423.99 o                         
  -9   5   6       5905.10       6045.52       446.92 o                         
  -7   5   6       3968.56       3205.60       315.98 o                         
  -5   5   6       3023.25       2843.84       371.24 o                         
  -3   5   6        274.25         70.70       148.34 o                         
  -1   5   6       3775.62       3746.16       407.34 o                         
   1   5   6       5969.70       7167.92       393.22 o                         
   3   5   6       8028.89       8859.43       683.66 o                         
   5   5   6      16775.61      18040.88       713.66 o                         
   7   5   6       3161.65       3578.65       360.11 o                         
   9   5   6       6732.63       6863.12       479.11 o                         
  11   5   6        830.15       1316.84       415.40 o                         
  13   5   6        585.51       -116.56       297.88 o                         
  15   5   6       2509.59       1853.98       335.76 o                         
  17   5   6       5663.21       5420.36       569.32 o                         
  19   5   6       3886.82       4849.06       941.89 o                         
  21   5   6       2394.58       3101.39       547.79 o                         
  23   5   6       1455.53       2072.24       535.64 o                         
 -26   6   6          7.37       -270.62       365.47 o                         
 -24   6   6         33.31       -232.39       289.41 o                         
 -22   6   6        313.90        553.50       273.15 o                         
 -20   6   6       2101.77       2152.90       309.63 o                         
 -18   6   6       1504.24       1376.66       257.97 o                         
 -16   6   6       2393.26       2870.66       299.17 o                         
 -14   6   6        108.24        332.56       197.17 o                         
 -12   6   6         78.04        -51.73       170.75 o                         
 -10   6   6       1246.56       1063.81       242.29 o                         
  -8   6   6       1680.86       1304.76       208.44 o                         
  -6   6   6       3173.50       3144.50       270.14 o                         
  -4   6   6       2190.57       1937.19       277.19 o                         
  -2   6   6       7332.09       6492.92       436.84 o                         
   0   6   6       5032.81       5144.24       395.64 o                         
   2   6   6       1199.07        991.19       241.91 o                         
   4   6   6       2214.92       2473.27       394.05 o                         
   6   6   6         37.41        289.83       218.31 o                         
   8   6   6         84.69        482.12       247.46 o                         
  10   6   6       2434.41       2674.22       357.40 o                         
  12   6   6       3355.34       3597.43       453.02 o                         
  14   6   6       2551.92       2721.65       434.19 o                         
  16   6   6        930.18        294.79       520.49 o                         
  18   6   6        162.90       -122.10       335.01 o                         
  20   6   6         56.52         16.61       531.31 o                         
  22   6   6       1206.34        827.99       482.69 o                         
 -27   7   6         30.70        376.74       791.57 o                         
 -25   7   6        297.28        427.79       403.04 o                         
 -23   7   6        462.95        115.82       309.50 o                         
 -21   7   6        198.83         50.75       381.37 o                         
 -19   7   6        500.56        264.91       238.06 o                         
 -17   7   6        110.92        125.24       231.16 o                         
 -15   7   6        447.62        433.95       253.46 o                         
 -13   7   6        437.03        557.95       210.76 o                         
 -11   7   6        783.56        783.97       229.76 o                         
  -9   7   6       1370.41       1482.92       277.43 o                         
  -7   7   6       2210.78       1966.86       299.35 o                         
  -5   7   6        929.45        613.90       236.48 o                         
  -3   7   6        478.04        246.42       219.77 o                         
  -1   7   6       3623.53       3422.67       346.34 o                         
   1   7   6       7631.32       7938.96       498.50 o                         
   3   7   6       7989.93       8589.86       727.92 o                         
   5   7   6        104.84       -219.53       219.53 o                         
   7   7   6         27.56        178.37       241.63 o                         
   9   7   6        157.07       -277.30       277.30 o                         
  11   7   6         42.06       -199.34       319.36 o                         
  13   7   6        594.23        224.71       334.52 o                         
  15   7   6        435.99        237.02       326.08 o                         
  17   7   6        123.23        232.87       325.43 o                         
  19   7   6        328.52        620.31       406.23 o                         
  21   7   6        772.35        733.14       421.94 o                         
 -24   8   6        352.16        -73.56       366.89 o                         
 -22   8   6       2092.68       3178.69       496.27 o                         
 -20   8   6       3101.52       4032.54       440.00 o                         
 -18   8   6       3927.91       3405.62       647.07 o                         
 -16   8   6       2297.35       2002.37       397.43 o                         
 -14   8   6       3975.53       3723.42       398.20 o                         
 -12   8   6        582.17        364.97       317.95 o                         
 -10   8   6          2.15        348.41       231.57 o                         
  -8   8   6        934.24       1147.56       287.42 o                         
  -6   8   6       6780.70       6958.74       505.31 o                         
  -4   8   6       8012.60       7346.64       633.25 o                         
  -2   8   6       8576.02       7662.44       511.56 o                         
   0   8   6       6799.96       6727.19       491.59 o                         
   2   8   6       1419.58        908.54       285.86 o                         
   4   8   6        296.86         94.62       247.15 o                         
   6   8   6        210.84        108.84       248.41 o                         
   8   8   6       1094.62       1208.35       309.36 o                         
  10   8   6       1982.13       1943.61       345.56 o                         
  12   8   6       2893.02       3333.55       480.53 o                         
  14   8   6       3711.60       2763.91       482.07 o                         
  16   8   6       2173.20       2440.11       469.16 o                         
  18   8   6        220.95       -100.05       367.83 o                         
  20   8   6          0.43       -164.87       406.61 o                         
 -23   9   6          7.00       -360.85       445.18 o                         
 -21   9   6        304.31        472.31       391.32 o                         
 -19   9   6          0.22       -217.61       337.03 o                         
 -17   9   6        258.12         47.68       336.55 o                         
 -15   9   6        351.95        432.31       292.05 o                         
 -13   9   6       1441.46       1397.43       417.85 o                         
 -11   9   6       1448.50       1144.37       310.93 o                         
  -9   9   6        413.27        160.08       246.90 o                         
  -7   9   6        185.96        535.24       262.15 o                         
  -5   9   6        540.90        624.58       280.20 o                         
  -3   9   6       1082.43       1444.91       432.85 o                         
  -1   9   6        248.31        118.40       245.26 o                         
   1   9   6       2283.85       1893.19       391.61 o                         
   3   9   6       4226.15       3817.64       653.63 o                         
   5   9   6         42.19       -151.24       247.86 o                         
   7   9   6       2352.58       1738.90       338.40 o                         
   9   9   6        553.12        433.00       369.40 o                         
  11   9   6         62.97        708.51       352.46 o                         
  13   9   6         50.09        343.73       447.23 o                         
  15   9   6       2199.36       2259.40       474.58 o                         
  17   9   6       2887.51       2429.56       525.04 o                         
  19   9   6        809.06        758.60       467.85 o                         
 -22  10   6        765.43        655.51       624.12 o                         
 -20  10   6       1263.40       1797.00       466.06 o                         
 -18  10   6       1305.38       1147.88       487.02 o                         
 -16  10   6        775.36       1038.07       386.95 o                         
 -14  10   6        499.59        201.19       300.88 o                         
 -12  10   6         12.81         74.65       266.99 o                         
 -10  10   6         10.93        123.77       270.35 o                         
  -8  10   6         22.63       -147.91       267.35 o                         
  -6  10   6        788.58        598.52       301.49 o                         
  -4  10   6        609.72        693.95       292.60 o                         
  -2  10   6       3006.28       2719.15       441.71 o                         
   0  10   6       5257.03       5113.05       698.94 o                         
   2  10   6       4387.06       4850.32       701.88 o                         
   4  10   6       2390.24       2581.66       402.98 o                         
   6  10   6       2321.13       2379.48       403.01 o                         
   8  10   6       4339.30       3616.46       443.33 o                         
  10  10   6       6702.14       6075.99       648.68 o                         
  12  10   6       4928.28       3996.01       559.01 o                         
  14  10   6       1481.38        989.33       417.93 o                         
  16  10   6        524.60        609.79       505.69 o                         
 -21  11   6        938.89       1926.05       529.35 o                         
 -19  11   6        397.25        746.95       452.72 o                         
 -17  11   6        396.21        418.72       396.14 o                         
 -15  11   6       3596.44       3718.65       538.39 o                         
 -13  11   6       1274.19        614.22       328.15 o                         
 -11  11   6       2739.22       2907.25       420.19 o                         
  -9  11   6       3452.27       2754.18       410.89 o                         
  -7  11   6       3655.63       4089.34       686.88 o                         
  -5  11   6        980.00        668.11       374.16 o                         
  -3  11   6       2428.85       1660.55       357.77 o                         
  -1  11   6       2284.95       2332.69       543.40 o                         
   1  11   6         80.14        405.32       312.55 o                         
   3  11   6       2436.55       2315.34       388.80 o                         
   5  11   6      12169.87      12752.80      1362.69 o                         
   7  11   6       5777.31       6605.29       567.65 o                         
   9  11   6       5699.72       4973.41       666.45 o                         
  11  11   6        300.33        236.54       646.85 o                         
  13  11   6        664.57        403.16       424.16 o                         
  15  11   6       1339.10       1101.81       564.21 o                         
 -18  12   6        420.39        984.91       480.60 o                         
 -16  12   6        821.42        788.83       442.53 o                         
 -14  12   6        191.99        139.04       365.11 o                         
 -12  12   6         91.88        -53.98       315.31 o                         
 -10  12   6          1.94       -224.30       322.78 o                         
  -8  12   6        258.48        182.98       320.79 o                         
  -6  12   6        161.31       -257.26       309.77 o                         
  -4  12   6         90.31        275.66       303.52 o                         
  -2  12   6       1092.45       1085.24       359.98 o                         
   0  12   6        964.67        783.95       421.18 o                         
   2  12   6        339.97        154.78       326.17 o                         
   4  12   6          1.78       -274.62       375.72 o                         
   6  12   6        106.36        186.83       333.45 o                         
   8  12   6        422.68        773.58       408.22 o                         
  10  12   6         24.10        124.41       403.07 o                         
  12  12   6        188.73        -57.76       416.02 o                         
 -15  13   6        151.16         86.89       512.39 o                         
 -13  13   6       4359.87       4869.08      1125.91 o                         
 -11  13   6       7005.76       7215.31       623.62 o                         
  -9  13   6       6402.01       7178.53       646.29 o                         
  -7  13   6        958.36       1068.89       384.60 o                         
  -5  13   6         35.55        -38.69       332.71 o                         
  -3  13   6        432.83        509.78       459.40 o                         
  -1  13   6        286.05         41.66       345.27 o                         
   1  13   6       3635.53       3327.54       744.93 o                         
   3  13   6       4287.65       3796.00       498.42 o                         
   5  13   6       3142.33       3224.12       484.09 o                         
   7  13   6       3750.69       3507.97       645.44 o                         
   9  13   6       1303.86        824.49       534.62 o                         
  11  13   6       1126.71        768.94       481.48 o                         
 -12  14   6       1186.22        840.42       456.39 o                         
 -10  14   6         11.15       -363.81       363.81 o                         
  -8  14   6        589.59       1194.59       436.20 o                         
  -6  14   6        391.83         58.25       374.59 o                         
  -4  14   6       2402.35       2437.78       469.40 o                         
  -2  14   6       2125.16       2073.86       437.61 o                         
   0  14   6       1376.97       1083.08       424.48 o                         
   2  14   6       1264.97       1420.96       434.61 o                         
   4  14   6         18.80       -297.73       366.63 o                         
   6  14   6        301.47        286.31       398.82 o                         
  -3  15   6          3.12        473.45       402.01 o                         
  -1  15   6         57.51        -24.38       541.31 o                         
 -27   1   7         16.10        -78.29       385.16 o                         
 -25   1   7        239.13        637.19       334.45 o                         
 -23   1   7        125.10        144.87       286.59 o                         
 -21   1   7        324.29        290.29       278.95 o                         
 -19   1   7       1001.30       1654.48       305.26 o                         
 -17   1   7       1221.67       1518.29       274.88 o                         
 -15   1   7       3311.72       3167.47       531.19 o                         
 -13   1   7       4465.92       4504.39       378.30 o                         
 -11   1   7          8.15        184.93       212.58 o                         
  -9   1   7       1810.24       1720.61       320.80 o                         
  -7   1   7       3633.49       3206.39       315.72 o                         
  -5   1   7      10865.01      10749.69       522.24 o                         
  -3   1   7       8100.67       9644.01       511.66 o                         
  -1   1   7       1329.64       1661.12       285.53 o                         
   1   1   7       2750.44       2611.76       316.76 o                         
   3   1   7          3.94        105.56       220.26 o                         
   5   1   7         40.40         53.51       220.95 o                         
   7   1   7         17.62        221.19       197.22 o                         
   9   1   7       4102.86       4226.39       360.51 o                         
  11   1   7       5181.52       6144.08       427.20 o                         
  13   1   7       5672.20       5609.95       395.81 o                         
  15   1   7       6321.04       7932.10       609.36 o                         
  17   1   7       1370.23       1687.65       369.69 o                         
  19   1   7         86.65        863.22       362.14 o                         
  21   1   7         41.74        349.11       419.00 o                         
 -28   2   7        450.55        798.20       392.68 o                         
 -26   2   7       1120.19       1186.11       392.87 o                         
 -24   2   7        505.26        691.16       391.73 o                         
 -22   2   7        460.63        598.74       336.16 o                         
 -20   2   7       1332.96        995.08       314.09 o                         
 -18   2   7          3.30       -120.74       194.13 o                         
 -16   2   7       1564.20       1412.68       279.72 o                         
 -14   2   7       4045.85       3621.32       357.75 o                         
 -12   2   7       7787.43       8616.20       485.17 o                         
 -10   2   7       6039.73       7420.06       445.61 o                         
  -8   2   7       7365.93       7957.49       469.24 o                         
  -6   2   7       7099.95       7804.48       460.13 o                         
  -4   2   7         99.35        338.64       215.20 o                         
  -2   2   7        926.59       1337.96       246.88 o                         
   0   2   7       2267.61       1863.15       326.29 o                         
   2   2   7       4616.46       4329.70       383.90 o                         
   4   2   7         80.14       -187.99       187.99 o                         
   6   2   7         63.53       -118.03       201.86 o                         
   8   2   7        891.38        500.27       251.71 o                         
  10   2   7        462.43        220.75       220.42 o                         
  12   2   7          3.05        153.62       220.65 o                         
  14   2   7       1866.54       2246.69       350.70 o                         
  16   2   7       2470.11       2607.19       449.02 o                         
  18   2   7        931.74       1072.74       493.48 o                         
  20   2   7       1574.06       2099.85       616.26 o                         
  22   2   7       1133.62       2215.76      1009.57 o                         
 -27   3   7        307.02        332.76       430.29 o                         
 -25   3   7        424.58       1063.06       449.56 o                         
 -23   3   7        120.52       -323.84       326.68 o                         
 -21   3   7        317.91        -55.78       274.38 o                         
 -19   3   7        811.44        634.88       257.48 o                         
 -17   3   7       4271.30       4315.67       372.54 o                         
 -15   3   7       1089.43        713.56       296.87 o                         
 -13   3   7         57.30       -207.12       207.12 o                         
 -11   3   7        144.96       -101.49       201.11 o                         
  -9   3   7       1193.25       1202.50       253.30 o                         
  -7   3   7       1367.04       1177.96       268.46 o                         
  -5   3   7        207.04        351.38       212.41 o                         
  -3   3   7       2317.79       2694.28       301.61 o                         
  -1   3   7        178.51        464.75       213.19 o                         
   1   3   7        198.84         20.49       214.52 o                         
   3   3   7       1805.87       2210.67       263.97 o                         
   5   3   7        330.73        214.89       192.53 o                         
   7   3   7          5.40       -174.22       195.58 o                         
   9   3   7         67.61       -187.61       237.68 o                         
  11   3   7        571.59        369.25       230.24 o                         
  13   3   7         42.93        -12.04       259.73 o                         
  15   3   7        115.66        267.78       288.60 o                         
  17   3   7        552.22        690.40       378.57 o                         
  19   3   7         28.60       -419.19       456.24 o                         
  21   3   7         29.45       -783.00       783.00 o                         
 -26   4   7       1230.58        992.69       459.91 o                         
 -24   4   7       1970.83       1789.12       469.80 o                         
 -22   4   7       1912.38       1787.57       383.69 o                         
 -20   4   7        197.63        118.04       272.15 o                         
 -18   4   7        643.17        458.00       235.52 o                         
 -16   4   7       3723.33       3557.91       462.14 o                         
 -14   4   7       6162.04       6884.07       446.14 o                         
 -12   4   7       5098.34       6125.84       391.67 o                         
 -10   4   7       6390.62       5905.12       381.09 o                         
  -8   4   7       5114.90       4863.94       403.10 o                         
  -6   4   7        926.44        466.18       217.53 o                         
  -4   4   7        126.23        453.17       185.65 o                         
  -2   4   7         13.55        216.75       178.84 o                         
   0   4   7        621.43        475.11       199.91 o                         
   2   4   7       5745.93       5914.07       378.37 o                         
   4   4   7      13094.09      13568.99       637.75 o                         
   6   4   7      11737.12      12276.68       958.23 o                         
   8   4   7       2581.72       2120.11       507.11 o                         
  10   4   7        121.66        208.15       261.07 o                         
  12   4   7        817.80        811.13       293.51 o                         
  14   4   7       1661.65       1389.69       327.82 o                         
  16   4   7       3281.72       3821.04       500.84 o                         
  18   4   7       3418.81       4240.87       630.55 o                         
  20   4   7       3605.44       5697.19      1084.98 o                         
 -25   5   7        121.61         -1.40       496.49 o                         
 -23   5   7        143.58        374.94       330.75 o                         
 -21   5   7        504.14        456.23       321.96 o                         
 -19   5   7        136.90        378.17       247.17 o                         
 -17   5   7        306.21        332.53       205.36 o                         
 -15   5   7        557.96        275.30       207.59 o                         
 -13   5   7        217.69       -157.84       188.55 o                         
 -11   5   7        380.04        379.85       219.86 o                         
  -9   5   7         99.51        230.05       193.88 o                         
  -7   5   7         70.57       -144.88       172.26 o                         
  -5   5   7        496.55        847.76       207.49 o                         
  -3   5   7       2847.92       3307.38       336.54 o                         
  -1   5   7       4906.89       5771.30       507.36 o                         
   1   5   7          7.09        -80.39       199.34 o                         
   3   5   7        482.95        787.23       243.50 o                         
   5   5   7        960.36        594.31       257.15 o                         
   7   5   7       5201.37       6228.78       471.12 o                         
   9   5   7       7218.45       7533.41       533.37 o                         
  11   5   7        425.97        504.37       284.07 o                         
  13   5   7        112.06        540.95       285.72 o                         
  15   5   7        201.03       -141.38       332.37 o                         
  17   5   7        297.56       -247.90       367.10 o                         
  19   5   7        128.92        361.11       389.27 o                         
 -24   6   7       1030.25       1833.88       488.65 o                         
 -22   6   7        449.21        469.84       285.07 o                         
 -20   6   7         15.49       -196.69       255.28 o                         
 -18   6   7         49.52       -220.03       220.03 o                         
 -16   6   7         31.64        144.53       236.82 o                         
 -14   6   7        782.35        956.99       284.98 o                         
 -12   6   7       4305.71       4506.40       407.14 o                         
 -10   6   7       4177.85       3881.28       381.58 o                         
  -8   6   7        593.19        187.03       236.45 o                         
  -6   6   7        536.71        650.59       243.11 o                         
  -4   6   7         11.25        405.42       232.75 o                         
  -2   6   7       4079.38       4526.22       449.34 o                         
   0   6   7       5020.24       4993.42       497.28 o                         
   2   6   7      11859.77      13078.32       641.02 o                         
   4   6   7       7782.76       9658.96       785.66 o                         
   6   6   7        465.32        753.95       276.90 o                         
   8   6   7        638.59        686.98       290.12 o                         
  10   6   7         37.98       -218.68       354.53 o                         
  12   6   7         75.04         21.49       311.26 o                         
  14   6   7        116.44        157.20       359.16 o                         
  16   6   7        288.11         81.75       305.22 o                         
  18   6   7       1690.55       1748.71       477.22 o                         
 -25   7   7        177.29       1074.97       800.03 o                         
 -23   7   7        549.36        378.40       363.79 o                         
 -21   7   7       1018.31        816.81       350.28 o                         
 -19   7   7       3290.64       3580.93       920.72 o                         
 -17   7   7       1889.48       2600.66       372.57 o                         
 -15   7   7        200.95        174.08       257.86 o                         
 -13   7   7        840.45        427.78       264.32 o                         
 -11   7   7       1601.73       1805.38       324.36 o                         
  -9   7   7         71.28        246.32       249.75 o                         
  -7   7   7        259.19        379.12       249.59 o                         
  -5   7   7       1957.09       2362.56       335.22 o                         
  -3   7   7       5287.43       6416.49       582.20 o                         
  -1   7   7      10277.87      11123.28       617.46 o                         
   1   7   7      11172.79      11046.79       613.31 o                         
   3   7   7        861.08        789.04       274.62 o                         
   5   7   7       1578.80       1267.21       307.28 o                         
   7   7   7       1248.87       1275.97       316.46 o                         
   9   7   7       1685.24       1732.05       477.59 o                         
  11   7   7       5024.01       3126.82       496.00 o                         
  13   7   7       6152.57       4605.72       570.38 o                         
  15   7   7       1207.00       1289.61       415.09 o                         
  17   7   7         25.70       -350.85       350.85 o                         
 -22   8   7          9.34       -236.15       400.38 o                         
 -20   8   7          3.74        197.28       373.24 o                         
 -18   8   7          0.57       -109.52       356.03 o                         
 -16   8   7        202.47        154.28       288.61 o                         
 -14   8   7          1.24         89.89       283.02 o                         
 -12   8   7       1358.21       1006.49       320.09 o                         
 -10   8   7        599.66        733.26       285.02 o                         
  -8   8   7        194.81        138.00       292.96 o                         
  -6   8   7          0.96       -221.94       256.92 o                         
  -4   8   7        292.99        110.20       268.37 o                         
  -2   8   7       1020.82       1607.67       332.51 o                         
   0   8   7        953.44       1377.10       322.97 o                         
   2   8   7        651.84        373.57       276.16 o                         
   4   8   7          3.71       -348.05       358.31 o                         
   6   8   7        323.21        194.78       279.33 o                         
   8   8   7         10.21       -274.81       274.81 o                         
  10   8   7        481.34        187.26       350.96 o                         
  12   8   7        200.32        -10.67       371.95 o                         
  14   8   7         30.94        193.20       386.02 o                         
  16   8   7        155.46        158.03       394.00 o                         
 -21   9   7       1560.22       2094.36       642.81 o                         
 -19   9   7        647.54        628.80       418.27 o                         
 -17   9   7       1315.70       1378.23       417.96 o                         
 -15   9   7       3383.85       4003.63       466.87 o                         
 -13   9   7        424.81        470.96       310.48 o                         
 -11   9   7        221.71        352.07       299.58 o                         
  -9   9   7         15.51        143.25       275.89 o                         
  -7   9   7       2015.81       2618.82       398.89 o                         
  -5   9   7       2361.86       2576.40       388.98 o                         
  -3   9   7       2311.52       1989.17       367.78 o                         
  -1   9   7       4170.77       4835.57       489.33 o                         
   1   9   7       3475.68       2980.10       404.32 o                         
   3   9   7       2554.07       2835.29       663.01 o                         
   5   9   7          3.69       -221.09       279.14 o                         
   7   9   7       1004.44        951.51       346.94 o                         
   9   9   7       2557.39       2742.50       456.17 o                         
  11   9   7       3098.49       2028.10       486.17 o                         
  13   9   7       1071.21       1098.05       452.91 o                         
  15   9   7       1699.05       1153.29       471.87 o                         
 -20  10   7        114.78        578.58       443.62 o                         
 -18  10   7         45.89       -184.51       387.25 o                         
 -16  10   7        133.29        230.83       390.41 o                         
 -14  10   7        620.16        732.87       343.63 o                         
 -12  10   7       1331.78       1032.45       365.92 o                         
 -10  10   7       3810.60       3890.21       605.26 o                         
  -8  10   7       1858.46       1380.66       364.56 o                         
  -6  10   7        824.35        174.72       310.23 o                         
  -4  10   7        227.57        453.57       309.82 o                         
  -2  10   7       3158.98       3410.34       449.99 o                         
   0  10   7       4749.00       4513.31       493.98 o                         
   2  10   7        280.28        244.70       317.37 o                         
   4  10   7       3170.34       2891.06       690.96 o                         
   6  10   7       3791.64       2836.03       446.28 o                         
   8  10   7        968.09       1175.54       447.18 o                         
  10  10   7        553.20        556.02       406.75 o                         
  12  10   7        134.22          0.66       483.24 o                         
  14  10   7        678.03        760.29       591.94 o                         
 -17  11   7        933.72       1806.15       498.63 o                         
 -15  11   7         77.06        364.80       384.50 o                         
 -13  11   7         10.12       -125.90       352.90 o                         
 -11  11   7          9.56         58.33       343.24 o                         
  -9  11   7        459.37        165.59       336.69 o                         
  -7  11   7        132.29       -252.89       320.41 o                         
  -5  11   7        321.34        569.38       338.90 o                         
  -3  11   7       1646.86       1183.15       374.12 o                         
  -1  11   7        423.66        352.31       349.13 o                         
   1  11   7          2.28       -420.93       442.29 o                         
   3  11   7         30.92        -51.78       333.94 o                         
   5  11   7        235.92        -24.50       527.90 o                         
   7  11   7        165.29        450.12       358.62 o                         
   9  11   7        892.30        824.88       884.59 o                         
  11  11   7        479.47        448.75       433.47 o                         
 -14  12   7       1381.62       1434.73       434.22 o                         
 -12  12   7       2037.90       2147.71       454.68 o                         
 -10  12   7       3441.49       3423.19       663.44 o                         
  -8  12   7       2995.90       2969.20       481.65 o                         
  -6  12   7        950.03        420.66       370.03 o                         
  -4  12   7         16.62       -161.19       341.03 o                         
  -2  12   7        550.97        836.00       386.99 o                         
   0  12   7       2094.39       2685.49       457.09 o                         
   2  12   7       5354.02       4476.65       528.62 o                         
   4  12   7       6064.53       6503.60       615.80 o                         
   6  12   7       5873.60       5547.96       576.52 o                         
   8  12   7       4121.23       4398.40       626.24 o                         
 -11  13   7         97.39       -208.64       397.89 o                         
  -9  13   7        481.66        323.01       494.12 o                         
  -7  13   7       1008.22       2231.11       460.32 o                         
  -5  13   7        753.37        988.68       451.35 o                         
  -3  13   7       1043.65       1160.35       438.62 o                         
  -1  13   7          7.82       -360.52       360.52 o                         
   1  13   7         33.87       -303.11       368.95 o                         
   3  13   7         63.32       -359.14       359.14 o                         
   5  13   7          6.27       -179.41       374.12 o                         
 -26   0   8        131.59       -126.99       736.54 o                         
 -24   0   8       2094.69        357.69       709.03 o                         
 -22   0   8        836.17        812.73       706.91 o                         
 -20   0   8       2946.46       2959.67       534.46 o                         
 -18   0   8       1808.06       1433.08       444.77 o                         
 -16   0   8        332.13        520.74       382.51 o                         
 -14   0   8       4785.93       5179.83       656.01 o                         
 -12   0   8       5169.46       4639.73       778.76 o                         
 -10   0   8       2120.48       2356.22       463.39 o                         
  -8   0   8       2300.67       1937.84       429.40 o                         
  -6   0   8       8058.12       9743.90      1220.05 o                         
  -4   0   8      12756.92      13720.06       938.21 o                         
  -2   0   8       4973.94       5249.26       633.49 o                         
   0   0   8       2141.81       2209.93       976.66 o                         
   2   0   8        379.53       -315.57       315.57 o                         
   4   0   8        216.30        423.82       445.52 o                         
   6   0   8       1856.33       2083.32       480.34 o                         
   8   0   8       2868.24       3639.83       602.36 o                         
  10   0   8      12058.10      15092.54      1064.65 o                         
  12   0   8       7953.85       8988.57       904.05 o                         
  14   0   8       2294.56       3534.12       897.39 o                         
  16   0   8       1658.71       1462.29       831.78 o                         
  18   0   8       1778.72       2421.06      1026.50 o                         
 -25   1   8        833.30        -13.50       508.72 o                         
 -23   1   8         23.60       -119.38       463.97 o                         
 -21   1   8          2.46       -324.15       329.33 o                         
 -19   1   8          5.78         73.03       267.86 o                         
 -17   1   8        138.40         -8.69       251.36 o                         
 -15   1   8       3404.82       2887.21       360.18 o                         
 -13   1   8       1346.91       1597.01       290.74 o                         
 -11   1   8        582.73        261.93       233.28 o                         
  -9   1   8       1334.81       1118.87       268.05 o                         
  -7   1   8        851.30        900.90       261.17 o                         
  -5   1   8        272.15        154.25       230.88 o                         
  -3   1   8        141.80        312.35       243.55 o                         
  -1   1   8         70.96       -213.91       213.91 o                         
   1   1   8        152.99        329.69       282.55 o                         
   3   1   8         24.88        -97.41       240.57 o                         
   5   1   8        581.07        674.70       291.36 o                         
   7   1   8         58.73       -150.53       264.31 o                         
   9   1   8        307.08        128.08       294.19 o                         
  11   1   8       1453.01        641.82       365.95 o                         
  13   1   8        650.55        334.62       362.68 o                         
  15   1   8       2339.23       2520.83       674.16 o                         
  17   1   8       3600.19       4495.01      1134.23 o                         
  19   1   8        788.32       1718.38      1054.01 o                         
 -24   2   8         21.79        -48.67       471.96 o                         
 -22   2   8        547.82        670.80       393.72 o                         
 -20   2   8        543.99        360.91       301.61 o                         
 -18   2   8       1894.59       1995.52       351.59 o                         
 -16   2   8       2181.84       1571.13       312.78 o                         
 -14   2   8        747.23        773.30       264.49 o                         
 -12   2   8        115.30        138.81       235.41 o                         
 -10   2   8          9.21        438.39       240.99 o                         
  -8   2   8       1186.59       1188.56       272.36 o                         
  -6   2   8       2634.50       3440.79       457.87 o                         
  -4   2   8       2667.35       3343.81       482.31 o                         
  -2   2   8       1843.72       1687.20       314.26 o                         
   0   2   8       3262.51       3295.02       493.00 o                         
   2   2   8        339.74        -83.27       276.40 o                         
   4   2   8        532.02         77.22       304.73 o                         
   6   2   8         21.76       -322.47       322.47 o                         
   8   2   8       2524.47       1421.79       407.75 o                         
  10   2   8       2488.95       2603.97       475.65 o                         
  12   2   8       2279.26       2333.51       466.32 o                         
  14   2   8       4920.56       4169.42      1391.38 o                         
  16   2   8       1775.68       2004.11       867.76 o                         
  18   2   8        138.52       1417.84       912.21 o                         
 -25   3   8       1208.74       2195.85       789.45 o                         
 -23   3   8       1260.53       2267.39      1045.44 o                         
 -21   3   8        262.48        220.90       363.71 o                         
 -19   3   8          7.01         -0.41       278.52 o                         
 -17   3   8        701.19        409.24       271.43 o                         
 -15   3   8        375.39        579.80       271.22 o                         
 -13   3   8       2896.05       3266.49       366.65 o                         
 -11   3   8       6363.41       7275.83       505.99 o                         
  -9   3   8       2504.79       3408.14       359.11 o                         
  -7   3   8        345.13        609.46       263.89 o                         
  -5   3   8        109.04        102.14       288.39 o                         
  -3   3   8        625.07        317.72       314.35 o                         
  -1   3   8         11.37         82.10       290.50 o                         
   1   3   8       1095.84        884.68       307.54 o                         
   3   3   8       7142.07       7840.18       595.50 o                         
   5   3   8       2407.92       2026.84       436.45 o                         
   7   3   8       3138.87       3616.80       687.36 o                         
   9   3   8        143.33        747.53       392.11 o                         
  11   3   8        201.06       -206.43       297.24 o                         
  13   3   8        505.25       -114.18       351.43 o                         
  15   3   8       1048.47       1290.90       747.02 o                         
  17   3   8       1518.88       2063.10       611.67 o                         
 -24   4   8        111.61        954.97       423.50 o                         
 -22   4   8          3.25        350.06       376.15 o                         
 -20   4   8          9.76        -89.94       364.76 o                         
 -18   4   8         15.28        153.65       301.45 o                         
 -16   4   8        269.64         94.45       264.34 o                         
 -14   4   8         62.62        218.36       246.35 o                         
 -12   4   8        488.01       1053.75       288.66 o                         
 -10   4   8        156.46        176.66       241.35 o                         
  -8   4   8        112.56       -151.94       283.85 o                         
  -6   4   8         57.07        589.96       315.64 o                         
  -4   4   8        318.80       -193.77       244.38 o                         
  -2   4   8        843.43       1069.71       345.42 o                         
   0   4   8       1661.11       2122.99       491.46 o                         
   2   4   8         84.63        -42.20       302.91 o                         
   4   4   8       5074.22       4667.21       919.98 o                         
   6   4   8       1024.18        996.19       370.37 o                         
   8   4   8       1819.25       2229.25       739.03 o                         
  10   4   8         89.22         10.80       282.84 o                         
  12   4   8        754.52        579.48       326.49 o                         
  14   4   8        322.62        192.44       323.82 o                         
  16   4   8          0.22        -91.97       366.01 o                         
 -23   5   8        567.26        339.46       362.96 o                         
 -21   5   8        380.95        508.49       383.39 o                         
 -19   5   8        210.88       -117.21       380.94 o                         
 -17   5   8       1025.60        713.54       309.53 o                         
 -15   5   8       3741.29       4476.85       444.02 o                         
 -13   5   8       2800.67       2801.96       608.78 o                         
 -11   5   8       1292.37        474.68       355.00 o                         
  -9   5   8        819.17        783.80       341.87 o                         
  -7   5   8        895.39        862.59       347.76 o                         
  -5   5   8         80.08         31.39       403.66 o                         
  -3   5   8          1.06        693.55       345.32 o                         
  -1   5   8       1704.92       1699.89       439.58 o                         
   1   5   8       3960.73       4148.58       563.51 o                         
   3   5   8       1141.68       1816.63       337.52 o                         
   5   5   8       5184.02       6137.51       504.93 o                         
   7   5   8       3277.14       2739.64       449.95 o                         
   9   5   8       1853.89       1829.63       356.33 o                         
  11   5   8         98.89       -203.43       340.30 o                         
  13   5   8        469.98        237.88       317.95 o                         
  15   5   8        997.15       1105.64       391.27 o                         
  17   5   8       1424.29       1440.83       462.15 o                         
 -22   6   8        369.46         -5.51       396.21 o                         
 -20   6   8       1135.96       1195.91       423.66 o                         
 -18   6   8       1184.16       1378.52       436.10 o                         
 -16   6   8       2749.74       3860.89       740.46 o                         
 -14   6   8        893.69       1369.69       408.70 o                         
 -12   6   8        125.03       -118.43       324.33 o                         
 -10   6   8         48.17        -99.70       314.02 o                         
  -8   6   8        215.97        378.81       346.80 o                         
  -6   6   8       2821.54       2773.34       695.59 o                         
  -4   6   8       1837.16       2498.36       368.78 o                         
  -2   6   8       3745.05       4257.10       423.71 o                         
   0   6   8       2347.12       2019.76       354.22 o                         
   2   6   8         59.58         28.01       262.31 o                         
   4   6   8         16.62        302.74       360.16 o                         
   6   6   8       3133.57       2774.48       395.47 o                         
   8   6   8       4825.71       5438.52       523.55 o                         
  10   6   8       3377.98       3541.10       455.80 o                         
  12   6   8       1656.70       1336.94       434.90 o                         
  14   6   8        978.35        445.45       361.75 o                         
  16   6   8        159.92        259.30       391.24 o                         
 -21   7   8         10.20       -506.51       506.51 o                         
 -19   7   8          5.19         98.29       515.38 o                         
 -17   7   8        101.30         29.94       386.90 o                         
 -15   7   8          5.42        153.86       399.21 o                         
 -13   7   8         71.53        255.91       359.08 o                         
 -11   7   8        143.26        307.04       311.73 o                         
  -9   7   8        563.81       1021.15       395.86 o                         
  -7   7   8        273.58        447.11       363.84 o                         
  -5   7   8        489.05        146.39       703.71 o                         
  -3   7   8         41.46        315.00       346.31 o                         
  -1   7   8       1114.83       1172.40       443.42 o                         
   1   7   8       1537.60       1687.77       348.09 o                         
   3   7   8       1759.88       1853.37       382.44 o                         
   5   7   8        541.27        214.02       294.24 o                         
   7   7   8        207.27        -70.79       308.65 o                         
   9   7   8         56.41       -238.44       387.97 o                         
  11   7   8          0.40        -64.26       360.83 o                         
  13   7   8        188.97        238.38       401.19 o                         
  15   7   8          7.64         34.83       546.48 o                         
 -20   8   8        386.65        935.47       611.66 o                         
 -18   8   8       2707.66       2802.03       984.17 o                         
 -16   8   8       3564.15       4287.09       532.92 o                         
 -14   8   8       3316.05       4099.05       482.88 o                         
 -12   8   8        727.25        367.35       324.00 o                         
 -10   8   8         84.12         67.84       304.75 o                         
  -8   8   8        838.08       1238.32       343.80 o                         
  -6   8   8       3369.17       5209.03       731.56 o                         
  -4   8   8      12268.94      15069.93       877.01 o                         
  -2   8   8      10237.49      11123.99       739.50 o                         
   0   8   8       2174.04       2381.01       407.29 o                         
   2   8   8         52.24       -161.25       321.15 o                         
   4   8   8        957.01        223.60       297.18 o                         
   6   8   8       1761.43       1290.00       416.93 o                         
   8   8   8       2064.75       2159.88       424.68 o                         
  10   8   8       1702.28       1267.08       464.87 o                         
  12   8   8       3357.39       2304.86       614.60 o                         
 -19   9   8         89.15       -110.06       738.66 o                         
 -17   9   8         97.34        -99.35       414.76 o                         
 -15   9   8         25.33       -397.72       397.72 o                         
 -13   9   8        148.20         80.36       353.70 o                         
 -11   9   8        778.11        688.38       351.64 o                         
  -9   9   8       1270.81       1073.52       368.75 o                         
  -7   9   8        388.42        239.89       333.88 o                         
  -5   9   8        231.74         95.03       317.78 o                         
  -3   9   8       2141.38       2089.86       393.98 o                         
  -1   9   8       1795.18       1444.17       394.04 o                         
   1   9   8         51.57       -301.86       301.86 o                         
   3   9   8        203.92        266.74       394.99 o                         
   5   9   8        362.47        107.90       330.03 o                         
   7   9   8       1034.19        577.19       363.72 o                         
   9   9   8       1192.57        686.40       448.75 o                         
  11   9   8        142.98        272.50       432.32 o                         
 -16  10   8        235.40        302.44       422.49 o                         
 -14  10   8          5.42        -52.81       365.47 o                         
 -12  10   8         86.05        -43.31       351.06 o                         
 -10  10   8        186.08         44.52       343.18 o                         
  -8  10   8       1173.98       1143.26       392.66 o                         
  -6  10   8       2042.66       2667.23       457.98 o                         
  -4  10   8         26.96        159.38       343.71 o                         
  -2  10   8        577.08       1005.97       399.57 o                         
   0  10   8       2933.38       3024.95       481.54 o                         
   2  10   8       3354.03       3272.87       463.67 o                         
   4  10   8       3834.88       3920.41       502.58 o                         
   6  10   8        271.72        983.37       429.72 o                         
   8  10   8       2308.47       2095.37       523.81 o                         
 -13  11   8       1582.68       2139.12       452.55 o                         
 -11  11   8       2158.37       1594.81       456.98 o                         
  -9  11   8       2703.26       2343.86       483.73 o                         
  -7  11   8        483.96        146.94       377.37 o                         
  -5  11   8         11.32        198.86       393.70 o                         
  -3  11   8        388.70        820.73       407.49 o                         
  -1  11   8       1652.15       2189.87       463.59 o                         
   1  11   8       9087.46       9175.60       811.52 o                         
   3  11   8       3451.23       3590.58       591.11 o                         
   5  11   8       2000.91       1774.19       452.85 o                         
  -8  12   8          9.26       -481.42       481.42 o                         
  -6  12   8          1.30       -127.18       390.97 o                         
  -4  12   8        301.66       -243.15       383.79 o                         
  -2  12   8        585.26        597.11       408.21 o                         
   0  12   8        415.14         88.64       406.70 o                         
 -21   1   9       1171.36       1476.06       444.53 o                         
 -19   1   9       1426.14       1623.37       375.03 o                         
 -17   1   9       1210.30        938.76       336.05 o                         
 -15   1   9         66.77         87.39       322.87 o                         
 -13   1   9         17.18        190.17       275.17 o                         
 -11   1   9         25.59       -127.24       262.54 o                         
  -9   1   9        830.26        876.86       297.49 o                         
  -7   1   9       2562.66       2759.02       383.25 o                         
  -5   1   9       5308.43       5039.37       462.77 o                         
  -3   1   9       5474.13       5839.68       542.69 o                         
  -1   1   9       1098.05        809.23       307.72 o                         
   1   1   9        387.56        273.67       301.28 o                         
   3   1   9         65.08       -194.07       273.88 o                         
   5   1   9        308.59       -139.76       307.02 o                         
   7   1   9        915.09       1132.82       425.49 o                         
   9   1   9       4482.75       5699.37       585.39 o                         
  11   1   9       7045.46       6488.48       675.09 o                         
  13   1   9       3117.24       3732.65       798.70 o                         
 -22   2   9        197.21        159.93       417.00 o                         
 -20   2   9        528.83        536.04       341.99 o                         
 -18   2   9        335.27         60.41       311.48 o                         
 -16   2   9         33.75        -59.54       281.04 o                         
 -14   2   9         34.43        100.64       288.86 o                         
 -12   2   9       1408.05       1423.58       451.00 o                         
 -10   2   9       2516.50       2497.93       368.81 o                         
  -8   2   9        682.18       1152.51       318.06 o                         
  -6   2   9        776.02        593.45       294.23 o                         
  -4   2   9          1.10        224.67       292.09 o                         
  -2   2   9       3089.70       4227.88       434.62 o                         
   0   2   9       2213.51       1833.57       347.43 o                         
   2   2   9       1804.19       1354.56       350.77 o                         
   4   2   9       2428.33       3297.41       513.68 o                         
   6   2   9        959.29        506.99       394.08 o                         
   8   2   9        826.55        269.80       487.10 o                         
  10   2   9         37.10        340.87       415.84 o                         
  12   2   9        161.23        490.53       634.84 o                         
  14   2   9         12.93        524.89       717.49 o                         
 -21   3   9        309.16        180.49       404.72 o                         
 -19   3   9        235.99        299.72       324.55 o                         
 -17   3   9         13.31        140.18       305.91 o                         
 -15   3   9        354.21        388.36       304.37 o                         
 -13   3   9        187.08        423.12       287.29 o                         
 -11   3   9        154.00        284.15       315.42 o                         
  -9   3   9         53.48        420.90       284.98 o                         
  -7   3   9        240.59        297.40       279.92 o                         
  -5   3   9        173.73         -8.16       279.34 o                         
  -3   3   9          5.82        424.78       367.01 o                         
  -1   3   9       1767.28       1978.51       854.00 o                         
   1   3   9       2508.41       2788.15       489.11 o                         
   3   3   9          9.73        -80.64       369.50 o                         
   5   3   9       1264.97       1537.41       463.35 o                         
   7   3   9       1167.35       1094.97       450.24 o                         
   9   3   9        452.20        549.31       441.96 o                         
  11   3   9        231.91       -219.29       453.89 o                         
  13   3   9        438.77        527.50       555.21 o                         
 -20   4   9         14.73        149.41       380.73 o                         
 -18   4   9        152.10        107.05       323.50 o                         
 -16   4   9        687.92        936.45       374.16 o                         
 -14   4   9       2420.11       2605.76       524.77 o                         
 -12   4   9       1738.19       1598.65       351.09 o                         
 -10   4   9        619.07        539.09       399.03 o                         
  -8   4   9        681.20       1168.29       405.15 o                         
  -6   4   9        180.78        327.09       407.30 o                         
  -4   4   9          3.23         40.26       376.71 o                         
  -2   4   9         12.34        434.48       442.85 o                         
   0   4   9       1046.24       1188.85       534.83 o                         
   2   4   9       3755.81       3319.29       514.52 o                         
   4   4   9       6632.46       5985.18       635.86 o                         
   6   4   9       5213.23       5071.25       617.70 o                         
   8   4   9       1871.76       1608.99       480.66 o                         
  10   4   9        243.17       -217.99       428.03 o                         
  12   4   9         19.48         19.38       530.27 o                         
 -19   5   9       1419.50        940.70       483.11 o                         
 -17   5   9        647.58       1602.08       797.61 o                         
 -15   5   9         16.60        191.03       374.55 o                         
 -13   5   9          0.34        230.67       382.15 o                         
 -11   5   9         19.14        -46.68       387.49 o                         
  -9   5   9        308.69        -98.23       374.61 o                         
  -7   5   9       1303.08       1345.65       425.15 o                         
  -5   5   9        417.19        948.20       604.07 o                         
  -3   5   9         78.55       -339.20       339.20 o                         
  -1   5   9        622.97       1132.64       415.43 o                         
   1   5   9       2429.12       2026.96       459.17 o                         
   3   5   9          7.98        222.52       476.93 o                         
   5   5   9       2267.99       2142.94       501.71 o                         
   7   5   9        928.93       1380.77       590.79 o                         
   9   5   9        312.97        164.50       501.67 o                         
  11   5   9        388.57        228.11       575.02 o                         
 -18   6   9          9.50         89.01       412.84 o                         
 -16   6   9        544.16       1606.55       465.63 o                         
 -14   6   9        459.83        869.64       440.95 o                         
 -12   6   9        320.54       1239.80       465.99 o                         
 -10   6   9       1908.41       2201.76       501.50 o                         
  -8   6   9       1958.30       2020.77       495.69 o                         
  -6   6   9        676.14       -176.22       672.05 o                         
  -4   6   9        900.96        636.99       404.14 o                         
  -2   6   9         67.42         74.18       371.55 o                         
   0   6   9       2115.25       1402.54       460.12 o                         
   2   6   9       1851.57       1561.23       729.41 o                         
   4   6   9       2372.12       1725.74       613.31 o                         
   6   6   9       1652.71       1700.47       484.32 o                         
   8   6   9        461.48        941.10       474.02 o                         
  10   6   9        242.54        -51.73       517.03 o                         
 -17   7   9       1624.68       2631.96       544.34 o                         
 -15   7   9       1818.34       1543.56       502.14 o                         
 -13   7   9         58.01        461.32       532.22 o                         
 -11   7   9       1018.16       1417.11       552.86 o                         
  -9   7   9       1907.86       1933.79       600.19 o                         
  -7   7   9        856.21        507.79       445.90 o                         
  -5   7   9       1060.97       2857.94       537.29 o                         
  -3   7   9       4643.74       5962.75       657.20 o                         
  -1   7   9       1714.51       1714.15       480.99 o                         
   1   7   9          6.47       -372.63       372.63 o                         
   3   7   9         28.17       -158.51       389.15 o                         
   5   7   9        600.92       1090.71       478.16 o                         
   7   7   9       2046.91       2017.87       549.32 o                         
   9   7   9       2647.98       1877.45       917.39 o                         
 -16   8   9          0.18       -315.83       619.07 o                         
 -14   8   9         91.95        356.24       478.86 o                         
 -12   8   9         28.35        157.77       466.78 o                         
 -10   8   9        414.01        834.85       483.53 o                         
  -8   8   9         63.93         70.88       433.55 o                         
  -6   8   9         35.59        -48.99       454.11 o                         
  -4   8   9          0.03       -312.38       400.94 o                         
  -2   8   9       2108.99       1772.99       795.49 o                         
   0   8   9       1209.45       1925.71       523.14 o                         
   2   8   9          9.02        -19.48       447.13 o                         
   4   8   9          8.55       -443.68       486.03 o                         
   6   8   9         12.61        148.79       447.40 o                         
   8   8   9         51.79       -804.27       804.27 o                         
 -13   9   9        171.57         43.15       485.99 o                         
 -11   9   9          2.14       -157.51       443.59 o                         
  -9   9   9       1017.64        979.04       514.46 o                         
  -7   9   9       5411.92       6189.95       732.77 o                         
  -5   9   9       4006.06       4244.86       652.29 o                         
  -3   9   9       2242.58       2530.23       566.10 o                         
  -1   9   9       1157.67       1078.14       496.03 o                         
   1   9   9        136.39        334.04       482.34 o                         
   3   9   9          1.44          1.25       335.74 o                         
   5   9   9        100.98         62.21       377.37 o                         
  -8  10   9       1605.23       1954.00       567.96 o                         
  -6  10   9         90.13        110.92       428.38 o                         
  -4  10   9        424.75       1210.60       433.54 o                         
  -2  10   9        119.25        210.16       392.40 o                         
   0  10   9       1420.98        815.88       409.72 o                         
 -18   0  10        542.34        940.37       661.30 o                         
 -16   0  10        337.41        257.13       497.43 o                         
 -14   0  10        326.47        234.18       489.98 o                         
 -12   0  10         56.20       -368.69       440.54 o                         
 -10   0  10        339.73         55.05       469.02 o                         
  -8   0  10         21.33        399.59       659.29 o                         
  -6   0  10       5673.25       7690.02      1921.56 o                         
  -4   0  10       6294.00       6420.52       818.43 o                         
  -2   0  10       4626.90       4301.70      1062.37 o                         
   0   0  10       2371.81       2725.62       625.85 o                         
   2   0  10         19.29       -361.68       454.74 o                         
   4   0  10        241.31        152.33       483.34 o                         
   6   0  10        784.17        566.52       529.84 o                         
   8   0  10       1797.61       2576.43       818.64 o                         
 -17   1  10        286.70        252.98       349.20 o                         
 -15   1  10        160.74        454.99       347.45 o                         
 -13   1  10        119.82       -156.17       314.05 o                         
 -11   1  10       2207.02       1768.15       446.27 o                         
  -9   1  10        101.55       -209.38       317.05 o                         
  -7   1  10       1107.90       1046.49       362.30 o                         
  -5   1  10       1067.42        556.60       357.77 o                         
  -3   1  10         15.97         84.88       310.92 o                         
  -1   1  10        188.16       -150.39       330.85 o                         
   1   1  10        157.42       -153.72       322.08 o                         
   3   1  10          8.95       -134.59       403.27 o                         
   5   1  10        376.51        548.14       447.13 o                         
   7   1  10        241.42       -556.07       574.51 o                         
   9   1  10        319.86       -166.01       452.27 o                         
 -16   2  10         66.67        -28.63       340.41 o                         
 -14   2  10        660.47        846.23       366.02 o                         
 -12   2  10         84.10       -251.46       317.12 o                         
 -10   2  10        435.69        540.33       447.91 o                         
  -8   2  10       1000.83       1136.82       384.01 o                         
  -6   2  10        211.90         37.01       346.61 o                         
  -4   2  10       2600.42       2775.29       507.94 o                         
  -2   2  10       1802.27       1868.26       637.40 o                         
   0   2  10        754.41        189.84       397.49 o                         
   2   2  10        558.50       1029.19       443.64 o                         
   4   2  10        718.86       1308.18       479.40 o                         
   6   2  10       1761.77       1843.28       558.17 o                         
   8   2  10       1624.96       2175.83       514.92 o                         
 -17   3  10          4.11       -268.21       337.11 o                         
 -15   3  10        737.42        669.84       363.43 o                         
 -13   3  10       1811.02       2379.09       422.50 o                         
 -11   3  10       1327.67       2040.70       623.38 o                         
  -9   3  10       1623.67       2349.45       506.48 o                         
  -7   3  10        321.11        666.07       415.24 o                         
  -5   3  10        391.94        320.15       408.91 o                         
  -3   3  10        761.65       1054.76       438.38 o                         
  -1   3  10       3740.08       4646.13       603.34 o                         
   1   3  10       4121.47       3690.36       580.36 o                         
   3   3  10       4970.73       5121.19       635.84 o                         
   5   3  10       1524.57       1566.38       507.08 o                         
   7   3  10        911.17        716.44       486.67 o                         
 -16   4  10        255.41         22.14       451.60 o                         
 -14   4  10          0.08       -102.58       449.36 o                         
 -12   4  10        177.76         82.02       462.07 o                         
 -10   4  10         42.82        659.04       432.60 o                         
  -8   4  10         43.57        340.49       443.95 o                         
  -6   4  10        630.90        412.31       446.92 o                         
  -4   4  10         99.53        -45.48       400.86 o                         
  -2   4  10        345.06        517.99       419.08 o                         
   0   4  10         62.38        421.12       429.02 o                         
   2   4  10       1181.13       1385.42       578.44 o                         
   4   4  10         36.84        179.76       444.45 o                         
   6   4  10        323.41        776.21       479.22 o                         
 -13   5  10       2448.16       3135.89      1109.29 o                         
 -11   5  10       2414.55       3224.29       556.12 o                         
  -9   5  10       1020.72        981.00       498.61 o                         
  -7   5  10       1214.33       1459.89       570.58 o                         
  -5   5  10         78.01       -109.55       456.08 o                         
  -3   5  10        291.00        427.98       449.72 o                         
  -1   5  10        270.65        351.46       435.48 o                         
   1   5  10       1801.96       1665.26       523.43 o                         
   3   5  10       2585.06       3386.56      1147.03 o                         
   5   5  10       3434.68       3737.01       608.40 o                         
 -12   6  10        150.69        -85.71       460.48 o                         
 -10   6  10       1072.90       2082.34       549.67 o                         
  -8   6  10        578.89        473.63       493.34 o                         
  -6   6  10        919.86        801.98       613.51 o                         
  -4   6  10        287.89        647.72       462.51 o                         
  -2   6  10        344.82        328.68       567.01 o                         
   0   6  10        499.70         18.00       461.92 o                         
   2   6  10        277.05        420.96       460.31 o                         
   4   6  10         63.14       -520.66       696.33 o                         
  -9   7  10       1085.23       1369.24       551.18 o                         
  -7   7  10        676.63       1091.94       525.14 o                         
  -5   7  10        681.28        302.41       481.80 o                         
  -3   7  10         23.06        364.54       459.54 o                         
  -1   7  10         78.99       -325.72       466.00 o                         
  -7   1  11       2463.96       2156.65       669.86 o                         
  -5   1  11       2566.80       2708.90       916.44 o                         
  -3   1  11       1708.46       1214.66       804.27 o                         
                                                                                
